# Supplementary material for: Brain basis for physical activity levels mediate beta Inhibition to improve cognitive function in elderly based on multimodality monitoring
Source: Sci Rep. 2025 May 23;15:17937. doi: 10.1038/s41598-025-98857-5 (PMC12102201; doi:10.1038/s41598-025-98857-5)
Supplement: Supplementary file 1 — Supplementary Material 1 [file 41598_2025_98857_MOESM1_ESM.xlsx]

## Sheet: sub_CG
CG
sub_1						sub_2						sub_3						sub_4						sub_5						sub_6						sub_7						sub_8						sub_9
2-Back		Stop signal		Stroop		3-Back		Stop signal		Stroop		4-Back		Stop signal		Stroop		3-Back		Stop signal		Stroop		4-Back		Stop signal		Stroop		5-Back		Stop signal		Stroop		4-Back		Stop signal		Stroop		5-Back		Stop signal		Stroop		6-Back
accuracy	time	accuracy	time	accuracy	time	accuracy	time	accuracy	time	accuracy	time	accuracy	time	accuracy	time	accuracy	time	accuracy	time	accuracy	time	accuracy	time	accuracy	time	accuracy	time	accuracy	time	accuracy	time	accuracy	time	accuracy	time	accuracy	time	accuracy	time	accuracy	time	accuracy	time	accuracy	time	accuracy	time	accuracy	time
1	681.165	1	526.346	1	473.891	1	729.576	1	454.945	1	449.693	1	535.47	1	386.68	0	462.334	1	705.586	1	428.11	0	516.654	0	611.965	1	268.654	1	475.081	0	647.053	1	450.89	1	372.053	1	570.199	1	368.499	1	524.755	0	641.473	1	276.066	1	472.757	1	753.435
0	684.728	1	512.505	0	517.576	0	656.289	1	362.677	1	460.757	0	499.202	1	375.833	1	406.477	0	599.914	0	352.105	1	500.23	1	642.553	1	369.091	1	480.563	1	805.922	1	339.469	0	394.49	0	560.947	1	421.53	1	560.494	1	726.889	1	311.329	1	535.277	0	791.19
0	758.76	1	534.118	1	565.462	0	804.421	1	300.598	1	457.071	0	548.693	1	473.662	1	419.555	1	591.583	1	396.47	1	444.778	0	692.499	1	275.837	1	489.65	1	593.287	1	442.959	1	452.054	0	636.708	1	391.044	1	478.363	1	708.4	0	416.598	1	445.633	0	771.059
0	808.596	0	550.916	1	473.226	1	687.705	1	353.863	0	369.118	1	547.516	1	275.161	1	490.628	0	603.052	1	317.333	1	496.447	0	767.029	1	376.653	1	433.821	1	698.907	1	369.049	1	357.462	1	544.352	1	351.4	1	535.612	0	680.096	1	339.207	1	515.981	0	605.286
0	698.046	1	491.265	1	480.709	0	798.889	1	421.519	0	404.566	1	579.697	1	351.5	1	476.907	0	518.933	1	363.676	1	496.085	1	636.859	1	280.891	1	513.839	1	597.357	1	398.015	0	393.462	0	686.976	1	335.145	1	565.919	0	743.903	0	447.088	1	486.33	0	815.228
0	611.742	1	489.513	1	528.619	0	645.591	0	334.992	1	425.026	1	619.382	1	442.373	1	451.614	1	748.759	1	327.713	0	505.552	0	646.98	1	363.457	1	571.205	0	686.818	1	417.938	1	412.508	0	588.954	1	349.407	1	505.721	1	656.453	1	355.079	1	447.754	0	765.513
1	625.54	1	366.771	1	525.247	1	813.562	0	337.603	1	391.137	0	562.571	1	407.902	1	515.464	0	566.04	1	397.783	1	469.098	0	692.958	1	336.834	1	500.038	0	655.813	1	410.081	1	370.471	0	751.851	1	378.684	1	567.828	0	617.277	1	336.839	0	517.688	0	738.59
0	645.676	1	469.488	0	475.452	0	854.111	1	300.987	0	399.102	0	551.222	1	426.654	1	512.794	0	753.625	0	292.853	0	438.857	0	726.934	1	321.339	0	547.249	0	694.919	1	450.569	0	438.399	0	685.285	1	384.03	0	557.447	1	726.214	1	314.437	1	519.982	0	723.497
1	656.857	1	469.453	0	519.077	0	803.32	1	327.857	0	395.657	1	573.885	1	424.188	1	656.204	0	616.089	1	410.803	1	521.488	0	752.108	1	312.796	1	495.052	0	610.974	1	340.261	1	365.857	1	661.04	1	390.415	1	455.978	1	710.584	1	337.883	0	542.834	0	711.525
1	633.52	0	452.949	0	474.179	0	736.042	1	294.717	1	465.929	1	564.406	1	425.408	1	476.498	1	610.378	1	276.344	0	500.524	1	672.357	1	341.219	1	482.063	1	592.447	1	381.582	1	401.198	0	657.124	1	386.087	1	557.784	1	696.013	0	347.996	0	474.148	0	736.201
0	696.976	1	475.32	1	485.716	0	662.488	1	413.423	1	429.52	0	559.531	1	354.27	1	520.731	0	547.651	1	423.731	0	529.092	0	690.759	1	366.476	1	544.159	1	635.128	1	429.542	1	416.379	0	580.359	1	311.491	1	466.498	0	630.926	1	307.411	0	544.257	0	646.671
0	630.535	1	507.442	1	498.476	0	782.649	1	331.731	0	400.978	1	517.051	1	393.96	1	501.672	0	686.771	1	394.677	1	482.721	0	674.054	0	320.833	1	545.135	0	655.675	1	385.242	1	306.329	1	578.865	0	436.044	1	591.123	1	642.822	1	265.921	1	501.268	0	794.272
0	633.592	1	488.092	1	486.86	1	738.268	1	292.861	0	377.069	1	578.646	1	439.586	0	465.671	1	772.255	1	420.213	1	577.059	0	678.872	1	320.095	1	497.272	0	785.744	1	481.791	1	421.919	0	611.47	1	425.515	0	577.299	1	636.292	1	281.081	1	536.769	1	788.86
0	655.914	1	439.8	0	426.788	1	730.046	1	321.771	1	344.132	0	579.433	1	475.668	1	493.892	0	727.778	0	376.227	0	498.648	1	700.236	1	327.328	1	529.639	0	676.915	1	436.132	1	335.134	0	617.994	1	344.321	1	547.88	1	708.529	1	308.898	1	537.904	0	794.243
0	706.412	0	392.309	1	492.309	0	659.977	1	316.776	0	406.912	0	626.85	1	497.346	1	456.049	0	651.164	1	334.892	1	552.443	0	698.133	1	295.654	1	463.484	0	659.809	1	432.397	1	428.811	0	545.4	1	315.671	1	657.824	0	808.619	1	371.182	1	546.299	1	785.936
0	615.907	1	485.17	1	473.584	0	730.835	1	293.4	1	452.06	0	549.875	1	435.704	1	480.188	1	630.922	1	351.271	1	497.667	0	706.429	1	317.621	1	459.556	0	671.039	1	382.697	0	415.594	0	621.484	1	320.151	1	548.96	1	667.068	0	348.928	1	585.829	1	707.118
0	708.078	1	446.299	1	526.947	1	733.188	1	328.072	0	359.498	0	611.162	0	413.662	1	449.536	1	693.727	1	385.885	0	553.318	1	717.945	1	312.793	1	561.374	0	732.056	1	422.764	0	403.449	0	662.02	1	326.06	1	666.464	0	634	1	263.524	1	497.269	1	752.806
0	693.244	1	382.075	0	445.789	0	776.49	1	283.131	0	419.148	0	585.953	1	405.641	0	393.094	0	662.612	1	346.631	0	463.456	1	693.196	1	369.801	1	522.574	0	788.738	1	433.166	1	382.383	0	626.241	1	369.174	1	510.107	1	741.167	1	236.234	1	541.973	1	704.314
0	683.184	1	448.379	0	477.053	0	766.358	1	390.865	1	429.772	1	539.85	1	423.467	0	509.635	0	649.315	1	327.509	1	547.732	1	651.624	1	445.087	1	466.866	0	712.358	1	336.278	1	398.44	1	554.292	1	366.745	0	555.879	0	683.977	1	275.51	0	496.796	0	772.32
1	556.225	1	457.872	0	497.125	1	720.253	1	380.049	0	400.064	0	640.729	1	462.547	0	438.861	0	649.868	1	371.693	1	515.473	0	752.552	1	341.382	0	445.728	0	640.951	1	356.572	1	375.017	0	626.31	1	357.811	1	507.486	0	674.818	1	286.91	1	440.707	1	787.953
1	696.184	1	397.146	1	493.546	0	735.03	1	353.325	0	431.954	1	590.217	1	384.725	1	466.475	1	674.153	1	406.245	0	499.211	1	699.576	1	333.242	1	505.766	0	610.719	1	428.714	1	460.872	0	584.692	1	469.088	1	573.525	0	663.546	1	361.056	1	495.132	0	776.55
1	631.234	1	501.198	1	511.416	1	751.704	1	323.461	1	357.494	1	562.181	1	409.663	0	446.225	0	537.96	1	444.997	1	506.444	1	749.447	0	340.58	0	500.009	1	650.633	1	396.678	1	385.867	0	565.507	1	353.377	0	595.059	0	758.299	0	270.976	0	487.006	0	663.668
1	680.385	1	435.806	0	537.117	0	710.598	1	273.605	0	442.954	1	563.325	1	412.681	0	505.061	0	626.51	1	333.146	1	460.264	1	613.074	1	398.132	0	468.069	0	655.797	1	349.596	0	389.349	0	652.962	1	343.808	0	603.562	0	659.574	0	402.884	1	522.427	0	653.104
0	532.546	1	477.361	1	520.785	1	808.854	1	339.391	0	426.494	0	625.11	1	348.097	1	520.639	0	593.029	1	296.063	0	467.195	0	703.286	1	392.344	1	499.187	1	783.496	1	455.239	1	353.239	0	522.473	1	364.122	1	608.088	1	702.687	0	296.218	1	498.685	0	630.581
0	705.645	1	395.386	0	479.057	0	759.352	0	294.568	1	384.933	1	578.35	1	385.782	1	476.183	0	568.43	1	358.378	1	398.877	1	700.941	1	299.194	1	523.686	0	669.59	1	395.68	1	387.624	0	629.01	1	384.06	0	579.008	1	632.431	1	346.546	0	516.4	0	716.33
1	698.42	1	461.365	0	459.116	1	602.144	1	322.144	0	439.268	0	594.651	0	367.52	0	520.564	1	568.384	0	386.956	0	430.845	1	726.759	1	354.348	1	489.773	0	694.883	1	376.552	0	365.055	0	570.827	1	408.527	0	544.495	0	655.014	1	343.2	0	577.849	0	744.606
0	742.128	1	437.843	1	453.716	1	592.531	1	374.943	1	418.204	0	580.932	1	463.572	1	426.002	1	631.266	1	380.683	1	479.028	0	724.458	1	368.827	1	448.621	0	613.306	1	406.557	1	338.181	0	646.86	1	258.896	1	532.402	0	585.424	1	299.643	1	470.76	1	705.992
1	662.647	1	445.119	1	489.856	0	718.502	1	339.005	1	403.766	1	632.484	1	350.402	1	485.098	1	620.806	0	358.533	1	469.067	0	567.661	1	382.963	1	429.764	0	633.529	1	339.259	0	420.455	0	643.566	1	439.69	1	572.551	0	751.085	1	316.683	0	559.603	0	677.159
0	745.157	1	452.816	1	547.265	0	634.05	0	251.969	1	405.346	1	523.065	0	392.599	0	436.342	0	593.462	1	377.372	1	517.952	0	607.161	1	320.93	0	464.089	0	613.86	1	426.672	1	409.496	1	461.693	1	351.456	1	523.604	0	683.167	1	414.933	0	506.908	1	738.8
0	638.263	1	426.617	1	472.396	1	730.79	1	291.727	1	351.588	1	557.057	1	444.593	0	488.308	0	697.128	1	286.691	1	486.293	0	704.586	1	313.827	0	476.463	0	688.837	0	428.683	1	339.794	0	607.426	1	373.694	0	498.229	1	646.458	1	304.327	1	500.128	1	663.193
0	648.929	1	435.514	1	462.952	1	678.28	1	319.92	0	442.254	1	500.195	1	433.587	1	413.324	1	736.898	0	350.641	1	385.036	1	622.597	1	416.268	1	595.083	0	660.491	1	359.388	0	395.502	1	623.032	1	413.541	0	562.299	1	682.891	0	344.181	0	508.859	1	795.02
0	661.338	1	519.261	0	402.016	0	781.645	1	287.596	0	300.698	0	603.313	0	363.488	1	561.427	0	645.005	1	337.683	0	501.62	1	634.942	0	502.221	1	426.023	0	627.75	1	459.559	0	361.662	0	656.562	1	332.782	0	635.927	0	670.947	1	297.49	0	477.806	0	679.598
1	649.401	1	475.852	1	438.716	1	738.239	1	282.07	1	464.202	1	613.024	1	408.341	1	427.137	0	628.802	0	331.047	1	532.849	0	647.825	1	336.298	0	517.56	1	627.161	1	374.691	1	367.205	1	571.154	1	410.017	0	502.326	0	663.412	1	399.275	1	475.372	0	819.966
0	653.247	1	534.636	0	489.344	0	716.937	1	293.192	1	433.261	1	572.243	0	464.512	1	496.165	1	688.506	1	395.964	0	478.41	0	698.012	1	286.994	1	447.378	1	615.519	0	297.379	1	373.902	0	607.54	0	446.168	1	552.554	1	620.456	1	277.779	0	468.36	1	885.896
0	662.065	1	448.031	1	512.1	0	764.125	1	314.892	1	439.413	1	641.6	1	420.757	1	452.514	0	559.858	1	354.923	0	545.254	1	712.646	1	372.134	0	515.844	0	644.874	1	399.635	1	415.754	0	667.975	1	356.69	1	536.583	0	591.975	1	320.976	1	526.505	1	647.036
1	619.292	1	520.605	0	471.295	0	804.403	1	358.035	1	317.423	0	559.252	0	417.328	0	452.943	1	687.654	1	362.832	1	446.613	0	684.194	0	354.202	0	456.237	1	662.385	1	316.541	1	284.326	0	568.325	1	325.034	1	536.734	0	738.264	0	325.116	1	562.178	1	670.238
0	538.708	1	439.95	1	472.312	0	765.953	1	363.205	0	381.589	1	593.488	1	345.657	0	464.964	0	627.92	1	364.885	1	457.479	0	669.503	1	364.706	1	526.006	1	621.746	1	372.821	1	379.991	0	668.414	1	424.295	1	585.897	0	719.19	1	364.915	1	526.991	0	886.135
1	662.782	1	398.808	0	498.459	1	610.877	1	364.849	1	449.099	1	601.551	1	324.297	1	464.858	0	613.114	1	386.559	1	462.976	0	775.542	1	327.479	0	535.528	0	659.993	1	407.755	1	385.302	0	591.902	1	461.253	1	497.264	1	623.635	1	278.734	1	468.791	1	804.588
1	606.214	1	458.824	0	508.085	0	740.05	1	337.292	0	355.775	0	515.664	1	439.606	1	458.773	0	711.986	0	369.822	1	531.067	1	701.438	1	354.773	1	573.384	0	675.608	1	403.31	0	412.633	0	676.475	1	395.939	1	550.807	0	631	1	397.264	0	519.262	1	825.363
1	740.076	1	552.36	0	576.387	1	724.994	1	296.283	0	402.167	1	652.791	1	376.238	0	497.748	1	644.921	1	343.298	1	491.268	0	760.852	0	283.061	1	533.853	0	653.941	1	486.493	0	474.806	1	606.615	1	365.502	1	596.062	0	584.995	1	380.445	0	503.425	1	695.999
0	748.085	1	467.412	1	497.023	1	682.046	1	316.816	1	382.365	0	501.471	1	324.354	1	434.78	1	710.548	1	328.309	0	485.499	0	635.52	1	212.788	0	499.528	0	597.789	1	397.555	1	370.205	0	567.166	1	370.58	0	593.035	1	652.321	1	345.118	1	497.96	1	785.564
1	664.6	1	425.46	1	502.813	0	654.703	1	272.431	1	437.861	0	620.877	1	422.368	0	495.959	0	751.394	1	329.165	1	467.416	0	687.905	1	308.803	1	517.986	0	605.567	0	377.339	0	402.488	0	690.957	1	297.406	1	616.497	1	701.031	1	371.643	1	491.121	0	734.702
1	645.507	1	511.2	0	456.819	0	757.187	1	351.721	1	356.422	1	554.434	1	421.458	0	479.089	1	637.757	1	318.48	0	430.615	0	674.101	1	266.291	1	501.576	0	703.523	0	403.487	1	357.936	1	607.578	1	394	1	532.155	0	518.702	1	361.185	1	489.206	0	720.193
0	741.095	1	481.148	1	507.3	1	748.254	1	307.41	1	430.952	1	591.796	1	382.52	0	463.56	1	508.104	1	323.398	1	465.007	1	701.707	0	311.669	1	454.605	0	690.277	1	390.7	1	272.74	0	758.423	1	407.077	1	514.43	0	701.966	1	359.366	0	513.746	1	687.971
0	609.721	1	530.121	1	497.13	0	795.759	1	303.211	0	403.643	1	602.01	1	398.128	1	510.773	1	576.939	0	360.063	1	503.092	0	682.952	1	252.885	1	520.065	0	680.413	1	433.902	1	355.149	1	588.331	1	428.599	1	629.503	0	736.764	1	375.959	1	488.005	0	813.78
1	783.604	1	372.767	0	593.788	0	654.91	1	365.655	0	371.117	0	603.489	1	327.393	0	372.104	1	667.201	1	339.963	1	460.503	1	717.616	1	407.286	0	444.485	1	702.86	1	410.044	1	396.434	0	530.759	1	404.587	1	530.044	0	724.86	1	377.772	0	421.694	0	710.261
0	826.248	1	480.622	1	447.653	0	671.634	1	387.196	1	430.903	0	499.524	1	491.146	0	561.237	1	636.935	1	410.425	0	562.165	0	663.752	1	341.255	1	537.375	1	619.63	1	353.558	1	386.349	0	572.415	1	454.438	0	473.166	0	648.799	1	324.8	1	456.751	1	803.39
1	676.963	1	516.113	1	459.603	0	632.315	1	185.155	0	434.11	1	631.37	1	470.372	0	466.264	1	592.894	0	350.896	1	440.635	0	710.076	1	321.364	1	466.614	1	607.306	1	409.377	0	419.606	0	615.654	1	377.848	1	540.426	0	624.8	1	275.056	0	506.549	0	686.85
1	693.805	1	463.199	1	453.34	1	831.478	1	311.59	0	370.713	0	611.551	1	352.028	1	476.671	1	611.967	1	368.653	1	466.42	0	731.137	1	366.794	0	525.02	0	728.247	1	458.792	1	354.099	1	699.693	1	376.734	1	601.368	0	655.438	1	311.757	0	511.427	0	824.426
1	631.148	1	444.435	1	502.818	1	733.899	1	334.97	1	456.504	0	588.678	1	455.274	0	420.387	0	603.825	1	378.824	1	473.357	1	740.977	0	286.571	0	494.429	0	672.234	1	333.585	1	410.687	1	646.35	1	464.814	0	492.83	1	775.553	1	309.351	1	507.325	0	761.587
0	648.44	0	441.696	0	502.613	0	736.192	1	298.402	0	348.376	1	483.464	0	428.057	0	484.727	0	648.696	1	388.027	1	471.266	0	730.177	1	266.536	1	527.107	0	529.025	1	260.26	0	328.096	0	556.969	1	408.956	1	515.298	0	773.571	1	288.399	1	406.951	1	659.52
1	697.279	1	479.068	0	451.111	0	744.26	1	298.339	0	422.838	0	596.776	1	435.221	1	435.351	0	640.717	1	306.938	1	554.018	0	663.138	1	327.947	1	460.76	0	608.226	1	378.875	1	406.353	0	699.814	1	419.587	1	539.221	0	734.309	1	337.703	1	477.89	0	707.385
0	676.681	1	495.545	1	457.853	0	787.271	1	281.606	0	305.057	1	573.663	1	345.678	1	427.583	0	627.679	1	360.197	1	493.166	0	722.335	1	346.251	1	479.41	0	710.753	0	329.164	1	400.145	0	658.295	1	330.984	1	494.104	0	727.939	1	294.656	1	540.963	1	753.706
1	747.125	0	543.859	1	417.982	0	799.176	1	297.553	1	437.495	1	552.75	1	404.066	1	416.674	1	671.681	1	370.937	1	491.69	0	692.546	1	338.823	1	487.839	1	670.21	1	395.137	1	393.78	0	495.553	1	255.357	1	540.393	1	579.837	1	263.824	0	523.954	1	710.638
0	673.517	0	424.121	0	479.507	1	769.125	1	305.348	1	311.222	1	634.26	1	377.941	1	425.338	0	667.524	1	329.715	0	510.379	0	639.785	1	308.418	0	529.775	0	687.955	1	379.937	1	416.101	0	574.914	1	358.987	1	521.279	1	584.235	1	271.478	1	524.34	1	629.956
1	724.34	1	546.351	1	525.969	1	703.719	1	385.595	0	403.035	1	568.335	1	336.827	0	451.57	1	768.135	1	382.304	1	504.06	1	673.781	1	387.825	1	523.589	0	724.664	1	372.073	1	445.072	0	565.706	1	315.771	0	511.042	1	705.994	0	383.592	1	552.735	0	772.159
0	722.293	1	417.119	0	546.943	0	673.986	1	390.692	1	368.904	1	542.67	0	438.824	1	385.001	1	679.666	1	320.737	0	460.803	1	607.956	1	281.862	1	518.749	0	693.804	1	340.934	1	390.271	0	580.48	1	397.374	0	428.963	0	719.97	0	354.335	1	501.488	1	668.328
1	670.952	0	508.496	1	446.441	0	652.975	1	318.902	1	496.787	0	582.491	1	455.237	1	468.307	1	672.682	0	383.765	1	477.308	1	612.125	1	383.99	1	505.821	0	664.303	1	291.306	1	367.985	0	655.37	1	426.809	1	573.067	1	695.297	1	362.826	1	468.647	0	781.736
0	713.866	1	496.789	1	460.473	0	690.125	1	398.382	0	449.937	1	600.296	1	394.158	1	487.528	1	678.114	1	456.297	0	555.549	0	688.87	1	383.112	1	467.916	1	728.132	0	422.264	1	435.287	0	607.602	1	403.887	1	527.038	0	714.321	1	352.627	1	498.393	0	731.624
0	713.364	0	472.347	1	417.683	0	702.667	1	343.325	1	438.325	0	594.306	1	493.269	1	481.45	1	701.636	1	421.649	0	513.096	0	656.851	1	407.904	1	463.319	0	713.568	1	342.185	1	398.248	0	654.085	1	339.014	0	564.529	1	703.958	1	362.52	0	517.309	0	798.178
0	655.125	1	432.999	1	526.65	1	765.643	1	345.166	1	426.579	1	567.25	1	419.326	0	509.855	1	728.873	1	305.291	1	526.796	1	701.636	1	341.024	1	541.171	1	712.154	1	396.232	1	381.899	0	522.371	1	430.501	1	581.491	0	637.341	1	402.443	0	564.678	1	724.201
0	604.415	1	548.129	1	429.669	0	712.543	1	339.59	0	482.494	0	509.345	1	376.906	1	465.976	0	713.242	1	384.88	0	482.28	0	728.69	1	297.478	1	548.009	0	640.995	1	326.932	0	312.749	1	689.5	1	359.505	0	448.397	1	786.778	0	252.108	1	527.09	1	719.642
0	578.726	0	432.42	0	526.693	1	733.506	1	245.002	0	389.662	0	629.848	1	442.344	0	445.123	1	709.764	1	335.252	1	537.36	0	739.064	0	329.193	0	531.42	0	566.166	0	362.091	0	399.873	0	626.805	1	407.004	1	507.057	0	652.518	1	332.54	0	588.883	1	781.725
0	551.262	1	398.15	0	522.88	0	740.204	1	309.456	1	466.116	1	573.121	1	367.169	1	430.032	0	482.947	1	352.741	1	470.57	0	651.408	1	352.479	0	477.4	1	699.605	1	457.522	1	347.438	0	621.1	1	366.41	1	539.273	0	749.791	0	359.324	1	493.518	1	768.09
0	759.05	1	458.041	1	590.909	1	671.609	1	346.61	1	393.358	0	594.704	1	375.65	0	543.603	0	673.12	1	393.893	0	474.256	0	710.234	1	315.192	1	531.867	0	722.689	1	389.727	1	346.964	0	647.75	1	429.871	1	524.092	1	670.087	1	362.801	0	522.944	0	726.517
1	701.391	1	386.982	1	433.043	1	714.717	1	328.915	0	435.52	0	514.214	0	397.08	0	476.957	1	582.169	1	418.983	1	506.865	1	626.246	1	317.222	1	448.993	0	715.784	1	387.236	0	355.66	0	538.055	1	370.278	1	598.762	0	644.411	0	336.022	0	471.715	0	774.834
0	672.704	1	469.887	1	406.986	1	759.487	1	374.204	1	342.472	1	503.837	0	379.315	1	509.653	0	599.907	1	411.828	1	513.277	0	627.22	1	342.18	0	481.165	0	653.379	0	411.324	1	365.966	0	636.894	1	434.579	0	585.852	0	682.048	1	402.426	0	517.927	1	806.575
0	697.354	1	426.838	1	443.626	0	809.986	1	353.44	0	401.598	0	581.637	1	295.183	1	502.938	0	691.744	0	395.711	1	436.513	1	694.911	1	381.329	1	458.924	0	636.325	1	372.903	0	459.098	0	616.897	1	453.411	0	536.714	0	689.818	1	401.445	1	499.232	1	709.677
0	669.27	1	530.456	1	401.585	1	768.826	1	330.551	0	432.329	0	541.069	1	416.477	0	490.341	0	717.756	1	267.588	0	472.608	1	617.683	1	254.34	1	529.498	0	763.281	1	297.617	1	375.94	0	598.954	1	285.708	1	572.03	1	663.371	1	393.12	1	533.744	1	665.933
0	681.758	1	428.715	1	506.647	1	667.171	1	297.3	0	389.97	0	659.475	1	350.978	1	466.815	1	526.674	1	342.048	1	510.127	0	738.971	1	290.259	1	455.645	0	656.872	1	366.829	0	374.149	0	536.955	1	390.919	1	510.169	0	564.576	1	384.622	1	588.852	0	742.243
0	748.129	0	508.749	1	455.806	0	849.996	1	375.942	0	427.295	0	542.449	1	415.188	1	460.43	0	554.464	1	344.112	1	478.35	0	708.925	1	382.084	1	451.724	1	770.959	1	370.235	1	317.304	0	532.888	1	411.516	1	603.113	1	676.262	1	268.54	1	536.299	1	848.296
0	615.225	1	468.694	0	465.157	0	771.237	1	302.368	1	431.725	0	579.411	1	364.665	1	453.967	1	669.031	1	406.735	0	489.225	1	730.173	1	333.759	1	517.531	0	560.37	1	381.688	0	388.357	0	541.802	1	365.752	1	482.985	1	688.782	0	350.477	1	540.391	0	716.896
1	682.532	1	402.301	0	504.46	0	752.724	1	322.694	1	350.075	1	561.717	1	400.515	1	438.406	1	645.512	1	333.762	1	506.84	1	649.643	1	330.687	1	448.802	0	735.548	1	456.284	1	393.174	0	579.633	1	274.505	1	521.553	1	550.457	1	348.258	1	496.952	1	720.08
0	688.945	1	491.123	0	497.172	1	806.823	0	325.673	1	416.116	1	589.492	1	461.558	0	527.627	1	663.593	1	442.337	0	550.137	1	762.246	1	321.026	1	456.069	1	645.414	0	448.137	1	449.994	0	632.627	1	350.112	1	603.299	0	707.555	1	254.36	1	501.167	0	679.92
0	593.046	1	485.774	1	417.836	0	758.092	1	381.553	0	392.073	1	552.784	1	409.585	1	494.274	1	689.274	1	443.296	1	475.454	1	715.682	1	366.322	0	433.051	0	700.756	0	381.705	1	414.174	0	609.626	0	381.678	1	511.198	0	649.269	1	294.787	0	603.572	1	785.799
1	690.273	1	463.08	0	537.988	0	783.739	1	337.462	1	478.505	0	684.708	1	375.203	1	413.986	1	643.726	1	327.559	0	588.933	0	642.379	1	361.753	1	494.215	0	705.77	1	397.507	1	408.544	0	589.924	1	305.34	1	554.413	0	783.092	1	341.997	1	502.787	0	688.293
0	725.016	1	502.116	1	475.813	0	658.941	1	344.569	1	398.91	0	552.334	1	447.179	1	513.507	0	729.73	1	377.584	1	493.957	0	684.706	1	307.215	0	503.982	0	639.47	0	452.492	1	416.668	0	721.006	1	314.581	1	486.311	1	720.718	1	270.77	1	436.895	1	612.477
0	574.212	1	401.089	1	442.68	1	676.339	1	352.587	0	415.757	0	566.192	1	414.72	1	468.53	0	667.801	1	264.607	1	456.903	0	662.501	1	402.446	1	518.622	0	724.633	1	355.652	1	387.377	0	588.236	1	320.183	0	592.237	1	629.603	1	192.208	0	513.344	0	715.04
0	649.396	0	321.002	1	508.213	0	778.607	1	345.216	1	427.227	0	559.103	1	407.652	1	512.851	1	653.278	1	364.415	1	516.714	0	704.174	1	288.098	1	485.471	0	638.638	1	419.972	1	413.467	0	651.973	1	325.888	1	510.81	0	725.312	1	363.624	1	490.23	1	803.365
0	725.877	1	446.042	1	433.086	0	714.04	1	289.477	0	443.056	0	542.494	1	501.924	1	447.62	1	703.966	1	334.172	0	516.089	1	748.509	1	347.158	1	595.81	1	632.686	1	346.882	0	394.033	0	635.61	1	373.591	1	511.814	0	688.74	1	304.843	0	498.85	0	756.812
0	766.963	1	546.091	1	568.452	0	706.955	1	394.295	0	378.093	0	546.785	1	351.597	1	425.391	1	583.666	0	337.49	0	501.741	0	654.108	1	285.811	0	501.52	0	612.622	1	409.164	1	453.651	0	616.436	1	346.467	0	576.176	0	637.588	1	398.044	0	477.834	1	699.528
1	684.028	1	465.779	0	478.034	1	685.423	1	326.886	0	461.095	0	565.329	1	298.926	1	433.618	1	714.431	0	359.948	0	487.183	0	579.821	1	350.607	1	511.6	0	645.963	1	456.613	0	321.827	0	693.332	1	427.11	1	533.963	0	656.976	1	309.381	1	448.828	0	795.527
0	697.061	1	493.559	0	514.707	1	692.532	1	288.168	0	405.72	1	471.442	1	402.925	0	384.823	0	752.512	1	373.385	1	449.277	0	736.522	1	344.097	1	516.28	1	672.685	1	455.49	1	403.781	0	667.883	1	444.426	1	571.286	1	665.573	1	374.111	1	595.426	1	787.628
0	689.909	1	450.674	1	557.424	0	696.478	1	247.902	0	346.929	1	620.304	1	459.897	0	454.128	1	669.197	1	327.179	1	501.648	0	651.129	1	361.397	1	485.379	1	555.333	1	446.434	1	370.538	0	595.658	1	395.39	1	495.78	1	647.382	1	275.715	1	485.268	0	748.594
0	726.823	1	478.884	1	474.325	1	801.064	1	348.64	1	467.972	0	594.81	1	418.127	1	543.166	1	754.834	1	335.207	1	457.669	0	622.7	1	416.608	1	556.373	0	647.475	1	354.17	1	430.022	0	632.25	1	372.215	1	555.754	1	664.36	1	323.273	0	501.879	0	770.074
1	700.097	1	450.304	0	518.995	0	755.917	1	335.301	1	386.755	0	569.65	1	439.429	1	466.128	0	634.867	1	367.65	1	463.022	0	806.684	1	319.631	1	593.645	1	516.879	1	348.406	0	469.641	0	521.389	1	370.503	1	545.426	0	622.131	0	383	0	540.244	0	778.145
0	721.79	1	587.224	0	499.426	1	757.232	1	289.181	1	455.153	1	480.293	0	434.536	1	436.384	0	649.088	1	358.002	1	453.637	1	703.934	1	345.534	1	444.875	0	592.058	1	405.858	1	324.087	0	655.029	1	284.63	1	584.747	1	743.094	1	328.476	1	593.419	1	708.908
0	664.016	1	505.163	1	450.539	0	797.679	1	268.328	1	399.822	1	701.353	1	454.486	1	499.507	0	685.024	0	451.097	0	540.208	1	556.213	1	374.647	1	562.802	0	636.226	1	447.578	1	384.104	0	662.86	1	439.786	1	569.328	0	586.158	1	321.571	1	418.701	1	676.151
0	707.855	1	406.506	1	521.46	1	768.531	1	425.651	1	393.455	0	590.629	1	413.239	1	417.385	1	759.36	1	319.336	0	475.468	1	704.475	1	282.693	1	502.372	0	669.085	1	448.191	1	290.365	0	503.405	1	395.423	1	591.148	1	762.798	0	364.894	0	501.06	0	760.276
0	642.036	1	489.058	1	513.347	0	717.25	1	308.818	1	452.879	1	506.663	1	426.417	1	403.329	0	764.07	1	379.574	1	472.906	1	742.958	0	306.211	1	480.124	1	675.211	1	325.306	1	356.496	0	560.629	1	352.086	1	557.251	0	624.636	1	430.632	0	507.653	0	741.707
0	638.654	1	367.804	1	448.323	1	781.142	1	325.2	1	391.233	0	517.515	1	513.22	1	413.595	1	707.53	1	407.631	0	446.67	0	683.448	1	341.264	0	569.116	1	631.13	1	355.752	0	305.123	0	603.163	1	384.389	0	461.529	1	723.24	1	291.288	1	513.988	0	746.959
1	733.385	1	412.937	1	475.68	0	608.375	1	282.447	0	405.753	0	582.258	1	459.925	0	476.051	0	654.291	1	263.822	1	470.258	0	704.584	1	360.861	0	475.67	1	665.783	1	272.123	0	373.176	0	685.253	1	320.956	1	535.203	1	718.117	1	399.386	0	538.277	1	680.913
0	579.654	1	411.712	1	529.241	0	763.754	1	257.327	1	386.969	1	595.73	0	412.869	0	486.173	0	659.83	1	293.517	0	480.998	1	704.894	1	358.346	0	509.926	0	676.929	1	401.567	0	399.444	0	741.413	1	405.103	0	527.494	0	679.298	1	336.108	1	562.594	0	760.496
1	616.342	1	554.221	1	536.908	0	787.144	1	277.861	1	348.478	1	648.123	1	336.072	1	581.956	0	666.463	1	404.562	0	445.126	0	580.476	1	300.718	1	481.904	0	690.468	1	454.674	1	402.921	0	681.546	1	404.158	0	612.552	1	744.194	1	413.111	0	510.544	1	690.461
0	696.981	0	469.071	0	441.094	0	695.508	1	262.9	0	404.444	0	636.117	1	325.962	1	446.356	0	626.92	0	348.346	0	435.691	0	758.362	1	309.284	1	454.946	0	606.471	1	408.257	0	356.827	0	559.441	1	381.676	0	548.613	0	793.746	1	311.869	0	516.146	1	766.665
1	631.1	1	472.93	0	511.279	0	766.038	1	272.882	0	419.104	0	630.447	1	356.35	1	462.477	0	676.516	1	381.49	1	506.854	0	611.792	0	367.277	0	549.333	1	683.913	1	402.218	1	365.651	0	653.042	0	352.948	1	542.337	0	666.687	1	312.936	0	484.718	0	662.842
1	666.304	1	450.927	0	414.634	0	845.9	1	388.382	1	477.134	1	594.794	1	489.93	1	489.26	1	643.417	1	351.806	1	438.207	1	735.235	1	343.995	0	646.211	0	680.132	1	364.367	1	413.353	0	524.458	1	317.01	0	511.864	0	740.293	1	331.693	0	541.302	0	780.402
0	698.313	1	520.744	1	522.952	0	760.642	1	327.187	1	419.305	0	570.195	1	406.292	1	442.609	0	657.227	0	376.214	1	571.302	0	632.971	1	333.497	1	582.046	0	605.193	1	370.272	0	409.78	1	596.501	1	318.333	1	521.148	0	624.133	0	305.871	1	542.644	1	740.74
1	778.416	1	403.453	0	516.547	1	782.017	1	329.129	0	401.226	1	524.271	1	381.675	1	493.316	0	611.005	0	405.556	1	465.03	0	655.952	1	324.548	0	571.019	1	600.983	1	383.152	0	360.625	0	659.726	1	267.583	0	561.346	1	615.124	1	332.33	0	437.73	0	660.059
1	747.455	1	343.18	1	539.896	1	728.904	1	284.878	0	480.955	1	620.144	1	384.298	1	442.391	1	717.686	0	343.909	1	542.376	0	726.44	1	379.803	1	500.039	0	666.675	1	377.336	1	405.372	0	628.688	1	374.563	0	545.343	0	653.252	1	365.593	1	493.818	0	861.412
0	589.713	1	555.424	0	560.215	1	795.808	1	292.971	1	356.005	1	636.806	1	425.187	1	512.498	1	565.172	0	394.427	1	454.249	1	686.307	1	345.628	1	526.07	0	616.034	1	374.099	0	393.027	0	676.045	1	354.321	0	588.929	1	589.131	1	344.171	1	475.23	0	776.988
0	700.733	1	497.025	1	473.06	1	683.385	1	303.786	0	401.28	1	625.915	1	447.85	1	472.024	1	580.202	1	387.928	1	460.112	0	652.032	1	310.664	1	544.377	0	591.851	0	421.201	1	353.093	0	625.075	1	366.54	0	594.153	0	706.278	1	354.608	0	479.442	1	910.407
0	634.224	1	540.932	0	507.066	1	756.454	1	363.738	0	402.397	0	563.262	1	384.925	0	522.874	0	750.648	1	388.024	0	497.546	0	668.095	1	315.225	1	444.877	0	593.675	1	379.242	1	345.213	0	579.013	1	434.779	0	536.348	0	594.444	1	311.352	1	509.98	0	781.339
1	676.375	1	544.82	1	507.486	0	756.73	1	367.752	1	421.108	1	658.12	1	435.084	1	499.303	1	677.843	0	344.465	1	516.739	0	691.138	1	350.856	1	585.427	1	630.416	1	344.85	1	401.057	0	637.717	1	353.227	0	551.772	1	658.639	1	415.937	1	473.752	0	737.398
0	650.798	1	489.529	1	551.261	1	723.593	1	371.784	1	384.066	0	522.221	1	402.614	0	551.26	0	639.777	0	428.55	0	486.726	0	609.064	0	357.711	0	507.611	1	668.755	1	402.624	0	366.274	0	673.955	1	387.486	0	576.328	0	591.794	0	329.758	0	563.595	0	774.313
0	692.11	1	405.982	0	495.863	0	712.492	1	284.806	0	362.043	1	545.097	1	383.8	1	499.718	0	687.562	1	402.24	1	452.874	0	655.509	1	355.651	1	535.624	1	676.127	1	396.564	1	361.443	0	532.242	1	430.015	0	545.719	1	750.389	1	342.841	1	522.262	1	767.588
1	635.054	0	425.306	1	472.464	0	736.021	1	356.859	1	400.82	0	628.207	1	465.567	0	457.03	0	708.401	1	325.915	1	442.017	0	748.806	1	327.148	1	446.055	0	597.047	1	324.85	0	365.537	0	551.297	1	408.752	1	553.043	0	641.741	1	304.898	0	447.52	1	762.275
0	614.526	1	457.284	0	474.859	0	634.851	1	272.126	0	387.752	0	411.801	1	430.188	1	476.98	0	724.072	1	386.845	0	579.327	0	694.758	1	360.673	1	446.921	0	647.709	1	380.804	1	424.497	0	633.642	1	423.039	1	543.055	1	715.415	1	316.198	0	477.797	0	703.937
1	658.96	0	441.326	1	477.928	0	681.251	1	245.016	0	376.719	1	527.895	1	413.088	1	499.489	0	669.196	1	441.42	1	512.284	1	684.113	1	285.278	1	500.309	0	645.756	1	467.055	1	316.828	0	645.135	1	323.666	0	483.572	1	657.249	1	325.686	1	488.038	0	663.985
0	616.72	1	468.308	0	433.964	1	642.025	1	322.069	1	376.141	0	468.842	0	419.875	0	511.821	0	732.755	1	360.668	1	496.381	0	743.816	1	356.061	1	434.938	1	639.98	1	384.48	1	422.105	0	544.832	1	438.144	0	553.641	1	697.136	0	361.501	1	436.834	1	629.642
0	778.677	1	473.573	0	529.283	1	799.994	1	332.55	0	370.145	0	530.181	1	448.039	1	462.037	0	732.452	1	355.485	1	521.259	1	678.367	1	349.274	1	561.751	0	596.284	1	335.214	0	392.615	1	642.004	1	370.293	0	499.131	0	630.179	0	370.15	1	553.66	1	748.901
1	613.28	1	521.063	0	459.353	0	774.08	0	299.287	1	417.621	1	537.398	1	490.656	0	473.414	0	625.817	1	391.51	0	495.981	1	755.237	1	404.076	1	513.438	0	738.559	1	418.845	1	369.057	0	668.13	1	291.754	1	565.757	0	775.268	1	313.996	1	509.05	0	754.44
0	655.1	1	418.877	1	474.182	0	822.249	1	297.918	1	370.709	0	571.759	1	462.026	1	484.063	0	677.61	0	437.418	1	483.785	1	714.098	0	269.164	1	490.129	0	633.053	1	409.424	1	378.999	0	742.324	1	346.783	1	518.809	1	649.72	1	353.012	1	510.754	0	676.407
0	582.746	0	462.834	1	472.647	1	887.637	1	288.024	0	356.912	0	502.413	1	336.458	0	474.307	0	613.661	1	211.691	0	562.746	1	680.028	1	398.654	1	560.742	0	572.603	1	358.132	1	394.543	1	605.305	1	354.325	0	525.044	0	711.072	1	322.944	1	465.779	1	829.096
0	733.812	1	445.022	1	487.803	1	530.584	1	390.975	0	386.679	1	546.928	1	407.887	1	394.954	0	757.639	1	356.821	1	427.006	1	669.269	1	367.347	0	539.928	1	556.779	1	368.847	1	396.57	0	618.766	1	280.631	1	535.097	0	693.103	0	254.5	0	541.584	1	763.476
1	677.887	1	460.501	0	469.517	0	838.608	1	335.588	0	420.926	1	535.381	1	354.245	0	452.055	1	685.283	1	345.952	0	436.476	0	705.071	1	368.375	1	442.977	1	648.263	1	425.719	1	385.956	0	631.684	1	408.753	1	527.19	0	704.988	1	328.893	0	503.741	1	653.351
1	677.33	0	427.253	1	537.147	1	747.543	1	273.657	0	423.187	1	481.578	1	368.404	1	467.646	1	657.231	1	342.892	1	532.333	1	746.438	1	343.251	0	573.675	0	748.642	1	414.564	1	365.066	0	651.207	1	422.309	1	559.916	1	646.618	1	288.75	1	473.01	0	753.265
0	709.423	1	479.63	1	504.419	1	737.441	1	339.848	0	394.092	0	552.264	1	505.491	0	429.916	0	590.889	0	347.386	1	553.328	0	608.709	1	345.882	1	473.193	1	628.405	1	399.076	1	426.042	0	579.509	1	421.301	1	464.757	1	709.727	1	335.859	0	461.23	1	733.945
1	636.147	1	451.946	1	512.769	0	771.884	1	354.283	1	374.86	0	681.497	1	401.645	1	468.771	1	655.203	1	354.723	1	461.222	1	751.11	1	281.232	1	505.981	0	602.345	1	360.868	1	356.973	0	611.589	1	313.52	0	564.665	0	720.437	0	302.68	0	615.014	0	663.772
0	699.01	1	493.518	1	455.282	0	746.87	1	338.15	0	354.154	0	617.251	1	369.993	1	476.343	0	677.734	1	418.013	0	560.885	0	676.321	1	312.936	1	464.346	0	688.015	1	368.618	1	383.164	0	722.162	1	359.503	0	501.556	0	578.494	0	350.096	1	525.862	0	757.078
0	767.508	1	478.219	1	471.136	1	689.172	1	378.232	1	421.995	1	596.708	1	368.297	1	579.865	1	741.214	1	412.977	1	526.738	1	754.722	1	348.153	1	458.003	0	669.789	0	366.099	1	315.473	0	645.917	1	407.715	1	504.124	1	703.658	1	362.487	1	476.657	1	821.184
0	731.095	1	513.256	0	526.762	0	599.487	1	305.167	0	318.85	1	574.08	1	482.004	0	481.075	1	685.349	1	421.844	1	562.943	0	712.71	1	311.924	1	493.45	0	598.595	0	452.722	1	401.437	0	657.538	1	306.973	0	518.521	0	639.068	1	336.526	0	599.902	0	791.691
0	665.453	0	442.242	1	521.005	1	710.797	1	331.107	0	428.927	0	580.567	1	345.974	0	468.08	1	633.124	0	341.022	1	476.902	0	622.588	1	360.15	0	511.428	0	583.142	1	388.258	1	406.329	1	587.703	1	401.206	1	503.178	0	642.232	1	336.424	0	572.559	0	617.964
1	673.382	0	509.403	1	480.916	1	703.781	1	346.238	1	468.367	0	532.904	1	392.266	0	411.302	1	677.226	1	244.931	1	513.484	0	604.717	0	327.13	1	582.95	0	694.03	1	420.689	1	341.306	0	604.395	1	459.038	1	574.726	0	668.744	1	372.916	0	508.237	0	739.696
1	751.805	0	469.377	0	490.154	1	675.999	1	324.889	1	423.575	1	545.43	1	381.865	1	480.204	1	683.324	0	387.207	1	398.941	0	712.114	1	313.206	1	421.824	0	729.264	1	367.047	0	345.701	0	585.015	1	397.286	1	477.122	1	662.45	1	337.61	0	505.392	1	732.085
0	622.269	1	534.475	0	550.439	1	643.289	1	266.772	1	417.014	0	650.761	1	472.611	1	460.505	1	674.516	0	407.359	1	546.272	0	687.407	1	339.343	1	504.778	0	733.589	1	371.237	0	450.707	0	623.182	1	409.377	0	478.606	0	725.01	1	331.347	1	542.332	0	628.631
0	651.436	1	431.53	1	486.04	0	819.906	1	383.931	1	477.259	1	636.561	1	424.237	1	454.727	0	681.403	1	281.823	1	533.47	0	729.358	1	298.561	1	530.364	0	620.023	1	381.812	1	390.934	0	618.949	1	288.736	1	521.871	0	748.017	1	341.305	0	555.052	0	687.723
0	713.25	1	471.569	1	456.751	1	787.724	1	319.53	1	359.859	1	569.711	1	384.881	1	433.541	1	647.763	1	417.283	1	492.6	0	702.079	1	333.728	1	468.806	1	709.888	1	396.295	0	369.263	0	681.951	1	324.818	1	570.534	0	688.333	1	347.791	0	542.343	0	676.047
1	703.639	0	506.11	0	536.052	0	700.002	1	317.904	0	392.757	0	571.364	1	408.495	0	468.283	1	623.231	1	452.23	1	508.628	0	696.764	1	315.854	1	405.948	1	592.847	0	417.546	1	355.785	0	442.745	1	406.98	0	548.216	1	670.106	1	265.968	1	482.853	0	765.646
0	786.798	1	454.426	0	527.07	0	704.145	1	358.256	1	416.769	1	635.743	0	355.461	1	433.078	0	694.353	1	358.493	1	544.299	0	658.547	0	334.295	0	491.776	1	690.252	1	342.301	1	391.219	1	659.312	0	365.697	1	618.567	0	647.111	1	336.332	1	473.41	0	837.37
0	657.344	1	488.173	1	440.545	1	704.355	1	380.071	1	395.72	1	507.644	1	414.756	0	453.92	1	609.858	0	301.269	1	486.291	0	739.224	1	294.669	0	462.139	1	660.848	1	360.19	1	400.751	0	565.388	1	405.023	1	507.306	0	667.825	1	331.621	0	503.211	0	709.387
0	733.976	1	599.278	1	517.123	0	736.686	1	365.546	1	308.293	0	671.578	1	436.985	1	492.569	0	695.668	1	312.728	1	430.775	0	713.165	1	362.058	1	485.577	0	619.304	1	368.562	1	343.395	0	642.884	1	416.435	1	482.599	0	649.31	0	323.796	1	492.591	0	730.344
0	677.891	1	446.247	1	532.481	0	803.915	1	355.199	0	410.831	1	623.73	1	341.59	1	417.305	1	525.012	0	295.152	0	493.093	1	749.413	1	358.781	1	448.686	1	647.347	0	401.342	1	335.194	1	612.721	1	377.122	0	549.011	1	629.742	0	312.202	1	556.859	1	740.119
0	749.199	1	492.42	0	442.897	0	662.35	1	334.126	0	398.653	0	579.924	1	399.816	0	535.686	0	606.52	1	397.917	0	440.11	1	633.417	1	335.322	1	525.946	0	677.881	0	416.855	1	378.275	0	541.755	1	269.621	0	555.888	0	589.07	1	243.98	0	473.561	0	713.266
1	669.206	1	579.386	0	520.588	1	747.238	1	362.432	1	354.423	1	481.281	1	380.952	1	379.801	0	671.083	1	396.974	1	504.968	0	642.071	1	210.396	1	440.518	0	625.132	0	393.546	1	428.807	0	656.944	1	359.184	0	607.879	0	666.37	1	342.636	0	469.98	0	775.729
0	597.599	1	407.297	1	428.763	0	731.461	1	343.958	1	407.872	1	543.758	1	471.83	1	481.512	0	614.905	0	387.995	1	501.609	1	622.225	0	375.628	1	473.655	0	585.244	1	337.43	0	479.601	1	595.34	1	405.642	0	530.087	0	686.052	0	422.817	0	505.4	0	790.076
0	657.473	1	507.28	0	510.007	0	716.994	1	315.122	0	465.247	0	613.915	0	400.356	0	474.341	0	713.263	1	369.564	0	438.682	1	663.715	0	336.102	1	546.211	0	574.951	1	320.006	1	334.226	0	578.182	1	318.618	0	461.923	0	729.426	1	360.614	1	488.1	1	789.29
0	670.07	1	457.38	0	468.566	0	742.061	0	344.909	0	416.548	0	553.718	1	436.684	0	485.571	0	722.373	1	326.542	1	489.702	0	643.594	1	358.696	1	567.439	1	584.292	1	334.93	1	402.694	0	623.2	1	376.094	1	505.102	0	603.312	1	346.802	0	498.093	0	822.431
0	626.752	1	450.262	1	542.242	0	695.788	0	356.595	1	418.011	1	508.063	1	470.471	0	521.788	0	781.568	0	336.95	0	516.576	0	653.114	1	302.243	1	530.759	1	564.226	1	460.737	1	392.647	0	650.935	1	367.876	0	498.607	0	549.011	0	376.767	1	505.403	0	645.893
0	593.611	1	446.983	0	473.247	0	692.64	1	380.125	1	375.668	0	631.307	1	345.799	1	468.501	1	661.615	0	427.314	1	435.357	1	622.307	1	381.256	1	481.911	0	666.346	0	357.408	1	389.134	1	611.417	1	391.645	1	527.451	1	687.342	1	314.224	0	520.971	0	690.747
0	671.579	1	454.739	1	498.575	1	765.145	1	292.098	1	445.277	0	598.016	1	350.686	1	411.825	0	614.051	1	321.539	1	577.889	0	750.039	0	245.929	1	548.676	1	596.837	1	386.429	1	418.76	0	613.509	1	297.212	1	561.64	1	528.027	1	425.187	0	448.489	1	741.782
0	720.363	1	473.878	0	440.668	0	667.947	1	312.768	1	367.823	1	548.381	1	449.003	1	444.342	1	586.773	1	402.987	0	494.168	0	718.916	1	372.288	0	481.459	1	617.943	1	344.254	1	397.794	0	671.427	1	341.87	0	573.763	0	659.566	1	300.737	1	529.38	1	578.995
0	665.155	1	480.967	1	500.41	0	702.698	1	319.893	1	438.209	1	629.403	1	364.741	1	559.715	0	621.222	1	330.403	1	442.8	0	651.003	1	327.769	1	451.024	1	599.287	1	365.162	0	490.245	0	572.843	1	384.898	1	505.884	1	910.645	1	356.755	1	494.924	1	695.628
0	728.192	0	469.949	1	523.548	1	667.899	1	177.521	0	462.12	0	603.67	1	336.467	0	532.687	1	753.064	1	412.772	0	606.845	0	748.915	1	415.703	1	530.464	0	695.211	0	430.916	0	369.986	0	549.876	1	347.628	1	544.285	0	720.828	1	355.355	0	498.506	1	784.819
0	678.266	1	449.489	1	496.802	1	793.883	1	333.116	1	393.064	1	483.054	1	437.652	0	505.718	0	622.357	1	371.939	0	416.933	0	686.118	1	316.559	1	530.47	0	566.643	0	339.653	1	333.85	0	619.193	1	408.266	1	554.946	0	667.214	1	447.216	1	511.083	1	740.355
1	716.596	1	451.911	0	530.134	1	792.823	1	314.15	1	348.127	0	633.287	1	418.992	1	480.37	1	724.627	0	374.288	0	471.783	0	631.589	1	304.276	0	510.411	0	645.234	1	346.053	1	388.478	0	587.089	1	353.036	0	513.518	0	686.446	1	321.167	1	537.918	0	797.118
1	692.453	1	486.272	1	532.354	0	807.422	1	329.532	0	487.965	0	580.826	1	389.657	1	444.234	1	657.894	1	368.641	0	441.802	0	745.517	1	282.29	1	537.314	0	582.956	1	375.253	0	392.943	0	589.171	1	382.827	1	521.392	0	734.851	1	342.555	1	484.53	0	672.197
0	684.084	1	410.671	0	487.495	0	753.097	1	325.507	0	331.37	0	533.702	1	333.27	0	366.528	1	679.607	1	305.781	1	438.43	0	654.095	1	341.777	1	507.156	0	575.99	1	419.027	0	362.729	1	637.767	1	399.685	1	500.832	0	639.169	0	285.41	0	527.368	0	749.057
0	746.583	1	469.442	1	438.32	0	800.606	1	360.976	0	420.282	1	591.836	1	442.308	1	497.182	0	630.144	1	297.138	1	485.271	0	686.246	1	326.847	0	565.278	1	583.138	1	390.235	0	332.124	1	599.293	1	364.685	0	542.486	0	650.448	1	304.598	0	508.325	1	715.233
1	645.984	1	459.663	1	525.421	0	779.948	1	460.369	0	406.241	0	569.915	1	404.101	0	411.572	1	603.97	1	313.655	0	531.835	0	640.397	1	350.82	1	554.256	0	663.898	1	397.425	1	296.111	0	629.445	1	375.885	1	519.305	0	655.601	0	353.582	0	521.101	0	702.356
1	695	1	464.061	0	511.068	1	758.213	1	306.272	1	379.799	0	383.806	1	492.013	1	467.129	0	589.075	1	406.049	1	554.981	0	568.969	1	393.213	1	475.842	1	622.825	1	459.415	0	397.113	0	582.972	1	322.904	1	548.855	0	673.406	1	315.689	0	541.878	1	686.83
1	638.702	1	474.068	0	523.984	0	816.199	1	363.609	0	328.064	1	531.472	1	386.02	0	430.511	1	655.064	1	437.366	1	499.312	0	723.25	1	340.578	0	513.549	0	717.68	1	495.846	0	414.068	1	712.419	1	501.731	1	577.201	0	558.62	1	260.333	1	494.692	1	798.394
1	683.149	1	383.388	1	489.366	0	801.714	1	391.371	1	433.42	0	536.913	0	424.145	1	493.864	1	674.083	1	424.696	1	497.867	0	723.666	0	398.15	1	522.965	1	581.244	1	352.295	1	386.237	0	648.254	0	359.779	1	544.839	0	595.216	1	307.949	1	487.971	1	653.928
1	711.18	1	534.982	1	500.084	0	783.447	1	416.981	1	376.825	0	503.956	1	374.059	1	441.026	0	680.1	1	366.97	0	450.079	1	581.445	1	220.578	1	570.49	1	758.374	0	398.505	0	334.625	1	557.791	1	332.122	1	500.229	1	553.523	1	291.79	0	506.588	0	804.614
1	660.319	1	507.266	0	502.161	1	773.294	1	246.534	1	469.25	0	530.304	0	448.113	1	504.456	0	702.758	0	382.766	1	507.808	0	749.464	1	416.477	1	500.991	0	676.066	1	366.002	0	340.326	0	691.503	1	435.457	1	552.042	1	704.996	1	342.099	1	560.144	1	663.676
0	645.53	0	387.216	0	482.761	0	796.93	1	298.703	1	411.11	1	586.205	1	358.085	1	484.871	0	641.783	1	291.443	1	521.059	1	694.047	1	339.74	0	485.282	0	698.502	1	475.325	1	361.034	0	603.263	1	299.513	0	604.964	0	705.811	0	266.966	1	464.32	0	735.715
1	573.263	1	383.342	1	461.268	1	688.969	1	303.85	1	448.15	1	554.939	1	374.47	1	450.886	1	666.006	1	226.725	0	465.988	0	695.374	0	284.299	0	420.018	0	705.761	1	429.086	0	347.45	0	592.374	1	359.148	1	528.609	0	774.719	1	335.948	0	477.069	0	717.492
1	654.712	1	478.097	0	501.355	1	786.644	1	305.621	1	425.456	1	691.103	1	352.108	1	415.88	0	659.074	1	315.524	1	536.278	0	746.53	1	337.017	0	447.016	0	541.843	1	332.574	0	423.906	0	571.129	1	397.514	0	545.876	0	700.86	1	340.554	1	498.021	0	700.61
1	690.317	1	395.89	1	483.647	1	814.295	1	311.212	0	418.577	0	647.52	1	385.618	1	491.677	0	620.494	1	386.786	1	458.91	1	738.817	1	371.019	1	489.895	1	571.872	1	321.056	1	493.505	1	608.814	1	344.276	1	598.935	0	517.542	1	387.12	0	497.748	1	808.606
1	587.232	1	414.877	1	509.171	1	768.677	1	261.491	1	362.972	0	593.482	0	418.915	0	530.247	1	662.444	1	389.689	1	526.816	0	636.723	0	344.519	1	500.63	0	623.432	1	346.385	1	354.997	1	689.083	1	345.094	0	499.225	0	686.04	0	304.628	0	478.931	1	692.741
1	787.91	1	406.147	1	550.64	0	664.666	1	398.03	1	452.118	0	653.85	1	409.573	0	456.961	1	539.26	1	276.482	1	502.622	0	752.111	1	301.279	1	499.104	0	608.907	1	379.486	0	335.985	0	647.125	1	371.559	0	592.827	1	719.822	1	325.122	1	510.04	0	828.727
0	629.923	1	322.752	0	504.645	0	751.915	1	386.614	1	364.816	0	613.079	1	342.311	0	492.585	1	675.436	1	327.542	0	543.511	0	726.135	1	373.718	1	559.976	0	635.173	1	404.437	1	415.913	0	632.936	1	343.368	1	541.302	0	670.731	1	343.198	0	505.414	0	791.969
1	702.262	1	474.393	1	381.291	0	753.71	1	354.074	1	416.736	0	615.381	1	401.18	1	508.705	0	641.207	0	368.897	1	451.35	0	769.291	1	348.354	1	502.307	0	704.424	1	418.059	1	458.246	0	590.868	0	339.123	1	439.96	1	601.287	1	346.571	0	505.949	0	793.614
1	706.503	1	480.642	1	455.295	1	715.8	1	288.851	0	432.198	0	677.224	1	341.353	1	463.461	1	671.208	1	415.721	0	468.577	0	766.394	1	346.416	0	552.061	0	556.746	1	333.467	0	343.671	0	651.329	1	382.656	1	597.002	0	592.056	1	292.625	1	526.148	0	707.469
1	608.446	1	400.36	0	496.035	0	671.612	1	292.759	0	368.88	0	619.074	1	389.81	0	482.043	0	569.746	1	376.027	1	513.376	1	667.165	0	286.302	1	462.533	0	676.468	1	314.084	0	439.217	0	560.622	1	354.506	1	550.374	0	602.727	1	346.333	1	513.171	1	778.662
0	692.227	1	548.434	1	478.165	0	698.709	1	446.534	1	407.12	1	551.281	1	470.618	0	493.701	1	583.371	1	340.51	1	479.215	0	665.226	0	341.638	0	495.912	0	639.864	1	321.18	1	320.865	0	633.499	1	407.866	0	530.623	0	634.088	1	350.744	0	447.991	1	746.863
0	603.408	1	505.216	1	509.338	1	796.659	1	461.799	0	294.268	1	519.874	1	469.848	1	532.987	1	646.091	0	283.032	0	483.404	0	673.103	1	313.148	1	473.881	0	630.386	1	471.524	0	388.111	0	573.138	1	487.639	0	535.341	0	562.576	0	275.296	0	498.664	1	728.769
1	628.045	1	455.552	1	557.875	0	710.212	1	291.044	1	456.021	1	538.794	1	335.12	1	430.855	0	542.398	0	276.316	0	417.832	0	727.175	1	269.693	0	464.269	0	605.741	1	428.211	0	315.955	0	636.197	1	303.964	1	607.652	0	767.854	1	344.088	0	536.563	0	774.684
0	719.946	1	410.249	0	472.963	1	800.011	1	362.997	0	342.025	1	608.348	1	472.209	0	471.735	0	719.604	1	326.841	1	518.513	1	745.801	1	359.837	1	589.803	0	679.97	1	414.096	1	364.584	1	497.477	1	330.895	0	532.541	0	619.067	1	360.945	0	547.727	1	708.753
0	736.725	1	472.315	0	469.937	1	678.111	1	359.089	0	364.337	0	617.234	1	401.294	1	427.921	1	663.685	1	395.327	0	576.373	1	753.791	1	356.163	1	438.185	0	697.935	1	315.648	1	383.209	1	632.337	1	394.725	0	498.935	1	716.803	1	288.555	1	493.284	0	772.801
0	622.402	1	530.317	1	432.544	1	729.46	1	348.595	0	316.235	0	561.169	1	425.885	1	447.761	0	601.905	1	355.155	0	495.882	0	639.535	1	332.19	0	495.415	1	623.992	1	444.052	1	442.843	0	609.51	1	416.463	0	585.605	0	648.509	0	396.873	0	490.473	0	723.946
0	713.057	1	527.875	1	475.096	0	747.287	1	385.436	1	411.26	1	574.319	1	400.795	1	462.573	0	700.321	1	363.133	1	557.995	0	567.132	1	253.515	1	542.82	0	580.992	1	333.927	0	429.024	0	712.982	1	349.707	1	533.776	0	618.966	0	374.25	0	563.998	1	672.39
1	672.556	1	444.839	0	512.956	1	675.761	1	262.533	1	507.24	0	614.468	1	353.705	1	478.192	1	742.982	0	411.927	0	450.849	1	627.943	1	372.156	1	522.792	0	626.059	0	388.729	1	299.224	0	649.834	1	453.923	1	557.494	0	668.439	1	335.697	1	482.235	1	737.581
0	695.952	1	448.285	1	495.296	1	687.086	1	392.065	0	451.849	0	630.215	1	425.093	0	460.793	0	690.927	0	370.658	1	536.204	0	645.713	1	381.293	1	492.272	0	587.751	1	353.474	1	363.01	0	599.503	1	356.353	0	487.274	0	684.164	1	338.716	1	439.503	0	739.541
0	610.135	0	491.144	0	539.928	1	740.376	1	269.126	1	428.091	1	672.564	1	427.764	1	441.482	1	654.086	1	346.195	0	471.996	0	636.854	1	307.149	0	524.288	1	664.548	1	443.544	1	273.013	0	587.03	1	432.901	0	599.624	1	709.922	0	341.042	0	505.191	0	850.289
0	676.79	1	384.777	0	506.152	0	748.335	1	304.815	0	447.158	0	474.205	1	404.561	1	477.882	0	683.981	1	389.553	1	515.185	0	695.56	0	258.712	0	547.23	0	702.375	1	379.51	1	373.483	0	659.626	1	411.534	0	548.751	1	653.91	1	379.216	0	450.438	0	758.696
1	737.5	1	429.955	0	462.749	0	831.197	1	398.178	1	429.863	1	650.94	1	482.398	0	462.054	0	607.451	1	225.604	1	453.34	0	763.111	0	260.171	1	528.976	0	645.91	1	431.761	1	350.962	1	651.37	1	381.994	1	509.1	0	758.118	0	368.182	0	539.294	0	711.7
0	688.274	1	458.3	1	512.353	0	653.057	1	349.217	1	423.426	0	653.506	1	386.13	1	422.053	1	741.62	1	321.379	0	456.811	0	660.021	1	403.11	0	505.563	0	630.986	1	426.057	0	413.87	0	705.56	1	428.346	1	529.254	0	702.796	1	221.036	0	440.914	1	737.267
0	612.629	1	498.872	1	471.858	1	766.012	1	195.455	0	464.54	0	640.821	1	457.274	0	392.305	0	736.501	0	344.902	1	516.928	1	619.283	1	345.235	1	470.344	1	658.502	1	436.017	1	363.889	0	645.813	1	387.598	0	524.194	1	669.773	1	353.826	1	502.501	0	711.631
1	777.203	1	451.497	1	473.363	1	683.361	1	373.861	1	421.99	0	554.49	1	470.976	0	492.251	0	638.054	0	383.325	1	491.027	0	670.658	1	338.325	1	557.608	0	587.408	0	353.768	0	354.159	1	518.243	1	465.923	1	582.185	0	581.352	1	370.634	1	463.595	0	730.717
0	728.945	1	476.936	1	503.954	1	782.975	1	291.51	1	397.33	0	559.364	1	426.634	1	474.968	1	633.063	0	359.403	0	497.224	1	715.623	1	370.994	1	458.712	0	638.422	1	374.615	1	458.124	0	626.034	1	310.936	0	509.941	1	577.089	1	373.571	1	556.691	0	764.262
1	642.83	1	447.74	1	604.388	0	737.978	1	303.77	1	429.579	1	615.191	0	452.2	0	489.316	0	597.14	1	385.477	1	481.695	0	622.787	0	284.509	1	490.26	1	548.991	1	414.733	0	338.634	1	650.593	1	409.811	1	558.433	1	647.65	0	345.612	1	575.492	1	752.703
0	681.051	1	411.709	0	495.386	1	720.909	1	343.464	0	428.517	1	598.657	0	374.326	1	503.921	0	663.807	1	308.369	0	505.4	0	643.87	1	327.335	1	467.697	0	558.09	1	425.279	0	443.838	0	662.192	1	374.725	1	573.981	0	703.64	1	314.396	1	438.898	1	791.105
1	667.267	1	515.38	1	507.303	1	765.096	1	366.016	1	348.807	0	647.951	1	507.213	1	503.825	1	580.229	1	349.85	1	535.843	1	646.257	1	403.451	1	549.254	1	676.128	1	377.205	1	352.003	1	612.289	1	439.248	1	568.235	0	782.657	1	371.43	0	553.823	1	782.922
0	718.154	0	438.531	0	496.434	0	925.126	1	428.022	0	389.605	0	506.143	1	404.979	1	489.335	0	618.351	1	420.079	1	500.612	1	702.893	1	355.69	1	582.976	1	666.538	1	395.517	1	382.494	0	718.147	1	442.466	1	568.337	0	734.123	1	449.593	0	509.15	0	777.149
0	687.369	1	462.568	1	516.441	0	695.649	1	360.078	0	401.123	0	536.926	1	436.588	1	514.635	0	652.621	1	318.904	1	541.765	0	636.142	1	364.745	1	470.199	0	686.565	1	336.385	1	447.089	0	596.842	1	359.843	1	509.609	0	699.471	1	376.858	1	506.392	1	673.462
0	823.806	0	490.296	0	457.776	1	668.001	1	318.945	1	430.263	0	535.395	1	382.914	1	452.7	1	596.81	1	342.853	1	537.283	0	761.97	1	316.167	0	510.077	1	641.843	1	344.956	0	384.649	1	659.603	1	321.073	0	532.534	1	702.924	0	355.183	1	543.802	1	786.167
0	736.54	1	490.827	0	482.425	0	651.436	1	330.265	0	382.118	0	621.147	1	430.82	1	467.29	0	769.977	1	361.552	0	455.275	0	614.789	1	262.428	1	498.937	0	687.719	1	341.856	1	408.616	1	657.69	1	399.925	0	565.622	0	651.591	1	307.944	0	481.639	0	720.141
1	632.214	1	490.7	1	603.587	0	813.643	1	332.28	0	423.607	0	699.906	0	427.647	1	534.145	0	642.494	1	438.399	1	465.638	0	753.467	1	301.949	0	551.896	0	693.539	1	446.813	0	403.483	0	682.366	1	402.667	1	553.561	0	543.006	1	285.6	1	533.749	1	743.364
0	679.787	1	451.511	1	466.42	0	767.231	1	328.505	0	368.049	1	633.844	1	522.175	1	426.654	1	626.456	1	376.248	0	531.088	0	732.122	1	350.407	1	476.457	0	616.69	1	437.064	1	361.996	0	623.394	0	290.281	0	456.229	0	643.182	1	395.773	0	520.302	0	716.303
0	548.373	1	461.825	1	464.703	1	729.168	1	291.66	1	341.733	0	592.829	0	385.174	1	433.03	1	675.693	1	330.707	0	471.164	1	694.663	1	265.072	1	492.653	0	698.485	1	295.138	1	364.388	0	644.056	1	258.113	0	520.244	0	599.357	1	296.272	0	529.108	0	717.842
1	586.707	1	472.768	1	503.551	0	712.319	1	312.189	0	447.751	1	664.046	1	378.205	1	474.574	0	543.944	1	378.629	0	433.875	1	677.713	1	336.17	1	414.981	0	658.066	0	439.018	1	335.905	0	738.411	1	449.769	1	499.663	0	646.279	0	380.749	1	582.49	1	639.302
0	700.919	0	486.988	0	462.989	1	813.011	1	367.916	1	383.053	1	524.478	1	316.125	1	471.597	1	718.257	1	310.822	0	461.395	1	625.975	1	280.248	1	501.854	0	640.637	1	334.867	1	368.526	0	560.473	1	364.647	1	553.663	0	715.193	1	288.012	0	529.231	1	690.646
0	793.276	1	458.924	0	459.36	1	712.28	1	358.093	1	396.066	1	666.394	1	515.67	1	473.728	0	602.245	1	317.794	1	546.555	1	612.359	1	266.066	1	561.637	1	680.823	1	348.664	0	330.151	0	635.278	1	382.263	1	543.859	0	686.405	1	367.692	0	544.238	0	784.54
1	717.64	1	531.766	1	468.765	1	754.997	1	295.643	1	485.74	1	553.006	1	450.566	1	454.319	1	671.218	1	402.346	0	559.616	0	661.705	1	332.445	1	510.592	0	640.585	1	374.916	1	436.359	1	633.365	1	339.922	1	453.233	0	692.966	1	385.945	0	523.448	1	780.892
0	732.684	1	526.52	1	566.741	0	785.414	1	410.966	0	365.339	1	684.616	0	402.353	1	480.072	1	677.877	1	376.707	1	487.93	0	527.838	1	400.015	1	433.812	0	663.253	1	360.227	1	412.196	0	550.415	1	360.153	1	542.391	1	609.357	1	333.633	0	478.941	0	835.932
0	630.56	1	524.098	1	515.159	1	728.157	1	376.001	1	331.974	0	586.813	1	385.917	1	488.916	0	716.703	0	376.626	1	494.601	0	672.866	1	447.591	0	477.856	0	615.799	0	449.321	0	361.017	0	624.56	1	422.872	1	499.318	1	690.583	0	289.988	1	531.222	0	625.52
1	634.983	1	467.721	0	413.657	1	818.217	1	387.551	1	438.12	0	602.183	1	367.405	0	542.827	1	741.958	1	323.521	1	460.563	1	669.804	0	320.236	1	484.7	0	691.373	1	376.522	1	386.687	0	628.613	1	353.499	1	531.828	0	633.512	1	313.343	0	522.302	0	700.866
1	667.531	1	460.54	0	480.452	1	692.965	1	324.564	1	433.33	1	587.424	1	387.884	1	440.298	0	665.251	1	476.572	1	440.813	1	645.378	1	327.324	1	487.37	0	658.55	1	376.932	1	420.509	1	670.596	1	347.053	0	507.417	0	744.835	0	397.627	1	543.422	1	754.671
0	704.66	1	498.956	0	565.9	1	756.6	1	351.872	1	393.604	0	660.176	1	351.67	1	498.551	0	712.273	1	321.658	1	490.307	1	630.592	0	299.584	0	453.409	1	674.883	1	440.985	0	393.666	0	708.662	1	444.403	1	537.061	0	647.463	1	374.053	1	457.33	1	742.556
[truncated: 184 more columns]

## Sheet: sub_MG
MG
sub_1						sub_2						sub_3						sub_4						sub_5						sub_6						sub_7						sub_8						sub_9
2-Back		Stop signal		Stroop		2-Back		Stop signal		Stroop		2-Back		Stop signal		Stroop		2-Back		Stop signal		Stroop		2-Back		Stop signal		Stroop		2-Back		Stop signal		Stroop		2-Back		Stop signal		Stroop		2-Back		Stop signal		Stroop		2-Back
accuracy	time	accuracy	time	accuracy	time	accuracy	time	accuracy	time	accuracy	time	accuracy	time	accuracy	time	accuracy	time	accuracy	time	accuracy	time	accuracy	time	accuracy	time	accuracy	time	accuracy	time	accuracy	time	accuracy	time	accuracy	time	accuracy	time	accuracy	time	accuracy	time	accuracy	time	accuracy	time	accuracy	time	accuracy	time
1	507.468	1	342.232	0	321.188	1	552.166	1	431.885	0	351.072	0	800.252	1	513.683	0	433.366	0	700.461	1	455.838	1	378.852	0	619.864	1	351.74	1	422.392	1	637.766	1	324.234	0	485.748	1	556.198	1	417.625	0	520.593	1	606.174	1	398.699	1	375.775	0	606.861
0	445.391	1	276.531	1	390.851	0	552.08	1	248.093	0	372.919	0	820.742	0	427.256	0	411.352	0	732.703	0	405.763	0	295.177	0	597.213	1	384.055	1	311.819	1	679.905	1	200.239	0	529.964	0	356.995	1	457.645	0	520.971	1	584.059	1	365.151	0	349.042	0	674.525
1	566.446	1	272.11	0	430.253	0	518.198	1	392.751	1	341.89	1	809.697	1	459.085	1	336.72	1	611.647	1	419.804	1	323.145	0	599.25	1	365.438	0	405.019	0	592.991	1	282.38	1	506.164	0	498.734	1	413.376	0	393.785	1	728.886	1	346.572	1	376.612	0	709.524
0	582.604	1	348.373	1	376.824	0	711.835	1	347.348	1	386.152	1	757.849	1	498.273	0	327.025	1	545.92	1	397.973	1	358.564	0	693.377	1	378.758	1	324.264	0	591.154	1	373.956	1	478.511	1	570.11	1	484.391	1	457.137	0	557.593	1	471.699	0	386.237	0	796.378
0	473.485	1	347.636	1	404.413	1	520.316	1	361.996	0	499.693	1	749.932	1	430.686	1	336.422	1	582.979	1	413.763	0	315.728	0	546.862	1	360.161	0	396.463	0	753.547	0	344.083	1	456.463	0	475.667	1	500.235	0	519.312	1	570.06	1	435.022	1	450.897	1	712.365
1	521.806	1	336.182	1	389.177	1	501.574	1	329.013	0	400.465	0	678.138	1	444.961	0	340.798	1	530.851	1	406.947	1	255.183	0	758.442	0	322.815	1	307.666	1	695.677	1	380.082	1	487.814	0	558.231	0	429.33	1	453.219	0	660.623	1	352.348	0	383.255	0	644.527
1	584.191	1	333.326	1	362.499	0	611.301	1	322.201	1	359.302	0	751.259	0	465.616	1	356.268	1	496.649	1	425.744	1	297.355	0	640.025	1	383.42	0	363.928	1	551.453	1	304.251	1	472.721	1	500.059	1	485.664	0	388.84	0	755.475	1	440.957	1	410.839	0	751.488
0	419.304	1	298.291	0	374.398	1	558.722	1	303.033	1	387.882	0	784.403	1	470.359	1	379.502	1	685.713	0	349.378	1	338.42	1	579.039	1	353.167	1	380.504	0	583.151	0	349.255	1	469.256	0	573.539	1	432.764	1	473.469	0	672.678	1	376.633	1	351.071	0	585.859
0	427.335	1	344.676	1	434.949	1	586.33	1	366.899	1	415.311	0	743.749	1	441.878	1	380.365	1	576.309	1	433.131	1	382.808	0	669.551	0	354.375	1	331.471	0	722.657	0	391.797	1	373.706	0	520.06	1	474.324	0	445.332	1	601.334	1	375.669	1	439.829	0	771.731
0	412.916	1	334.885	1	395.539	1	538.993	1	304.466	1	481.485	1	643.412	1	496.115	1	316.899	0	627.265	1	420.241	1	334.52	1	581.869	0	336.435	1	408.537	0	672.264	1	336.122	0	460.201	0	445.27	1	449.878	0	556.642	0	530.386	1	433.125	0	376.29	0	707.518
0	483.962	1	336.31	1	424.737	0	590.394	1	368.719	0	355.943	1	692.208	1	437.261	1	278.122	1	772.796	0	384.657	0	338.679	0	652.526	1	346.451	1	347.095	0	703.821	1	339.709	1	465.701	1	477.66	1	389.855	0	438.096	1	532.976	1	334.461	1	490.891	1	789.565
0	489.74	1	371.711	1	425.186	1	445.532	1	306.7	1	423.92	0	684.263	1	508.935	1	364.15	0	558.145	0	394.737	1	354.237	0	553.519	1	406.202	1	456.476	0	580.074	1	364.486	1	505.567	1	498.818	0	406.969	1	540.416	0	534.842	1	419.262	1	387.952	1	679.562
1	454.756	1	328.243	0	397.473	0	535.492	1	302.119	0	431.978	0	824.769	0	448.837	1	376.733	1	617.979	0	406.381	0	307.672	0	580.495	0	420.46	1	464.169	1	782.928	1	264.652	1	491.976	1	624.521	1	427.024	1	442.701	0	720.998	1	426.92	0	307.536	0	659.266
1	502.378	0	410.101	1	381.195	0	575.365	1	258.526	0	409.511	1	722.327	1	464.785	1	324.991	0	676.222	1	417.884	1	326.799	0	640.325	1	377.554	1	364.621	0	601.979	1	308.179	1	409.595	0	508.161	1	482.939	1	492.769	0	576.238	1	362.736	1	467.184	1	588.023
1	390.282	0	308.662	1	440.707	0	590.022	1	303.762	1	393.946	1	700.772	1	468.573	0	382.417	1	540.398	0	430.266	1	306.715	1	596.774	1	425.527	1	392.012	1	620.035	1	350.844	1	417.745	1	612.16	1	439.909	1	357.194	0	617.086	1	362.724	1	450.507	1	630.759
0	426.199	1	348.149	1	392.287	1	524.899	1	336.278	1	366.326	0	835.183	1	392.745	0	380.091	0	553.562	0	437.512	1	278.513	1	560.907	1	356.096	0	348.717	0	583.12	1	355.932	0	424.204	0	537.262	1	495.2	1	553.272	0	636.118	0	391.653	1	456.91	1	812.392
0	398.521	0	347.935	1	444.523	0	576.99	1	381.406	1	328.014	1	715.829	1	475.822	1	262.406	0	604.468	0	379.249	0	291.026	1	668.497	1	402.85	1	391.089	1	647.528	1	261.116	0	505.738	0	479.738	1	410.561	1	530.499	0	582.494	1	421.894	0	386.988	0	613.063
1	510.127	1	401.953	0	327.643	0	454.407	1	337.156	1	393.347	1	734.777	1	470.494	0	412.051	0	631.165	1	465.253	0	274.678	0	705.846	1	352.701	1	312.503	0	611.581	1	309.145	1	388.235	1	604.743	1	411.928	0	431.246	1	718.421	1	424.265	1	379.061	0	625.642
0	406.936	0	394.537	1	466.928	0	515.008	1	292.567	1	417.148	1	762.679	1	410.616	1	353.642	0	659.442	1	378.956	1	300.643	1	673.198	1	384.431	0	353.988	1	697.362	1	264.764	0	477.568	0	535.735	1	353.628	0	492.203	1	679.896	1	374.91	1	388.866	1	674.55
0	470.063	1	310.039	1	382.88	0	525.513	1	341.961	1	320.503	1	725.179	0	467.772	1	285.168	0	579.789	1	367.273	1	321.128	1	640.48	1	358.321	0	315.05	0	701.713	1	340.019	0	452.416	1	534.123	1	418.136	0	494.151	0	592.391	1	410.805	0	386.479	1	671.107
0	538.423	1	344.321	1	396.053	0	588.472	1	358.895	0	394.274	0	793.462	1	458.741	0	351.553	1	610.931	1	398.635	1	345.592	1	627.11	1	346.344	1	301.376	0	665.362	1	280.277	0	423.561	1	507.859	0	461.72	0	381.345	0	650.71	1	460.373	0	312.334	0	645.557
0	452.532	1	443.268	1	363.53	0	635.589	1	313.308	1	291.75	1	744.267	1	390.432	1	362.239	1	472.408	0	395.518	1	253.172	0	609.645	0	391.346	0	361.202	1	582.617	1	337.532	0	418.165	1	459.205	1	412.038	1	500.877	0	620.334	1	504.09	0	421.699	0	634.57
1	539.712	1	316.368	1	422.559	0	511.909	0	340.776	1	330.643	1	755.314	1	417.46	0	338.741	1	626.057	1	413.701	1	381.273	1	568.701	1	359.3	1	381.78	0	662.242	1	338.925	0	434.309	0	539.802	1	423.494	0	534.952	1	601.011	1	377.135	1	353.693	0	680.529
0	465.903	1	304.62	0	387.422	1	588.092	1	356.604	1	367.315	1	706.319	1	459.849	1	383.257	1	588.805	1	382.234	0	377.213	1	665.62	1	351.4	1	408.612	0	635.857	1	396.947	1	435.011	0	627.216	1	422.859	0	467.846	0	717.669	1	359.66	1	392.432	1	649.682
1	420.563	1	269.22	0	418.624	0	456.08	1	293.673	1	396.85	1	726.378	1	362.889	1	310.513	1	576.787	1	441.661	1	276.886	0	645.897	1	414.054	1	408.86	0	567.189	1	335.488	0	527.959	1	398.483	1	433.113	1	428.028	1	599.072	1	383.639	1	348.836	0	754.519
0	525.066	1	360.592	0	394.202	1	461.719	1	255.581	1	355.22	0	660.649	1	469.211	1	347.097	0	548.374	1	328.128	1	337.088	0	621.163	1	401.216	1	371.583	1	546.221	1	312.492	1	496.734	0	448.958	0	494.327	1	491.118	0	671.987	1	403.332	0	384.88	0	703.399
1	428.983	1	294.201	1	474.423	0	423.76	1	338.785	1	440.719	1	756.098	1	425.489	1	400.054	0	616.751	1	405.918	1	402.024	0	553.928	1	360.614	1	416.426	1	736.549	1	367.085	0	424.792	1	652.969	1	464.885	1	545.107	0	588.199	1	346.536	1	392.067	0	684.416
0	616.983	1	305.893	1	436.826	1	498.859	1	313.457	1	412.86	1	668.734	1	374.55	0	352.426	1	485.384	0	395.534	0	327.997	0	664.573	0	380.918	1	398.279	0	703.807	1	324.452	1	510.24	0	387.006	1	415.567	0	494.391	1	542.498	1	329.231	1	414.89	0	768.507
1	477.432	1	298.563	1	321.677	1	546.139	0	330.855	1	450.27	0	805.384	1	459.852	1	344.404	1	529.914	1	435.366	0	310.354	1	688.54	1	408.176	0	358.454	0	585.406	1	326.511	0	425.463	1	491.305	1	445.057	0	446.339	0	627.273	0	440.408	1	454.603	0	704.24
0	543.171	0	367.256	1	431.755	1	586.806	1	317.392	0	413.125	1	760.776	1	444.638	1	354.652	0	437.358	1	352.615	1	388.955	0	638.09	1	402.584	1	344.172	0	731.093	0	330.699	1	346.837	0	535.094	1	453.274	1	472.628	0	612.31	1	459.698	0	360.6	0	669.195
1	370.787	1	350.933	0	378.936	0	587.592	1	356.416	0	331.64	1	791.661	0	442.741	0	354.582	0	625.302	0	439.838	1	287.647	0	514.139	1	365.464	1	433.207	0	706.571	1	279.192	0	428.691	0	633.848	1	412.282	0	455.083	0	691.286	0	444.859	0	415.297	0	550.631
0	556.18	0	369.055	1	386.733	0	555.396	1	347.432	0	426.053	0	687.841	0	360.656	1	393.375	0	579.155	1	359.679	0	235.598	0	587.059	0	380.774	1	372.557	0	610.85	1	346.1	1	418.828	1	514.648	1	384.12	1	436.164	1	592.751	1	451.871	0	389.539	1	632.474
1	435.95	0	319.79	0	435.362	0	590.644	1	293.389	0	374.487	0	730.659	1	454.237	1	397.189	1	612.486	1	377.765	1	311.941	0	739.158	1	430.913	0	380.763	1	635.301	1	349.131	1	471.566	0	506.416	1	451.446	1	482.245	0	627.173	1	415.964	0	364.06	0	653.469
1	510.469	1	340.575	1	415.323	0	616.401	1	304.028	1	341.982	0	722.293	0	401.599	1	375.445	1	560.553	1	435.972	0	297.083	0	575.724	0	435.32	1	409.313	1	617.194	1	323.776	0	454.658	0	535.375	1	494.192	0	415.814	0	547.493	1	432.142	0	364.095	0	653.012
1	517.015	0	322.724	1	416.124	1	488.612	1	381.447	1	340.19	1	788.786	1	447.423	1	281.171	0	626.141	0	356.19	1	310.592	1	631.785	1	375.107	0	362.565	1	590.559	0	307.077	1	431.211	1	593.708	1	406.674	1	392.529	0	596.84	1	388.225	1	395.177	0	846.42
1	452.633	1	394.142	1	387.793	0	606.641	1	255.579	0	363.256	1	778.453	1	431.778	1	347.103	1	610.668	1	307.49	0	310.515	0	448.241	1	376.845	0	374.751	0	613.675	1	335.89	1	446.669	1	509.355	1	531.383	1	401.562	1	594.565	1	433.522	0	363.964	1	554.084
1	490.814	1	344.589	1	420.933	1	638.852	1	272.755	1	439.439	0	786.096	1	382.093	1	288.938	1	547.75	1	441	1	311.521	1	485.026	1	411.803	1	398.106	1	640.469	1	328.459	1	450.868	1	517.256	1	406.007	0	513.938	0	626.921	1	424.572	0	315.243	0	692.083
1	436.999	1	340.657	1	380.82	0	464.039	1	372.498	0	378.046	0	791.473	1	426.246	0	378.581	1	525.417	1	408.118	1	335.761	0	580.995	1	350.135	1	343.082	1	638.34	1	347.025	1	496.743	0	615.269	1	454.384	1	482.635	0	634.288	1	405.914	1	460.888	0	682.413
1	537.136	1	355.727	1	460.115	0	613.577	1	342.613	1	365.937	0	768.582	1	434.641	0	264.662	0	679.729	1	417.502	1	248.377	0	712.684	1	370.285	1	325.416	1	711.565	0	258.546	1	446.3	1	579.464	1	448.8	0	473.487	1	519.585	1	353.991	1	426.38	0	762.102
1	469.207	1	255.198	1	424.258	1	464.095	1	299.697	0	362.384	1	725.525	1	468.978	0	407.092	1	562.019	1	444.395	1	302.156	1	618.829	1	346.965	0	379.312	1	757.75	1	282.059	1	442.332	0	469.783	1	372.288	0	501.37	1	629.792	1	402.857	1	308.676	0	663.238
0	418.853	1	290.894	1	475.423	0	441.821	1	318.713	0	374.622	1	683.384	1	404.279	1	311.254	0	626.445	1	364.503	0	261.712	0	651.893	0	383.133	1	330.152	0	604.321	1	325.86	0	416.053	0	539.031	1	450.118	1	373.998	0	637.372	1	358.002	1	367.324	1	638.084
0	420.38	1	286.445	1	402.836	0	460.229	1	309.842	1	450.569	0	775.29	1	525.993	0	413.248	1	513.775	1	393.08	1	268.702	1	603.608	1	360.056	0	277.025	1	712.612	0	396.813	1	293.629	0	513.639	1	481.516	1	468.593	1	567.907	1	389.981	1	371.866	0	722.442
0	472.117	1	330.602	1	387.518	0	532.489	1	316.101	0	345.434	1	742.226	1	421.186	1	278.539	0	647.358	1	411.868	0	301.464	0	615.602	1	390.493	1	456.329	1	630.802	1	330.619	1	533.81	0	559.384	1	542.02	0	471.485	0	575.502	0	443.598	1	385.137	1	698.694
1	521.102	1	306.447	1	439.459	0	668.203	1	345.056	0	346.337	0	825.683	1	446.788	0	343.643	0	547.229	1	431.45	0	289.545	0	575.154	1	339.762	1	494.085	1	769.786	1	305.987	1	424.135	0	522.812	1	515.408	1	461.053	1	668.618	0	388.327	0	407.903	0	618.004
0	500.123	0	241.622	1	297.747	1	473.148	1	313.718	0	411.966	1	748.014	1	468.396	1	394.344	1	507.877	1	405.012	0	327.995	1	619.99	1	382.17	1	331.945	1	638.832	1	298.098	0	503.718	0	595.244	1	458.97	1	511.667	0	618.515	1	406.011	1	439.397	0	626.624
1	509.103	1	303.923	1	462.363	0	605.882	1	297.821	0	308.681	1	820.641	1	453.063	1	366.778	0	603.458	1	323.905	1	323.609	0	688.38	1	323.865	0	429.153	0	589.378	1	315.653	1	534.656	0	544.533	1	395.831	1	462.614	1	693.07	1	468.863	0	487.89	0	664.656
1	411.703	0	254.85	1	381.927	0	528.516	1	368.276	1	386.787	0	674.786	1	447.542	0	347.008	0	590.909	0	439.74	0	387.812	0	571.766	1	429.059	0	395.565	0	780.091	1	338.144	1	432.129	0	372.301	1	406.455	1	459.482	1	674.716	1	469.8	1	454.331	1	650.783
0	459.385	1	278.808	1	421.768	0	499.062	1	350.613	1	409.683	1	862.101	1	528.665	0	326.144	0	601.431	1	402.604	1	241.178	1	664.038	1	414.271	1	354.557	0	541.765	1	364.097	1	425.24	0	518.268	1	443.968	1	458.208	1	644.281	1	405.106	1	420.96	0	648.273
1	511.58	0	359.723	1	438.265	0	545.855	0	327.088	1	386.086	0	659.335	1	399.771	0	303.942	0	482.169	1	375.974	0	381.875	0	641.617	1	332.786	1	383.56	1	673.298	1	357.127	0	406.348	0	554.561	1	439.861	0	464.756	1	695.662	1	477.879	0	367.674	0	691.833
0	385.885	1	336.643	0	436.786	1	595.232	1	350.282	0	339.516	0	677.983	1	419.369	1	378.46	1	651.298	1	416.182	1	313.547	1	597.203	1	390.728	1	368.216	1	713.893	0	410.421	1	471.726	0	555.712	1	454.598	0	500.553	1	665.9	1	478.991	1	380.122	0	565.7
1	460.11	0	315.175	1	381.395	1	576.903	1	354.493	0	410.793	1	688.6	1	454.403	1	427.4	0	553.093	0	363.575	1	354.068	1	642.473	1	406.289	1	435.851	0	597.785	1	373.361	0	438.785	1	565.396	1	420.051	0	460.078	0	678.759	1	396.882	1	402.373	1	673.387
0	489.468	0	344.767	1	447.156	1	564.119	1	347.945	0	375.93	0	757.19	1	450.57	1	319.351	1	657.044	1	367.657	1	297.74	1	588.756	1	389.54	1	337.249	1	620.628	1	365.318	1	367.13	0	572.328	1	418.579	1	448.101	1	762.511	1	401.982	0	385.57	0	652.856
1	464.077	1	354.064	1	397.747	0	558.437	0	309.046	0	380.947	1	509.799	1	409.46	1	386.122	0	588.227	1	346.66	0	327.329	0	573.411	1	381.94	0	383.342	0	660.479	0	306.233	1	513.16	1	504.786	0	421.296	1	454.767	0	577.527	1	406.121	1	448.468	0	602.064
0	463.544	0	390.336	1	374.788	0	514.848	0	366.585	0	420.054	1	764.744	1	452.989	1	413.358	1	477.821	1	337.343	1	329.558	0	590.43	1	435.692	1	372.158	0	690.407	1	301.333	1	449.086	0	450.456	0	489.722	1	502.598	0	611.257	1	440.584	1	437.493	0	681.208
0	487.544	1	257.308	0	355.866	1	517.331	1	380.706	1	351.32	1	641.645	1	488.143	0	359.073	0	646.698	1	410.387	0	346.487	0	612.621	1	278.171	1	379.434	1	663.995	0	278.946	1	435.608	0	455.272	1	382.644	1	401.729	0	722.756	0	428.444	0	402.284	1	758.683
1	434.879	1	322.237	1	375.495	1	467.688	0	386.158	0	381.836	0	761.759	1	480.805	0	432.733	0	689.944	1	364.233	1	367.175	0	740.178	1	403.535	0	376.274	0	664.842	1	370.584	0	457.357	1	462.174	1	428.498	1	401.815	1	644.949	1	489.641	1	410.976	1	768.227
1	522.637	1	325.668	0	451.928	0	567.99	1	422.192	1	287.359	0	879.468	1	453.919	1	385.392	0	529.412	1	338.986	0	341.399	0	583.576	1	390.385	1	432.503	0	591.563	1	386.351	0	430.735	0	493.097	1	375.613	1	488.135	0	708.39	1	404.931	1	346.606	0	775.71
1	534.456	1	323.876	0	413.551	1	595.478	1	307.758	0	358.598	1	694.122	1	429.862	1	356.874	0	501.278	1	389.29	0	358.188	1	699.001	1	379.299	0	355.935	0	622.944	1	327.842	0	482.564	1	610.032	1	455.55	1	515.347	0	530.821	1	385.133	0	419.128	1	682.868
1	525.316	1	384.692	1	356.335	0	440.331	1	345.637	1	385.056	0	730.8	1	461.654	1	345.107	0	550.214	1	369.007	0	360.182	0	580.697	1	432.011	0	429.134	1	623.141	1	335.58	1	395.748	0	566.947	1	451.875	1	451.254	0	629.25	1	453.707	1	436.369	0	719.099
0	444.66	1	354.464	0	371.503	0	507.924	1	378.597	0	447.286	0	737.983	1	421.222	1	300.718	0	620.493	1	436.965	1	332.112	1	688.193	1	427.864	1	366.757	1	584.566	1	323.732	0	446.014	0	578.124	1	464.074	1	409.583	0	600.295	1	364.996	1	440.547	1	610.901
0	480.949	1	316.399	0	314.46	0	547.162	1	425.966	1	281.761	1	836.947	1	484.222	1	314.983	0	597.986	1	422.013	1	296.926	1	681.312	1	421.802	1	401.942	0	617.866	1	441.23	1	497.232	0	647.649	1	418.093	1	448.646	0	617.527	1	455.333	1	377.276	0	684.76
0	547.84	1	322.226	1	464.441	1	534.982	1	385.447	0	362.601	0	698.643	1	446.846	1	376.333	0	562.858	0	365.607	1	328.409	0	618.987	1	382.253	1	479.012	1	677.943	1	271.458	0	537.731	1	384.2	1	384.318	1	510.034	0	769.977	1	392.338	1	365.344	0	711.135
0	486.198	1	259.464	0	393.267	1	568.747	1	326.106	1	415.29	1	617.448	1	501.095	0	292.347	0	559.919	0	450.538	0	349.608	0	715.33	1	337.151	0	370.711	0	643.038	1	350.539	0	386.278	1	647.473	0	464.489	1	506.832	0	651.677	1	374.852	0	428.246	0	636.679
0	365.314	1	365.35	0	399.766	0	684.295	1	298.726	1	408.825	1	684.428	0	458.313	0	376.121	0	535.39	1	462.862	1	300.837	0	530.982	1	435.306	0	358.126	1	746.088	1	342.692	1	407.558	1	562.119	1	435.168	1	548.716	0	602.988	1	373.437	1	394.822	0	652.361
1	460.327	1	331.615	1	381.457	0	541.49	1	398.033	1	344.081	0	749.09	0	497.044	0	345.121	1	503.047	0	373.592	1	345.877	1	549.612	1	427.566	1	321.051	1	643.41	1	320.052	1	477.725	0	531.176	1	459.736	1	485.101	1	574.385	1	348.499	1	375.2	0	703.347
0	538.35	1	394.146	1	403.424	0	566.836	1	265.947	1	325.264	0	771.972	1	519.7	0	277.677	0	643.378	1	387.866	1	304.989	1	624.995	1	420.358	0	429.175	0	802.018	0	416.404	1	442.741	1	510.543	1	453.043	1	369.317	0	590.983	1	380.302	0	377.182	0	642.866
0	504.85	1	355.804	1	370.848	0	564.912	1	332.813	1	346.609	1	681.472	1	468.883	1	366.29	0	576.897	1	372.487	0	360.22	1	544.624	1	351.508	0	398.936	0	601.738	1	396.846	1	478.282	0	522.964	1	468.857	1	447.427	0	641.414	1	387.712	1	440.19	1	593.757
0	547.03	1	273.017	0	426.737	1	503.643	1	284.638	1	436.585	0	759.394	1	396.949	1	327.562	0	515.562	0	432.122	1	300.665	1	574.27	1	392.059	0	406.119	1	610.696	1	348.474	0	479.129	0	439.274	1	459.169	1	504.256	0	696.839	1	421.727	0	416.231	0	704.754
0	568.95	1	305.396	1	361.466	0	483.494	1	284.967	0	409.149	0	741.168	1	481.027	1	293.867	0	611.879	1	361.815	0	322.174	1	615.882	1	340.652	1	380.824	1	619.412	1	350.569	1	430.475	0	553.287	1	465.761	0	476.777	0	650.504	1	445.602	1	407.043	0	664.379
0	503.157	0	259.777	1	393.605	1	465.884	1	282.759	1	398.084	0	790.691	1	380.818	1	219.931	0	653.857	0	449.335	1	273.735	1	634.112	1	402.745	1	293.349	0	635.265	1	394.443	1	449.745	0	408.147	1	439.65	0	501.747	1	674.823	1	430.668	1	399.072	1	679.355
1	482.297	1	341.008	1	355.891	1	497.474	1	325.503	0	324.165	0	714.266	1	401.07	0	368.75	0	626.742	1	371.26	1	309.218	0	604.847	1	381.314	0	412.144	1	654.292	1	338.155	0	509.489	1	343.313	1	534.979	1	450.62	1	760.63	1	349.332	1	417.023	1	667.766
1	498.308	1	391.713	1	475.951	1	611.313	1	305.254	1	393.83	0	811.357	1	446.8	1	344.087	0	631.814	0	344.227	0	298.058	0	544.954	1	428.917	1	357.758	0	657.782	1	325.148	0	395.867	1	465.639	1	433.047	1	405.801	0	623.415	1	347.656	1	342.409	0	840.986
0	443.523	1	341.679	1	399.406	0	584.776	1	356.761	1	298.319	1	674.468	1	471.287	1	384.784	1	649.914	1	411.945	1	255.337	0	644.259	1	332.575	1	404.18	1	665.983	1	326.024	1	525.032	1	635.824	0	412.246	1	472.095	0	620.87	0	324.018	0	355.08	1	781.432
0	504.883	1	287.885	0	408.169	1	457.501	1	267.951	1	306.012	0	659.842	1	446.066	1	357.782	0	597.641	1	402.674	1	348.598	0	565.029	1	366.936	1	483.206	0	695.774	1	293.171	1	394.49	0	533.095	1	487.214	0	496.946	1	706.357	1	431.545	0	317.417	0	575.807
0	381.977	1	357.503	1	384.98	0	478.152	1	290.626	1	359.446	0	719.979	0	474.059	1	287.296	0	649.037	1	429.166	1	391.098	0	601.382	0	334.848	1	446.498	1	707.823	1	333.19	1	406.497	1	520.271	1	443.745	0	447.5	0	691.427	1	439.479	1	431.621	0	724.221
0	489.055	1	393.689	0	382.657	1	549.584	1	330.434	1	424.438	0	632.064	1	429.705	0	339.645	1	608.401	0	489.889	0	316.797	1	627.963	0	390.769	0	435.952	1	570.203	1	342.32	1	537.969	1	383.12	1	447.43	0	421.723	0	657.469	1	364.031	1	445.42	0	664.682
0	535.431	0	328.198	0	323.03	1	574.976	0	374.072	1	381.895	0	767.873	1	497.748	1	408.602	0	539.07	1	417.795	0	357.002	0	561.046	0	432.211	0	363.874	1	685.621	0	360.776	1	467.672	0	529.34	1	460.444	1	502.083	0	595.95	1	456.739	1	385.05	1	568.526
0	505.538	1	298.457	0	427.207	1	515.391	1	344.602	0	387.191	0	830.801	1	409.041	1	348.947	1	623.529	1	474.407	1	342.623	1	516.997	1	415.103	0	388.806	1	597.256	1	458.953	0	414.857	0	521.797	1	487.536	1	462.986	0	617.231	1	300.333	1	361.349	0	700.216
0	617.521	0	346.031	1	393.086	1	546.194	1	365.743	1	341.575	1	844.49	1	379.079	1	351.854	0	527.304	1	382.062	0	341.043	0	640.35	0	341.122	1	452.918	0	591.189	1	402.056	0	431.114	0	523.755	0	457.336	1	460.638	1	766.886	1	443.974	1	394.175	0	612.466
0	393.829	1	340.587	1	400.814	0	583.702	1	258.909	1	384.802	0	755.494	1	420.142	1	284.45	0	528.839	1	391.644	1	356.463	1	521.945	1	330.978	1	352.071	0	558.671	1	326.421	1	457.293	0	544.37	0	436.302	0	496.715	0	657.919	1	384.753	1	359.042	0	691.634
1	478.898	1	341.208	1	426.699	0	574.789	1	343.371	1	285.251	1	786.273	1	462.459	0	308.389	0	656.634	1	338.44	1	378.914	1	575.664	1	405.773	0	372.515	0	708.917	1	348.976	1	392.188	0	385.335	1	497.263	1	494.722	1	762.626	1	436.358	1	409.675	0	689.906
0	262.565	0	352.427	1	395.262	0	617.208	1	411.675	1	435.129	0	764.782	1	474.603	1	360.822	0	597.874	1	450.685	1	328.552	1	615.421	1	360.347	1	365.065	1	641.222	0	312.094	1	489.303	0	480.401	1	399.282	1	482.394	1	766.467	1	436.327	1	410.961	0	635.863
0	409.469	1	383.627	0	435.873	1	527.045	1	345.131	1	417.067	1	877.038	1	350.811	1	338.249	0	564.376	1	435.163	1	316.124	1	610.936	1	405.402	0	353.891	0	640.368	1	362.556	1	424.326	0	444.127	1	392.37	0	500.978	1	502.825	1	353.891	0	388.853	0	670.133
1	531.429	1	275.032	0	394.746	0	461.897	1	363.998	1	378.723	1	659.263	1	423.86	0	350.452	0	503.62	0	390.99	1	328.027	1	613.39	1	413.929	1	420.29	0	631.986	1	316.615	1	362.449	0	547.021	1	502.87	0	457.567	0	722.654	0	417.67	0	421.138	1	643.567
1	380.366	1	314.742	0	451.136	1	497.004	1	299.893	0	360.871	0	862.49	1	446.665	0	298.38	0	536.568	1	432.674	0	288.006	0	662.78	1	347.759	0	446.048	1	701.715	1	341.734	0	416.268	0	467.763	1	374.133	1	446.515	0	576.902	1	382.468	1	344.723	1	679.994
0	563.541	1	360.021	1	456.13	0	579.304	1	381.605	1	390.516	1	773.849	1	422.752	1	345.543	0	592.154	1	366.382	1	324.326	0	597.394	1	403.844	0	404.572	1	716.215	1	422.513	0	524.385	1	443.117	1	463.004	0	424.407	0	742.512	1	391.933	1	412.857	1	683.204
0	463.388	0	261.739	1	400.272	0	523.241	1	366.086	1	391.461	1	733.95	1	462.066	1	390.121	1	659.221	1	434.064	0	293.506	0	588.708	1	371.352	1	419.634	0	566.218	1	328.415	1	510.465	0	493.669	0	411.385	0	533.046	1	590.021	1	405.657	1	341.87	0	641.927
0	423.356	1	332.349	1	425.8	0	575.621	1	315.664	0	411.539	1	921.845	0	433.664	1	404.787	0	440.169	1	416.054	1	323.087	1	513.032	1	373.281	0	377.476	1	669.315	1	364.271	0	434.736	0	519.777	1	410.633	1	420.703	1	690.53	1	430.24	0	393.994	1	712.448
0	370.923	1	254.196	1	382.907	1	484.528	1	318.236	1	361.624	0	696.839	1	465.007	1	391.835	1	517.89	1	384.77	0	328.006	0	452.499	1	382.768	1	408.472	1	633.947	1	324.706	1	463.755	1	527.469	1	405.606	1	496.006	1	759.326	1	397.644	1	368.904	0	843.592
0	498.948	1	338.116	1	372.748	0	504.619	1	290.027	1	364.203	1	688.781	1	426.6	0	334.97	1	653.583	1	379.812	1	344.039	0	611.427	1	348.106	1	353.32	0	537.854	0	346.251	0	508.952	1	548.536	1	454.852	0	528.406	1	695.947	1	331.393	1	332.62	1	753.872
1	422.163	1	323.206	0	428.701	0	493.229	1	319.797	0	372.723	1	799.127	1	385.713	1	421.792	0	620.139	1	408.327	1	278.317	0	568.817	0	404.379	1	278.047	1	685.793	1	290.35	1	467.994	1	504.711	1	432.251	1	463.82	0	677.226	1	353.27	0	342.311	0	698.61
0	393.691	1	328.156	0	348.527	0	514.757	1	352.349	1	345.801	1	706.518	1	392.293	1	294.822	0	568.938	1	408.757	1	343.28	0	576.122	0	387.308	1	368.386	0	700.612	1	356.002	0	454.522	0	488.567	1	518.511	1	451.18	0	634.311	1	353.511	0	432.184	0	598.509
1	391.926	1	345.766	1	399.571	1	496.515	1	316.038	1	397.723	1	681.801	1	418.054	0	322.153	1	519.66	0	433.966	1	330.418	1	605.254	1	426.212	1	408.888	0	613.723	1	296.445	1	442.978	1	474.376	1	401.073	0	585.466	1	639.486	1	438.788	1	411.431	0	645.658
0	504.701	1	273.114	1	354.809	0	563.87	1	394.232	1	345.921	0	842.764	1	394.818	1	358.062	1	503.927	1	392.984	1	302.452	0	603.837	0	350.549	0	367.521	0	714.722	1	316.86	1	438.201	0	488.97	0	429.418	1	508.391	0	707.481	1	416.965	0	406.2	1	666.087
1	494.186	1	303.614	0	407.049	1	463.37	1	284.379	1	346.809	0	723.102	1	432.882	1	333.232	1	601.725	1	390.281	0	332.609	1	664.264	1	384.191	0	341.309	0	669.051	1	340.727	0	477.81	0	639.305	0	466.734	0	442.703	0	661.337	1	428.578	1	459.462	1	716.501
1	484.01	1	349.883	0	441.805	0	622.679	1	319.935	1	444.358	1	800.763	1	446.144	0	289.78	0	570.472	1	379.934	0	366.266	0	585.552	1	439.632	1	474.525	1	689.614	1	372.479	1	397.315	0	534.093	1	423.244	0	472.878	1	666.673	0	405.259	0	333.994	0	739.594
1	337.505	0	323.471	0	347.191	0	626.804	0	348.026	0	513.747	1	857.735	1	493.302	1	378.951	0	570.851	1	393.262	1	347.603	0	599.093	1	374.186	1	331.683	0	638.351	1	310.533	1	458.527	1	606.481	1	459.81	0	508.953	1	611.796	1	369.044	1	428.02	0	641.62
0	415.916	1	296.469	0	365.557	0	514.043	0	349.031	0	343.493	1	793.135	1	450.106	1	319.666	1	657.758	1	372.941	0	349.493	1	618.576	1	423.921	1	325.346	1	646.692	1	361.437	0	469.818	0	517.908	1	408.542	1	520.688	1	624.201	1	398.985	1	387.075	0	573.709
1	567.049	1	319.291	0	475.776	1	489	1	319.726	1	378.925	0	791.66	1	441.996	0	365.901	1	626.623	1	414.626	1	355.312	0	704.607	1	401.411	1	334.57	1	579.003	1	307.677	1	452.903	0	558.156	1	435.244	1	446.993	1	713.064	0	447.468	0	257.385	0	603.719
0	452.113	1	320.504	0	424.687	1	603.993	1	320.969	0	376.889	0	876.766	1	379.018	1	305.683	0	560.953	1	431.255	1	272.114	1	584.824	0	392.537	1	386.135	0	656.323	1	330.324	1	497.273	1	448.415	1	484.298	1	507.376	1	552.719	1	385.508	1	414.694	1	661.233
1	401.098	1	344.353	1	353.335	1	529.063	1	347.066	0	358.418	1	769.858	1	431.297	1	370.215	1	580.066	1	370.745	1	402.035	1	537.75	0	378.511	1	384.358	0	712.73	1	299.205	1	404.975	0	622.413	1	460.574	0	458.744	0	640.752	1	416.668	0	410.525	1	712.258
1	386.246	1	342.977	1	362.109	1	570.204	1	329.855	0	321.098	1	884.601	1	452.799	1	338.62	1	726.074	0	427.426	1	336.959	0	658.074	1	381.607	1	450.162	0	704.425	1	316.907	1	458.959	1	582.209	1	440.841	0	480.635	1	650.014	1	391.284	1	470.752	0	624.536
1	369.632	1	324.898	0	427.843	1	484.506	0	364.889	0	410.248	0	815.75	1	418.654	1	293.955	1	657.228	1	464.254	1	313.83	0	652.945	1	296.407	1	393.698	0	608.339	1	298.958	1	525.366	0	472.439	0	378.842	0	457.539	0	778.113	1	427.929	1	366.357	0	706.394
0	479.873	1	361.292	1	411.779	0	548.445	1	344.381	0	338.985	0	729.861	1	489.486	0	340.345	0	555.561	1	461.881	0	305.452	1	650.604	1	419.254	0	444.497	1	581.326	1	278.31	0	431.585	1	619.287	0	467.342	0	406.82	0	448.45	1	360.621	1	458.396	0	655.479
1	430.383	0	314.174	1	388.226	1	532.05	1	306.033	0	416.347	1	662.787	1	452.723	1	386.723	1	620.588	1	407.4	1	347.523	0	651.669	0	398.39	1	393.157	1	644.298	1	358.337	1	447.363	0	537.811	1	473.154	1	463.037	0	743.487	1	423.935	1	386.111	1	752.404
0	462.135	1	336.353	1	353.516	0	582.674	1	332.331	1	440.969	0	770.552	1	406.285	1	292.725	0	584.626	1	393.741	1	305.56	0	618.968	0	386.268	1	354.539	0	710.523	1	357.941	0	441.48	1	618.873	1	436.02	1	504.79	0	607.032	1	415.446	1	324.586	0	714.028
0	503.841	1	293.789	0	428.903	0	493.059	1	363.95	1	383.223	0	756.476	1	404.319	1	357.14	0	522.641	0	356.969	1	307.265	0	425.556	0	390.702	1	422.001	0	654.873	1	375.447	1	489.349	0	556.277	1	457.608	1	493.792	1	541.794	1	400.433	1	432	0	721.034
1	562.781	1	403.742	0	420.214	0	467.412	1	336.602	1	417.726	0	707.854	1	397.306	1	388.771	0	686.044	1	445.108	1	342.326	0	605.798	1	380.314	1	382.811	1	582.311	1	379.583	0	436.006	1	542.068	1	416.467	1	432.037	0	637.007	1	382.022	1	454.257	1	787.088
0	481.564	1	456.946	1	352.001	0	470.791	1	326.735	1	403.221	0	661.659	1	443.951	1	462.379	0	608.772	1	419.465	1	370.172	0	488.277	1	437.949	0	286.818	0	649.104	0	349.139	0	414.562	1	441.642	0	440.692	1	394.123	1	591.423	1	350.383	0	500.917	1	728.799
1	451.886	1	373.956	0	374.018	0	461.509	1	348.367	1	388.027	1	780.441	1	459.257	0	270.8	1	491.6	1	345.222	1	381.608	1	635.554	1	307.712	1	288.743	0	627.022	1	392.912	1	461.593	1	624.18	0	417.001	0	582.503	1	705.353	1	430.781	1	433.328	0	708.737
0	544.807	1	262.905	1	445.111	0	541.479	1	295.268	1	354.972	0	812.642	1	462.209	0	387.051	0	572.343	1	428.398	1	307.417	1	564.415	1	388.294	1	434.083	0	651.023	1	316.177	1	486.547	0	597.902	1	429.213	1	479.99	1	553.287	1	398.576	1	437.385	1	655.64
0	412.175	1	294.093	0	431.424	1	551.944	1	289.539	1	409.679	1	624.579	1	498.824	0	423.693	0	650.264	1	433.449	1	347.75	0	597.944	1	419.855	1	366.118	1	659.326	1	329.649	1	427.921	1	527.609	1	391.647	0	436.987	0	683.606	0	341.791	1	510.651	1	653.236
1	540.078	0	367.221	1	448.789	1	624.236	1	330.444	1	323.347	1	792.937	1	433.465	1	348.347	0	626.872	1	420.813	0	333.673	0	568.498	1	334.824	0	396.018	0	635.24	1	346.407	0	536.413	0	425.145	1	442.074	1	464.359	1	512.036	0	453.724	1	415.184	0	726.109
1	495.635	1	325.986	1	400.791	0	568.762	1	412.855	1	423.44	1	759.035	1	462.509	1	328.776	0	528.641	1	418.334	1	284.022	0	660.471	1	335.208	0	447.62	0	663.206	1	384.25	0	476.213	1	628.771	1	420.823	1	466.994	0	652.376	1	414.371	1	404.382	0	754.163
1	449.514	1	286.222	1	295.58	1	561.453	1	294.085	1	412.509	1	771.955	1	464.534	1	352.332	1	634.097	1	349.354	0	287.119	0	671.157	0	399.037	1	360.966	1	485.825	1	321.373	0	529.761	0	372.803	1	347.877	1	404.612	1	773.195	1	326.884	1	368.396	1	668.534
1	402.001	1	324.451	0	398.15	0	543.527	1	290.195	0	380.436	0	805.182	1	518.451	1	319.616	0	641.714	0	432.091	1	353.354	0	625.759	1	369.205	0	423.636	0	546.368	1	337.091	1	469.306	0	463.098	1	407.564	0	383.965	1	653.667	1	438.192	1	412.485	0	740.959
0	506.378	1	335.526	0	395.99	1	531.784	1	370.914	1	376.213	1	624.895	1	387.219	1	358.536	0	614.762	1	382.164	1	354.937	1	589.37	1	365.211	1	342.938	1	685.422	1	413.732	0	409.354	0	593.105	1	401.788	1	377.433	1	656.405	1	382.618	0	393.817	0	740.037
0	344.836	1	347.473	0	302.238	0	496.596	1	387.454	0	371.995	0	640.133	1	441.731	1	389.58	0	695.733	1	434.296	1	267.652	0	673.877	1	441.777	1	415.785	0	578.339	1	368.086	1	465.674	0	437.353	1	444.624	1	378.823	0	804.311	1	396.583	1	401.977	0	733.438
0	544.729	1	293.716	0	403.814	0	483.224	1	372.861	1	405.127	0	659.391	1	396.985	1	284.488	0	646.281	1	400.252	1	409.312	1	696.661	1	358.463	0	410.481	1	638.748	0	315.682	0	437.537	1	548.472	1	432.223	0	421.006	0	526.827	1	416.358	1	413.841	0	596.16
1	445.944	1	277.971	1	446.075	1	587.184	0	311.816	1	404.729	1	773.239	1	405.013	0	313.395	0	529.824	1	425.932	0	258.79	0	641.16	1	379.224	1	415.014	0	629.787	1	339.48	0	425.091	1	486.797	1	417.538	0	411.634	0	662.017	0	334.789	1	389.269	0	636.867
0	464.533	1	316.819	0	338.935	1	675.897	1	355.181	1	415.153	1	715.217	0	413.341	0	367.475	0	651.192	1	350.494	1	341.568	0	615.478	1	395.443	1	371.004	1	528.721	1	340.627	0	407.666	1	539.412	1	434.672	1	528.012	1	617.558	1	435.725	0	414.905	1	599.645
1	488.036	1	286.696	0	373.006	1	638.561	1	348.595	1	360.774	1	850.561	0	477.51	1	346.242	0	481.556	0	466.129	0	320.911	1	756.947	1	484.936	1	325.629	0	666.585	1	313.496	0	438.951	1	524.519	1	504.47	0	441.647	1	577.396	0	415.478	0	379.289	1	827.105
0	561.173	1	385.341	1	389.97	0	514.832	1	371.082	1	368.074	1	794.417	1	467.88	1	316.89	1	580.508	1	330.525	0	300.147	1	572.038	1	425.198	1	424.393	0	619.911	1	400.836	0	560.493	1	490.634	1	404.526	1	451.037	0	724.654	1	430.842	0	359.412	0	680.701
1	484.368	0	335.05	1	406.155	0	534.198	1	372.641	1	384.349	0	798.039	1	441.147	1	392.099	0	542.242	0	413.71	1	258.187	0	547.046	1	438.184	1	456.86	1	562.923	1	340.262	1	460.537	1	561.775	1	456.394	1	523.56	1	637.649	1	434.843	0	399.941	0	653.094
1	428.508	1	310.929	0	390.08	0	502.761	1	389.317	1	329.75	1	729.714	1	462.424	1	305.477	0	612.813	0	427.116	1	310.815	1	659.824	1	383.264	1	431.964	1	539.455	0	377.819	0	405.168	0	538.411	1	496.602	1	475.744	0	735.802	0	407.794	1	414.789	0	765.592
0	434.757	1	355.27	1	396.135	0	633.166	1	380.777	1	396.892	1	837.255	1	469.53	1	338.418	1	546.023	1	427.857	0	285.303	1	565.758	0	454.258	0	381.837	0	686.976	1	313.388	1	499.09	1	605.578	1	433.427	1	477.34	0	602.607	1	400.993	0	472.045	0	665.012
1	453.694	0	283.67	0	318.878	0	556.435	1	386.233	1	327.805	1	756.929	1	426.508	1	279.992	0	718.78	1	484.607	1	356.455	1	838.86	1	366.299	0	424.149	0	649.296	0	371.409	0	482.02	0	591.303	1	463.575	1	423.558	1	619.621	0	449.524	1	345.718	0	763.887
0	520.391	1	327.548	1	397.805	0	463.237	1	405.509	0	414.206	0	737.384	1	520.503	1	344.395	1	635.147	1	395.412	1	243.229	0	577.389	1	358.874	0	404.926	0	688.007	1	366.234	0	527.09	0	560.3	1	420.304	1	511.063	0	687.06	1	401.781	0	305.778	1	657.801
0	406.024	0	296.21	1	374.563	1	592.407	1	339.998	0	428.464	0	664.136	1	417.807	1	355.27	0	589.912	1	454.479	0	330.428	1	582.102	1	338.76	1	388.054	0	626.87	1	283.445	1	547.03	0	507.434	1	481.481	1	487.285	0	560.986	1	396.943	1	309.413	0	703.791
0	437.175	1	308.406	1	347.152	1	613.234	1	326.551	1	361.597	0	813.97	1	444.39	1	331.072	0	574.974	1	442.058	1	322.372	1	604.684	1	345.23	0	373.068	0	594.237	1	274.86	1	346.647	0	454.761	1	466.182	1	370.866	1	721.966	1	454.082	0	367.12	0	674.635
0	427.142	0	287.6	0	363.503	0	453.676	1	325.96	0	357.279	0	671.151	1	461.584	1	315.353	1	561.191	0	374.998	1	300.882	1	593.31	1	425.73	1	392.54	1	604.504	1	244.92	1	411.529	1	492.125	1	474.387	0	465.686	0	701.295	1	458.089	0	442.867	0	665.98
1	534.458	1	301.608	1	418.056	1	526.199	0	321.125	1	429.366	0	724.029	1	471.573	1	302.927	0	543.055	1	377.331	1	283.006	1	569.464	1	333.469	0	394.783	0	665.97	1	339.561	1	444.034	0	501.57	1	435.071	0	485.479	0	687.641	1	440.685	1	369.462	0	592.8
1	631.069	0	345.154	0	389.844	0	543.071	0	319.596	0	428.069	0	696.772	1	425.302	1	363.381	0	574.866	1	366.361	1	277.837	1	523.82	0	410.038	1	427.345	0	771.901	1	348.793	1	502.135	0	615.807	1	411.133	1	416.952	0	616.282	1	429.548	1	404.728	0	712.815
0	468.086	1	338.625	0	385.212	1	534.409	1	336.558	1	356.18	0	779.912	1	431.416	1	294.778	1	606.261	0	411.323	1	246.73	0	583.689	1	361.98	1	369.897	0	670.638	1	359.723	0	425.726	0	599.512	1	443.366	1	483.565	0	679.023	1	380.115	1	390.499	0	680.397
1	583.176	1	260.411	1	312.709	0	617.009	1	307.344	1	458.766	1	805.285	1	450.777	0	315.51	0	648.086	0	487.742	0	333.974	0	613.809	1	385.98	0	414.509	1	599.362	1	363.222	1	389.028	0	487.395	1	435.962	1	431.125	1	735.47	1	347.867	1	437.068	1	701.323
0	532.83	1	286.704	1	422.328	0	610.976	0	322.334	0	408.225	0	771.487	1	397.877	0	280.715	0	742.938	1	386.879	1	304.073	0	532.178	0	381.864	1	440.041	0	602.55	1	355.002	1	485.49	1	620.887	1	369.649	1	491.649	0	595.223	1	391.968	0	363.176	1	709.268
0	386.601	1	338.399	1	422.846	1	480.868	1	257.667	1	363.588	1	766.931	1	416.935	0	384.174	1	500.075	1	356.421	1	378.003	0	682.851	1	423.686	1	417.892	1	689.172	1	420.709	0	486.864	1	520.727	0	433.851	1	444.015	0	585.165	1	322.693	0	394.902	0	743.139
0	594.896	1	338.923	1	322.945	0	692.085	1	251.742	1	411.882	1	807.04	1	446.158	1	309.93	1	622.076	1	373.467	1	265.226	1	584.382	1	329.277	0	385.539	1	602.809	0	369.13	1	394.562	0	520.497	1	333.666	1	487.76	0	660.882	1	389.689	1	412.657	1	781.774
0	519.628	1	363.912	1	388.468	0	564.655	1	338.736	1	320.291	1	792.458	1	369.22	1	314.137	0	581.067	1	393.837	1	330.845	1	646.167	1	448.508	1	371.243	1	653.141	1	294.465	1	479.28	1	564.265	1	412.531	0	457.527	1	714.315	1	462.315	0	432.33	0	707.207
0	401.183	1	380.85	0	378.215	0	548.515	1	330.496	1	412.067	0	858.174	1	509.909	1	333.845	0	525.703	1	460.058	1	297.135	1	525.531	1	405.657	0	406.621	1	804.344	1	312.854	1	478.806	0	503.772	1	430.236	1	393.627	0	680.258	1	432.55	1	344.383	0	613.958
1	450.678	1	329.496	1	379.843	0	525.155	1	289.728	1	338.272	1	792.925	1	445.619	1	307.401	0	736.295	1	346.094	1	275.568	0	638.668	0	450.26	0	378.456	0	674.402	0	360.248	0	455.044	1	530.418	1	426.351	0	485.344	1	690.404	1	393.226	0	407.661	0	684.187
1	493.358	0	242.087	0	359.708	1	614.025	1	355.379	1	350.015	1	678.1	1	409.12	0	374.002	0	671.589	1	520.76	0	373.068	0	637.203	1	412.506	0	416.486	0	669.955	1	353.149	1	473.493	1	501.581	1	441.109	1	426.434	1	667.719	0	395.718	1	316.924	1	755.535
1	424.077	1	307.823	0	386.128	1	509.764	1	346.806	1	347.602	0	763.326	1	393.923	0	328.859	1	588.063	0	411.176	1	330.072	1	559.871	1	316.016	1	384.452	0	615.664	1	288.852	1	461.755	0	544.454	1	455.076	0	426.277	0	678.547	1	380.75	0	357.7	0	708.21
0	352.599	1	276.816	0	333.013	1	566.589	1	395.339	0	365.807	1	806.955	1	429.422	1	388.852	0	590.762	1	399.388	1	297.562	1	622.572	1	414.378	1	287.03	1	575.733	1	310.95	1	412.008	1	461.309	1	467.824	0	496.593	0	700.163	1	458.367	1	408.528	0	687.38
1	429.975	1	361.216	1	338.014	0	628.591	1	339.32	1	366.924	0	582.678	1	459.923	0	314.954	0	668.785	0	348.489	1	358.08	0	730.996	1	432.468	1	356.093	0	609.863	1	316.749	0	441.488	0	614.042	1	465.892	1	455.64	0	611.071	1	418.282	1	476.195	0	736.007
1	471.084	1	309.657	0	381.968	0	479.773	1	343.094	1	438.283	1	666.191	0	411.451	1	364.218	0	460.189	1	366.353	0	301.242	0	579.468	0	422.946	1	401.107	0	682.443	1	364.325	0	376.883	1	486.449	0	440.073	0	459.179	0	656.979	1	318.224	1	408.708	1	685.914
1	495.636	1	349.631	1	370.054	0	605.902	1	371.355	1	395.979	1	912.159	1	466.303	0	346.597	1	623.307	0	410.583	0	328.463	0	578.973	1	335.415	1	337.861	0	645.32	1	435.492	0	430.377	0	585.247	1	350.733	1	536.997	1	653.617	1	393.699	1	382.253	0	755.702
0	397.85	1	291.518	0	401.509	0	450.146	1	376.269	1	391.343	1	673.318	1	400.883	0	338.764	0	766.469	1	399.43	1	366.209	0	735.628	1	408.747	0	369.611	1	630.991	1	250.461	1	533.334	0	527.15	1	393.718	1	382.008	1	681.645	1	426.588	0	443.276	0	673.697
1	465.807	1	315.317	1	359.554	1	474.277	1	386.741	0	375.095	1	829.066	1	423.199	0	325.131	0	469.863	1	379.934	1	312.146	1	639.007	1	359.139	0	323.262	1	648.044	1	294.057	1	438.856	0	467.851	1	425.861	1	432.265	0	586.587	1	414.06	0	360.087	1	770.233
0	457.916	1	317.326	1	393.02	0	454.916	1	378.735	1	388.419	0	715.812	1	393.407	0	350.722	1	495.709	0	398.272	1	395.565	0	612.094	1	326.933	0	379.861	0	669.924	1	404.068	0	480.137	1	511.11	1	363.203	0	538.702	0	631.393	1	447.186	1	388.201	0	728.149
0	417.104	1	323.419	1	418.603	0	590.969	1	304.418	0	432.641	0	759.009	1	449.34	0	379.029	0	625.12	1	364.625	1	396.956	1	656.41	1	385.986	1	363.751	1	670.412	1	304.095	0	472.116	0	512.203	1	357.558	1	482.684	0	557.666	0	414.385	0	374.952	1	715.569
1	458.23	1	233.945	1	390.425	1	604.405	1	378.439	0	325.888	0	786.716	1	436.957	0	349.991	1	658.105	1	453.881	1	331.063	0	582.945	1	391.996	1	446.739	1	601.227	1	297.834	1	494.407	0	456.407	1	390.451	0	462.314	0	684.652	1	414.366	1	378.071	1	682.603
0	380.405	1	489.916	1	324.392	1	514.992	1	349.74	0	417.888	1	774.969	1	455.405	1	356.579	1	719.828	1	398.085	1	299.128	0	543.852	0	390.439	0	429.619	0	660.908	1	297.951	0	449.98	1	449.168	1	416.639	0	515.389	0	584.108	1	379.402	0	367.387	0	718.276
0	504.558	1	354.21	1	406.681	0	558.736	1	355.129	1	448.511	0	751.411	1	453.698	1	309.101	0	570.541	1	407.929	0	332.662	0	646.685	1	393.259	0	392.227	0	549.698	1	365.982	1	421.463	1	573.727	1	383.668	0	431.983	0	715.508	0	406.423	0	383.564	1	804.17
1	528.292	1	302.263	1	394.568	0	450.291	1	357.992	1	370.605	0	845.225	1	398.806	1	349.308	0	612.132	1	416.333	1	365.944	0	546.026	1	417.507	0	413.141	1	696.278	1	372.162	0	423.478	0	588.859	1	360.765	1	430.579	0	642.937	1	403.722	1	402.475	1	697.101
1	509.677	1	345.812	0	397.064	1	544.307	1	368.019	1	355.969	1	713.491	1	428.151	1	329.794	0	641.409	1	359.278	0	292.748	0	572.362	1	413.468	0	423.079	1	666.825	1	353.147	0	460.529	1	511.653	1	447.856	0	421.213	1	708.17	1	434.09	1	464.966	1	584.382
0	386.259	1	297.013	1	405.414	1	565.035	1	325.699	0	354.162	0	855.775	1	443.683	1	373.835	0	796.127	1	364.902	1	307.292	0	519.409	1	499.572	1	333.764	0	546.415	1	307.221	0	517.981	1	431.574	1	505.437	0	425.079	1	601.429	1	374.971	1	375.922	0	836.854
1	520.244	1	304.186	1	391.171	1	466.31	1	279.203	1	426.401	0	839.548	1	488.744	1	330.482	0	492.302	1	444.732	1	346.975	1	616.954	1	410.017	0	416.171	1	592.027	1	359.103	1	444.547	1	543.02	1	410.519	1	438.766	0	633.523	1	411.925	0	438.416	1	725.659
1	474.818	1	314.217	1	337.1	0	453.072	1	326.534	1	350.539	1	819.594	1	414.037	1	311.232	1	592.373	1	411.297	1	301.083	1	447.966	1	381.759	1	355.303	0	783.016	1	340.228	0	457.81	0	553.694	1	386.916	1	467.645	0	616.894	1	320.388	0	408.994	0	663.396
1	480.587	1	430.76	1	387.767	0	628.251	1	342.613	1	442.082	0	737.31	1	446.475	1	334.792	1	571.453	1	416.066	1	336.655	0	664.427	1	357.007	1	323.387	0	625.177	1	345.629	0	533.169	1	531.293	0	460.652	1	347.451	0	626.592	1	356.905	0	386.379	0	709.175
0	526.414	1	441.557	1	373.643	0	573.01	1	373.452	0	304.393	1	647.506	1	413.514	1	258.237	0	630.273	1	383.985	0	254.974	0	564.15	0	383.607	1	424.514	0	681.769	1	313.442	1	401.989	1	519.555	1	414.988	1	496.846	1	693.836	1	412.959	1	390.572	1	680.429
0	471.449	1	344.55	1	416.516	0	473.964	1	394.265	1	342.414	1	639.284	1	422.482	0	336.381	0	620.506	0	409.12	0	331.406	1	646.833	1	385.299	0	378.124	1	631.446	0	368.383	0	549.536	1	543.988	0	374.8	0	486.224	1	700.148	0	431.553	0	351.014	0	702.266
0	506.616	1	378.159	0	296.776	1	486.487	1	364.938	1	377.052	1	784.795	1	538.913	1	333.395	0	613.808	1	415.293	0	275.96	0	644.425	1	336.436	1	452.771	1	674.404	0	393.381	0	451.216	0	637.195	1	421.812	1	514.938	0	678.082	0	422.953	1	399.184	0	679.965
1	535.116	1	351.073	0	368.07	1	586.012	1	335.463	0	415.921	0	715.905	1	457.967	1	352.147	1	443.815	0	340.205	0	274.349	0	716.852	1	421.957	1	346.333	0	602.807	1	317.738	1	435.195	0	480.82	0	449.505	1	458.177	1	543.883	1	455.479	1	394.248	1	793.596
0	488.083	1	347.806	1	401.422	0	536.595	1	302.9	1	396.052	1	733.346	0	451.168	0	321.01	0	623.023	0	378.515	1	312.239	0	583.763	1	387.413	1	362.767	0	547.1	1	326.344	1	496.745	0	426.999	1	290.278	0	507.292	0	596.152	1	410.642	1	381.186	1	694.748
1	606.232	1	304.955	0	330.346	0	549.253	1	344.657	1	420.335	0	757.356	1	398.157	1	345.081	0	546.271	1	427.642	1	268.751	1	631.899	1	309.208	1	386.817	0	658.039	1	321.847	1	452.607	0	541.495	1	418.028	0	391.351	1	580.719	1	458.72	1	495.217	0	639.057
0	446.727	1	324.319	0	413.238	0	496.25	1	399.899	1	413.996	0	645.412	1	446.629	1	292.719	0	511.394	1	402.073	0	422.963	0	613.134	1	354.158	1	360.508	0	582.142	1	350.705	1	453.755	1	557.178	0	482.266	1	521.142	0	553.835	1	420.735	1	425.437	1	692.128
1	554.893	1	353.239	0	381.407	1	602.947	1	331.217	1	335.489	0	749.82	1	494.318	1	299.441	0	609.196	0	390.608	0	281.971	0	579.86	0	387.336	0	390.35	1	513.726	1	356.944	0	404.437	0	598.259	1	511.141	0	444.312	0	618.769	1	417.309	0	341.912	0	625.495
0	422.956	1	293.752	0	396.657	0	521.538	1	351.5	1	391.418	0	795.111	1	436.451	1	310.474	0	542.997	1	376.171	1	363.765	0	648.875	1	336.255	1	363.469	0	706.742	1	330.325	1	443.126	1	580.271	1	415.873	0	388.567	1	605.628	1	375.946	1	443.724	1	696.114
0	628.608	1	373.446	0	350.981	1	558.108	1	334.946	1	338.485	0	737.772	1	483.34	1	385.782	0	674.611	1	415.771	1	268.353	0	620.587	0	360.15	0	484.802	0	688.189	0	341.856	0	528.958	0	458.574	1	412.908	1	512.089	0	559.829	1	428.577	1	335.857	0	675.389
1	463.289	0	361.588	0	337.429	1	511.497	0	342.098	1	357.232	1	681.004	0	408.189	0	341.448	0	511.563	1	370.417	1	357.422	1	671.924	0	332.499	1	324.958	0	551.377	1	330.32	1	404.83	0	563.954	1	439.187	0	429.858	1	646.648	1	390.415	1	368.275	0	759.792
1	442.368	1	270.231	1	381.691	1	652.035	0	334.108	0	406.192	1	686.546	1	397.309	0	342.91	0	542.963	1	417.343	1	306.396	0	635.204	1	316.413	1	382.5	1	681.056	1	370.254	0	441.793	0	619.6	1	471.769	1	475.455	0	611.979	1	444.384	1	385.772	1	718.416
1	579.727	1	337.97	1	332.227	0	550.567	1	418.198	1	396.236	0	765.297	1	430.218	1	341.192	0	574.137	1	462.048	1	291.027	0	610.354	1	440.028	1	322.227	0	648.008	1	348.368	1	433.803	0	597.076	1	446.024	0	426.83	0	708.953	0	370.595	1	376.213	0	619.953
1	482.295	1	277.183	1	384.605	0	583.08	1	321.545	1	375.848	0	725.25	1	457.437	0	369.118	1	638.064	1	421.587	1	245.695	0	538.055	1	363.734	0	314.716	0	650.817	1	321.479	1	554.413	0	500.139	1	430.806	1	448.667	0	564.077	0	412.247	0	318.832	0	828.351
0	446.813	1	367.911	1	436.329	1	500.813	1	309.9	1	331.063	0	736.702	1	546.002	1	364.547	0	604.633	1	368.765	1	414.613	0	640.24	1	369.92	1	392.55	0	601.324	1	261.835	0	446.897	1	515.663	1	429.628	0	456.444	1	695.484	1	394.209	1	348.773	1	722.135
0	397.195	1	392.564	0	376.865	1	558.531	1	335.142	0	337.92	1	795.596	1	395.574	0	308.498	0	540.362	1	403.594	1	299.718	1	525.38	1	395.418	0	435.832	0	596.762	1	290.826	0	481.542	1	559.372	1	440.496	1	467.632	0	689.101	1	403.004	1	371.878	0	688.394
0	531.234	1	322.109	1	326.859	0	521.016	0	297.226	1	395.78	0	728.786	1	449.704	0	290.233	1	596.514	1	409.126	1	342.038	1	553.98	1	329.682	1	372.897	0	579.055	1	305.576	1	444.5	0	543.258	1	453.61	1	365.108	0	638.138	1	403.354	0	354.265	1	675.925
0	429.37	1	353.234	1	388.043	1	518.065	1	339.244	0	403.775	1	687.086	1	434.482	0	351.555	1	672.072	1	440.704	0	330.314	0	645.15	1	332.047	1	335.028	0	715.236	1	360.19	1	521.131	0	458.146	1	512.909	0	478.519	0	684.664	1	423.653	1	456.844	1	646.738
1	555.99	0	282.248	0	404.514	1	599.227	1	322.386	1	372.363	0	792.009	1	440.445	0	312.005	1	575.828	1	383.89	0	392.796	0	492.404	1	299.559	0	314.553	0	777.039	1	350.697	0	442.296	0	454.43	1	396.088	1	485.852	0	750.488	1	408.225	1	422.121	0	723.124
0	406.106	1	325.425	1	428.927	1	581.391	1	319.836	1	367.976	0	757.042	1	373.072	0	359.658	0	616.035	1	400.712	1	278.425	0	596.203	1	371.829	0	405.768	1	709.712	1	284.764	1	498.702	0	519.401	1	461.183	0	396.734	1	605.387	1	476.385	1	358.384	0	718.423
0	458.658	0	364.797	1	451.899	1	487.551	1	268.89	0	432.296	0	833.697	1	460.588	1	314.717	1	642.37	1	402.354	0	218.164	0	602.231	1	432.295	1	395.126	1	555.561	1	332.299	0	467.074	0	614.661	1	430.806	0	418.304	0	674.901	1	417.014	0	419.738	1	741.372
1	383.655	1	369.444	1	391.61	1	577.311	1	334.501	1	322.567	0	722.904	1	371.345	0	335.997	0	613.229	1	471.258	1	292.717	0	659.627	0	450.789	0	461.55	0	657.798	1	363.526	0	415.095	1	592.507	0	428.817	0	445.26	0	609.15	1	400.904	1	437.97	0	707.823
0	506.116	1	317.666	1	335.477	0	602.813	1	420.447	1	396.265	0	698.94	1	417.2	1	308.093	0	624.148	1	360.916	1	290.647	0	551.152	0	386.925	1	306.483	0	584.276	1	340.067	0	439.894	1	512.571	1	376.216	0	423.973	1	602.828	1	350.34	0	434.732	1	751.333
0	452.282	1	313.688	1	429.142	0	482.625	1	297.527	0	275.202	0	817.811	1	513.081	1	358.623	0	658.937	1	356.643	0	345.307	0	650.795	1	340.509	1	420.259	0	693.633	1	372.824	0	409.436	0	538.152	1	371.061	1	470.286	0	666.734	1	401.716	1	398.363	0	540.273
0	358.216	1	215.242	1	380.619	1	514.005	1	301.295	1	356.178	0	695.603	0	444.476	1	323.118	0	582.476	1	402.265	1	294.401	1	607.87	1	402.298	0	430.952	0	645.466	1	343.01	0	447.314	0	574.869	1	482.119	1	502.405	0	682.785	1	371.838	1	409.736	0	580.167
0	471.206	1	408.189	1	392.24	0	540.536	1	322.299	1	302.07	0	777.543	0	464.925	1	284.082	1	644.259	1	422.737	1	338.083	1	640.915	1	471.254	1	402.084	0	725.739	1	263.362	1	466.993	0	509.498	1	543.467	1	538.321	1	622.616	1	429.779	1	432.669	1	655.686
1	398.902	1	288.897	1	428.602	1	509.711	1	344.939	0	435.925	1	672.713	1	455.655	1	316.022	1	567.893	1	397.323	0	307.809	1	643.282	0	369.013	1	275.885	0	694.146	0	361.427	1	523.388	1	577.697	1	367.977	1	445.346	0	623.792	0	334.327	1	385.59	1	676.565
0	423.151	1	297.517	0	387.66	1	519.566	1	328.84	1	371.917	0	696.881	1	430.131	1	370.49	1	753.289	1	414.954	0	273.103	0	648.891	1	388.061	1	417.729	1	543.11	1	333.331	0	460.913	0	454.769	1	450.345	1	467.979	1	724.982	1	396.119	0	374.94	0	758.102
0	571.627	1	345.136	1	453.649	0	495.319	1	270.791	1	391.511	0	761.577	1	433.962	1	312.619	0	657.543	1	385.943	0	353.124	0	632.297	1	396.404	0	441.9	0	672.92	1	279.037	1	452.566	0	604.551	1	443.515	1	438.502	0	590.343	1	411.077	1	419.682	0	686.741
0	463.574	1	314.497	0	445.958	1	527.149	1	340.434	1	339.735	0	691.439	0	380.815	1	374.488	0	581.519	1	379.072	0	347.636	0	638.462	1	415.624	1	374.594	1	599.681	0	297.584	1	471.875	1	565.609	1	388.156	0	417.156	0	668.01	0	355.172	0	375.544	1	659.346
0	550.442	1	309.166	1	384.709	0	494.171	1	274.117	1	373.59	1	721.919	0	454.048	1	307.666	1	594.054	1	397.733	1	347.891	1	602.952	1	364.206	1	356.649	1	678.844	1	265.037	0	461.214	1	533.577	1	440.875	1	410.89	0	649.117	1	427.341	0	434.267	0	574.14
1	412.014	1	361.392	1	387.307	0	431.368	1	326.094	1	324.429	0	750.188	1	425.899	1	317.057	1	593.544	1	406.594	1	370.846	1	544.097	1	397.074	1	401.671	1	628.141	1	375.05	0	409.955	0	327.41	1	417.144	1	553.669	0	631.551	1	399.129	1	404.677	1	686.894
1	516.776	1	297.166	1	426.138	1	445.84	0	356.848	1	309.786	0	679.152	1	440.982	0	302.742	0	610.729	1	428.018	0	321.851	0	731.685	1	321.195	1	405.46	1	611.204	1	354.048	1	491.726	0	565.665	1	402.852	1	465.43	1	557.723	1	364.851	1	393.047	1	715.128
0	340.672	1	334.286	1	398.224	1	526.636	1	364.847	1	390.321	0	754.502	1	451.028	1	325.791	1	604.895	1	473.044	1	412.52	0	600.629	1	365.822	0	412.54	0	619.225	1	364.959	1	454.643	0	539.786	1	439.155	0	526.355	0	612.527	1	345.281	0	427.516	1	646.583
1	705.514	1	454.89	1	435.145	0	489.613	1	358.044	1	353.292	1	789.953	0	413.819	1	357.031	0	411.43	0	412.596	0	355.671	0	700.889	1	398.503	0	362.406	0	720.552	1	232.922	0	421.626	1	533.833	1	467.444	1	457.18	0	680.392	0	414.652	1	413.442	0	657.318
0	547.696	1	297.328	1	466.328	1	421.353	0	256.345	1	401.855	0	820.628	1	414.099	1	384.218	1	641.12	1	374.935	1	363.789	0	722.598	1	412.745	0	407.742	0	649.339	1	355.05	0	413.849	0	511.237	1	423.664	1	463.443	0	625.986	1	347.15	0	361.781	0	772.741
0	549.285	1	331.651	1	433.215	1	544.608	1	426.262	1	399.197	0	777.932	1	501.86	1	319.73	0	584.621	1	362.633	0	302.775	0	627.517	1	332.767	0	319.937	1	617.745	1	392.564	0	433.017	0	667.772	1	373.45	1	491.73	1	762.19	1	403.182	1	358.627	1	659.573
1	479.283	1	297.317	0	414.394	1	484.734	1	361.53	1	303.236	0	739.057	0	462.488	0	364.023	1	617.475	1	335.512	1	315.659	0	609.397	1	318.504	1	314.153	0	527.173	1	343.212	1	542.056	0	510.752	1	486.298	0	498.48	0	619.348	1	388.725	1	364.718	0	594.716
0	461.466	1	303.357	1	342.412	1	508.352	1	327.093	1	378.947	0	716.187	0	383.326	0	398.497	0	581.374	0	373.883	0	319.792	1	535.818	1	342.073	1	373.546	0	666.838	1	401.96	1	463.378	0	511.116	1	468.871	1	453.73	0	600.261	1	398.238	1	429.157	0	605.47
1	467.942	0	319.86	1	364.281	0	594.636	1	338.397	1	376.887	0	714.417	1	428.651	0	436.823	0	609.986	1	400.227	1	264.825	0	561.565	1	343.233	1	373.731	1	655.693	1	346.426	1	472.63	0	549.139	1	431.306	0	533.366	1	684.456	1	453.243	0	471.427	0	671.647
[truncated: 58 more columns]

## Sheet: sub_HG
HG
sub_1						sub_2						sub_3						sub_4						sub_5						sub_6						sub_7						sub_8						sub_9
2-Back		Stop signal		Stroop		2-Back		Stop signal		Stroop		2-Back		Stop signal		Stroop		2-Back		Stop signal		Stroop		2-Back		Stop signal		Stroop		2-Back		Stop signal		Stroop		2-Back		Stop signal		Stroop		2-Back		Stop signal		Stroop		2-Back
accuracy	time	accuracy	time	accuracy	time	accuracy	time	accuracy	time	accuracy	time	accuracy	time	accuracy	time	accuracy	time	accuracy	time	accuracy	time	accuracy	time	accuracy	time	accuracy	time	accuracy	time	accuracy	time	accuracy	time	accuracy	time	accuracy	time	accuracy	time	accuracy	time	accuracy	time	accuracy	time	accuracy	time	accuracy	time
1	524.431	1	469.339	1	467.622	1	645.271	1	423.639	1	389.99	1	549.726	1	307.094	1	276.965	1	669.328	1	370.414	1	438.888	0	651.977	1	379.187	0	380.44	1	682.72	1	449.31	1	368.746	1	721.605	1	236.846	1	436.297	1	603.067	1	346.591	1	413.464	1	661.317
0	605.923	0	455.129	0	454.803	0	609.955	1	336.334	0	402.553	1	654.732	1	350.175	1	315.957	0	684.733	1	470.929	0	363.156	1	571.543	1	449.161	1	455.621	1	719.644	1	393.421	1	360.43	1	686.242	1	248.652	1	433.389	1	577.607	1	327.124	1	434.701	1	696.82
0	488.087	1	483.279	0	365.729	1	656.829	1	416.628	1	422.653	0	655.192	1	341.132	0	316.299	0	557.069	1	410.979	0	376.513	1	557.374	1	351.665	1	403.216	1	660.929	1	391.862	1	352	1	709.275	1	263.465	1	405.26	1	565.448	1	422.983	1	375.418	1	708.649
1	512.747	1	436.739	1	450.482	1	615.334	1	400.494	1	374.7	1	601.05	0	334.088	1	288.733	0	592.506	1	498.858	0	404.855	1	614.685	0	370.833	1	364.038	1	645.713	1	424.311	1	419.082	1	703.419	1	303.157	1	384.015	1	632.76	1	435.271	1	383.88	0	632.287
1	518.167	1	476.542	1	395.206	1	609.773	1	445.514	1	426.371	1	632.411	1	403.626	1	246.394	1	728.543	1	388.695	1	421.529	0	563.185	1	421.318	0	339.551	0	605.801	1	345.879	0	350.49	1	835.661	1	263.367	1	480.786	1	628.073	1	437.761	1	406.825	1	681.911
1	530.973	1	445.125	1	462.83	1	590.126	1	418.375	1	357.527	0	551.014	1	445.126	0	303.443	1	593.176	1	354.424	1	409.855	0	594.82	0	411.046	0	489.932	1	619.471	1	385.362	1	427.821	1	705.755	1	273.922	1	480.15	1	572.682	1	391.76	1	443.498	1	679.309
1	507.798	1	474.731	1	425.894	1	582.001	0	356.616	1	337.885	1	690.316	1	384.984	1	277.376	1	634.704	1	363.987	1	397.448	0	645.14	1	365.628	0	488.01	1	629.209	1	363.953	1	378.43	1	665.541	1	317.338	1	467.058	0	582.078	1	380.374	0	364.681	0	704.295
1	577.497	1	406.876	1	443.343	0	625.765	1	373.947	0	362.151	0	608.711	1	392.972	0	388.459	1	723.805	1	470.044	1	376.53	0	633.186	1	305.321	0	526.423	1	663.832	1	407.866	1	340.831	1	650.138	1	299.554	1	459.633	0	599.408	1	391.494	0	399.985	0	610.437
1	533.338	1	429.977	1	457.167	0	712.071	1	338.566	0	350.694	1	607.314	1	442.021	1	338.652	1	651.254	0	426.178	1	368.045	0	655.472	1	408.202	0	430.935	0	656.718	1	399.483	0	440.644	0	709.6	1	314.61	0	451.634	1	607.042	1	459.584	1	320.822	1	663.467
0	630.538	1	459.321	0	477.968	0	606.208	1	368.41	0	379.743	0	634.555	1	377.08	0	381.439	1	585.999	1	437.066	1	418.06	1	660.801	1	345.285	1	431.88	0	641.894	1	456.005	0	355.674	1	759.327	1	285.97	1	496.023	1	635.036	1	426.398	1	416.621	0	615.667
1	551.881	1	405.946	1	431.579	0	703.082	1	441.916	0	348.833	0	574.385	1	405.536	0	324.116	0	725.277	1	359.018	0	334.119	1	618.647	1	391.526	1	393.802	1	640.75	1	449.917	1	359.063	1	707.504	0	365.061	1	397.914	1	644.821	1	376.796	1	373.833	1	666.643
0	539.065	1	505.138	0	363.303	0	721.851	1	453.632	0	263.536	1	603.216	1	412.213	1	292.335	1	675.989	1	408.189	1	473.392	1	631.842	1	311.039	1	440.812	1	640.166	1	436.504	1	424.728	1	652.751	1	239.831	1	468.938	0	591.005	1	371.429	0	430.813	1	671.421
1	548.65	1	459.751	1	431.906	1	653.897	1	417.682	1	428.161	0	540.957	1	395.657	0	279.653	1	682.39	1	449.467	1	359.941	0	624.574	1	283.614	0	433.921	0	675.893	1	465.126	0	398.298	0	772.623	1	345.27	0	436.483	1	511.677	1	387.711	1	398.669	1	613.984
1	618.821	1	480.444	1	429.356	0	642.639	1	365.833	0	330.826	0	668.524	1	347.767	0	331.512	1	668.504	1	434.513	1	391.724	1	610.538	1	346.682	1	486.702	1	653.543	1	393.225	1	345.943	1	783.536	1	232.922	1	456.005	1	649.584	1	425.753	1	393.324	1	610.494
1	547.168	1	472.412	1	325.075	1	653.899	1	357.185	1	333.72	0	541.714	1	312.732	0	306.091	1	691.001	0	456.27	1	420.823	1	550.134	1	355.49	1	509.147	1	585.966	1	406.826	1	373.237	0	659.625	1	243.683	0	450.053	1	610.192	0	385.492	1	421.004	1	666.895
1	571.744	1	435.551	1	445.629	0	682.627	1	419.216	0	348.282	1	627.712	1	447.498	1	317.865	1	647.565	1	411.56	1	344.906	0	582.505	1	363.559	0	398.957	1	635.783	1	349.494	1	352.084	0	657.212	1	249.59	0	490.956	1	577.801	1	381.229	1	403.4	0	620.14
0	544.281	1	398.13	0	487.439	1	694.907	1	452.401	1	368.173	1	630.685	1	405.23	1	295.633	0	562.739	1	437.995	0	432.755	1	685.009	0	435.927	1	466.476	1	682.929	1	427.681	1	380.955	1	783.683	1	233.733	1	427.945	0	587.233	1	363.279	0	402.005	1	566.612
1	522.565	1	469.471	1	482.457	1	725.356	1	346.451	1	341.731	1	570.752	1	395.453	1	322.571	1	642.919	1	420.091	1	345.598	1	587.228	1	290.994	1	385.778	1	603.848	0	422.564	1	423.865	0	701.758	1	228.805	0	436.536	1	608.213	1	284.355	1	433.43	1	711.052
1	457.484	1	414.587	1	420.257	0	598.606	1	409.036	0	367.826	1	532.938	1	383.756	1	267.556	0	643.621	1	373.293	0	348.833	0	585.238	1	424.863	0	488.392	1	715.283	1	405.527	1	413.099	1	695.631	1	307.883	1	415.97	1	687.98	1	398.812	1	433.274	1	591.848
1	545.531	1	459.991	1	423.986	1	711.311	1	399.96	1	343.952	0	657.72	1	361.272	0	337.116	0	692.494	1	328.009	0	469.614	1	589.854	0	453.153	1	446.143	0	611.304	1	376.727	0	410.933	1	815.303	1	277.367	1	449.134	1	551.932	1	385.304	1	357.22	1	705.152
1	528.552	1	399.268	1	405.707	0	655.455	1	486.495	0	372.193	1	591.078	1	366.945	1	331.233	0	679.807	1	385.845	0	455.94	0	646.393	0	361.04	0	474.981	0	595.43	1	410.201	0	412.25	1	704.25	1	302.597	1	462.304	1	558.212	1	350.024	1	384.921	1	577.57
1	587.881	1	427.186	1	404.692	1	723.674	1	368.683	1	325.7	0	589.571	1	337.78	0	298.977	1	666.28	1	415.516	1	319.749	1	589.029	1	461.849	1	418.264	1	622.8	1	426.039	1	380.873	1	709.354	1	280.322	1	474.593	1	628.059	1	438.593	1	400.404	1	664.712
0	546.677	1	450.129	0	412.295	0	637.163	1	330.69	0	401.673	1	578.839	0	419.066	1	348.195	1	602.296	1	450.614	1	382.249	1	699.044	1	334.732	1	477.01	1	649.108	1	383.569	1	372.498	1	699.143	1	300.597	1	452.834	0	696.488	1	358.387	0	450.08	0	645.353
0	588.459	1	434.949	0	435.152	1	636.378	1	429.773	1	355.152	1	568.29	1	372.051	1	320.3	1	613.781	1	351.15	1	407.712	1	626.028	1	336.287	1	479.17	1	631.717	1	450.367	1	323.615	1	664.098	1	264.906	1	424.455	1	576.561	1	391.704	1	400.8	0	674.277
1	499.461	0	416.465	1	422.563	1	719.069	0	398.718	1	357.498	1	693.95	1	339.752	1	329.627	1	701.084	1	381.304	1	435.328	0	552.387	1	404.218	0	487.978	1	638.115	1	384.51	1	380.974	1	694.515	1	256.213	1	439.639	1	578.677	1	373.574	1	340.185	1	675.08
0	594.21	1	482.218	0	383.102	1	642.271	1	396.057	1	342.224	1	616.231	1	375.264	1	339.834	1	682.477	1	498.574	1	376.23	0	561.316	1	402.87	0	418.777	0	655.038	1	333.599	0	397.517	1	703.038	1	300.719	1	441.975	1	652.231	1	311.491	1	453.045	1	656.751
0	489.354	1	452.992	0	413.895	1	713.735	1	448.37	1	386.902	0	558.295	1	482.933	0	264.657	1	656.838	0	401.52	1	400.632	1	576.29	1	375.611	1	485.066	1	657.341	1	392.479	1	378.608	1	796.314	1	289.345	1	399.414	1	714.896	1	335.047	1	380.441	0	672.081
1	548.991	1	449.213	1	389.754	1	606.743	1	443.846	1	414.629	1	615.409	1	406.766	1	279.92	0	718.549	1	421.491	0	437.87	1	650.491	1	338.763	1	468.148	0	605.741	1	334.45	0	372.004	1	735.387	1	261.617	1	480.198	1	534.604	1	405.369	1	329.037	0	655.267
1	395.859	1	458.131	1	409.354	1	687.541	1	385.458	1	334.326	1	591.291	1	402.873	1	319.361	0	611.726	1	417.507	0	415.533	1	693.087	0	435.573	1	479.962	1	692.294	1	339.672	1	387.799	0	809.556	1	268.612	0	471.874	1	640.05	1	337.449	1	425.828	1	625.517
1	566.888	1	564.069	1	445.022	1	674.088	1	349.663	1	385.99	1	562.976	1	416.413	1	316.168	0	723.144	1	399.773	0	413.696	1	626.324	1	391.837	1	367.263	1	675.748	1	403.632	1	351.348	1	732.011	0	311.544	1	435.081	1	676.234	1	336.399	1	418.745	1	595.162
1	513.144	1	483.976	1	355.965	0	645.75	1	422.473	0	384.582	1	630.128	1	324.26	1	288.689	1	597.656	1	447.369	1	377.205	1	611.839	1	351.259	1	435.772	0	621.297	1	392.734	0	399.329	0	719.434	1	343.555	0	411.446	1	520.201	0	403.603	1	372.399	1	701.55
0	557.919	1	512.072	0	374.211	1	649.912	0	419.064	1	408.598	1	667.607	0	407.887	1	282.827	1	689.826	1	460.818	1	359.937	1	622.399	1	427.822	1	399.687	1	691.966	1	343.629	1	383.521	1	729.5	0	296.403	1	447.423	1	730.863	1	414.885	1	359.741	1	687.846
0	584.254	1	489.126	0	438.16	1	651.276	0	430.691	1	379.713	0	625.117	1	273.918	0	301.466	1	664.53	1	420.007	1	288.513	1	606.579	1	421.091	1	502.653	1	725.858	1	388.529	1	372.938	0	740.805	1	291.955	0	486.853	1	543.855	1	333.666	1	427.598	0	590.468
1	556.016	1	516.254	1	438.452	1	705.864	1	323.198	1	426.252	1	592.13	0	400.406	1	294.254	1	628.223	0	409.483	1	359.687	1	574.794	1	408.375	1	448.652	0	715.344	1	480.706	0	430.027	1	730.247	1	207.94	1	532.951	1	624.999	0	340.513	1	405.862	0	524.855
1	533.938	1	403.882	1	452.878	0	601.002	1	377.237	0	382.217	1	546.572	0	418.066	1	342.158	0	772.61	1	418.156	0	423.59	0	681.381	1	385.928	0	447.954	1	636.759	1	471.456	1	374.45	1	668.492	0	339.702	1	402.951	1	643.872	1	433.817	1	463.674	1	637.248
0	594.731	1	425.682	0	444.753	1	638.569	0	377.051	1	293.552	1	589.416	1	312.674	1	276.938	1	708.219	1	418.993	1	421.568	1	632.974	1	364.196	1	412.852	1	683.317	1	442.817	1	366.279	1	730.901	1	246.435	1	509.125	1	736.001	0	394.739	1	379.008	0	670.728
0	604.461	1	506.928	0	477.456	1	615.329	1	360.979	1	323.753	0	548.232	1	400.991	0	332.365	0	654.66	1	422.762	0	385.613	1	703.483	1	324.289	1	442.888	0	695.451	1	417.14	0	387.574	1	756.252	1	316.214	1	479.376	0	573.435	1	510.106	0	378.16	0	655.576
0	533.876	1	455.24	0	460.139	1	577.509	1	395.701	1	358.537	1	588.81	1	434.975	1	307.804	1	675.756	1	433.373	1	416.44	1	666.889	1	389.575	1	439.54	1	651.512	1	477.203	1	382.939	1	771.511	1	242.695	1	429.593	0	621.496	1	417.621	0	432.728	1	623.255
1	510.259	0	543.412	1	431.571	1	631.048	1	405.005	1	392.56	1	619.802	1	326.329	1	280.773	1	730.049	1	441.872	1	423.005	0	605.575	1	357.107	0	420.844	1	646.937	1	466.631	1	441.284	1	762.166	1	281.263	1	454.472	1	646.832	1	416.864	1	418.702	1	654.316
0	526.734	1	439.672	0	420.658	1	622.433	1	449.362	1	325.291	0	591.38	1	441.38	0	284.151	1	713.587	1	375.793	1	433.024	1	618.387	1	407.344	1	436.632	1	690.128	1	365.447	1	465.073	1	758.057	1	306.076	1	413.387	1	562.822	1	383.054	1	383.888	0	663.472
1	532.202	1	465.494	1	447.536	1	570.135	1	385.053	1	379.2	1	656.691	1	350.776	1	279.263	1	719.941	1	403.656	1	348.738	0	653.198	1	350.42	0	495.574	1	660.878	1	415.476	1	384.855	1	751.214	1	330.554	1	435.296	1	598.989	1	399.484	1	445.474	1	632.777
1	563.086	1	464.597	1	435.033	1	711.501	1	354.457	1	399.837	0	580.6	1	383.145	0	356.118	1	648.844	1	329.391	1	399.346	1	589.822	1	340.282	1	408.746	1	612.562	1	363.525	1	346.023	1	795.203	1	300.568	1	456.967	1	568.935	1	337.037	1	470.495	0	590.615
1	449.592	1	532.423	1	439.458	1	652.402	1	405.308	1	418.028	1	595.643	0	378.388	1	320.421	1	637.088	1	404.108	1	402.973	1	642.947	1	353.519	1	402.395	1	658.525	1	409.733	1	368.672	1	725.227	1	297.811	1	490.274	1	606.141	1	365.675	1	404.413	1	683.05
1	447.472	1	508.424	1	378.674	0	707.413	1	397.626	0	304.563	1	598.167	1	360.592	1	358.264	1	737.056	1	457.097	1	338.086	0	614.287	1	338.779	0	408.204	1	625.414	1	362.995	1	450.994	0	803.035	1	275.694	0	426.681	1	664.694	1	388.71	1	412.453	0	647.943
0	526.597	1	472.326	0	396.863	1	666.527	1	427.354	1	364.751	0	691.1	1	342.802	0	367.58	1	674.199	1	435.766	1	417.974	0	660.355	1	310.199	0	487.558	1	668.851	1	408.691	1	342.195	1	605.317	1	288.66	1	411.867	1	697.887	1	388.975	1	387.96	1	716.796
0	560.049	1	520.041	0	381.36	1	677.014	0	356.916	1	371.721	1	632.172	1	459.89	1	398.793	1	668.83	1	461.527	1	382.172	0	582.527	1	332.395	0	458.726	1	632.082	1	455.372	1	341.877	1	694.46	1	320.927	1	393.09	1	495.487	1	403.129	1	360.365	1	598.59
0	593.37	1	472.776	0	440.272	1	656.963	1	418.203	1	416.18	1	630.471	1	389.736	1	276.571	1	563.399	1	407.188	1	429.196	0	644.869	0	350.388	0	387.064	1	730.225	1	401.433	1	424.19	0	804.054	1	366.703	0	447.333	1	646.911	0	393.827	1	339.93	1	657.68
0	639.014	1	440.238	0	427.616	1	683.444	1	366.968	1	316.224	1	661.005	0	350.85	1	262.97	0	687.415	1	329.776	0	481.158	1	575.972	1	401.019	1	484.902	1	757.353	1	414.05	1	346.849	1	743.247	1	239.17	1	504.139	1	531.692	1	382.003	1	439.49	1	638.605
1	618.829	1	449.496	1	381.65	1	715.45	1	388.048	1	385.402	1	497.998	1	438.631	1	340.623	0	563.988	0	339.988	0	422.831	1	608.235	1	326.077	1	453.644	0	663.693	1	346.506	0	352.205	0	653.464	1	265.342	0	399.149	1	640.978	1	364.387	1	469.425	0	679.322
1	507.219	0	508.392	1	410.241	1	632.088	1	318.418	1	384.333	1	610.597	1	386.8	1	249.072	1	709.741	1	366.233	1	348.146	1	620.171	1	372.505	1	407.034	1	611.568	1	388.034	1	395.036	0	628.066	1	261.813	0	402.443	1	634.067	1	432.202	1	381.472	0	589.548
1	526.966	0	512.084	1	467.987	0	626.211	0	380.503	0	321.726	1	606.499	1	420.549	1	286.494	1	709.412	1	386.205	1	287.859	0	540.464	0	350.357	0	402.478	1	634.611	1	375.275	1	324.694	0	720.99	1	273.451	0	433.775	1	693.206	1	439.086	1	381.467	0	653.224
0	581.695	1	454.55	0	476.819	1	668.419	1	359.116	1	352.935	1	627.143	1	429.958	1	293.258	1	744.943	1	433.249	1	449.537	1	567.906	1	339.447	1	387.86	0	675.645	1	371.71	0	375.462	1	787.578	1	230.865	1	428.257	0	634.958	1	390.814	0	408.999	1	583.229
1	564.009	1	450.174	1	392.211	1	649.492	1	453.746	1	386.541	1	551.778	1	391.136	1	354.835	1	575.78	1	387.895	1	392.957	1	591.558	1	349.536	1	419.209	0	591.381	0	467.835	0	364.183	1	798.305	1	301.001	1	492.475	1	538.691	1	364.07	1	412.467	1	715.228
1	482.402	1	417.922	1	499.18	1	645.749	1	425.358	1	351.584	1	693.762	1	374.423	1	267.705	1	718.288	1	429.64	1	367.494	0	599.489	1	356.18	0	443.533	0	568.006	1	357.695	0	347.684	1	699.195	1	327.587	1	453.565	0	636.248	1	351.365	0	416.809	1	574.224
1	495.182	0	432.841	1	426.8	1	600.992	1	348.615	1	325.045	0	617.303	1	423.577	0	304.477	0	656.763	1	336.911	0	413.682	0	609.508	1	342.402	0	361.057	1	584.041	1	409.433	1	328.628	1	712.527	1	282.232	1	404.311	1	632.759	1	416.758	1	432.037	1	654.577
1	525.321	1	458.982	1	447.866	1	590.57	0	382.262	1	382.355	1	654.831	1	342.491	1	281.394	0	664.161	1	342.218	0	426.783	1	520.523	0	468.273	1	432.858	1	697.815	1	404.081	1	391.118	0	722.878	1	351.105	0	500.848	0	520.387	1	312.765	0	359.398	1	579.091
1	541.232	1	451.46	1	467.263	1	608.29	1	406.542	1	375.033	1	585.859	1	347.457	1	316.073	0	681.932	0	429.767	0	413.172	0	597.168	1	320.079	0	407.636	0	694.359	1	451.474	0	379.502	1	747.111	0	309.267	1	444.47	1	613.748	1	355.431	1	393.682	1	595.132
0	486.957	1	493.487	0	435.151	0	591.101	0	345.678	0	369.844	0	579.26	1	389.809	0	323.593	1	662.307	1	353.989	1	441.806	0	599.13	1	336.279	0	412.42	1	653.572	1	416.639	1	412.931	0	652.384	1	319.428	0	496.176	1	624.777	1	349.95	1	335.214	1	730.379
1	572.676	1	482.918	1	409.748	1	722.122	1	363.499	1	411.434	1	623.323	1	465.742	1	260.868	0	675.978	1	427.485	0	320.629	0	559.436	1	356.901	0	422.752	0	641.191	1	472.17	0	323.748	1	754.241	1	240.425	1	439.801	0	595.653	1	366.642	0	403.251	0	773.763
0	488.585	1	477.381	0	435.572	0	590.931	1	372.084	0	316.423	1	572.451	1	404.28	1	307.209	1	655.168	1	404.638	1	328.84	1	612.734	1	355.728	1	425.753	1	728.103	1	365.985	1	407.66	1	798.428	0	324.696	1	397.634	1	554.433	1	310.151	1	398.053	1	627.801
1	511.868	1	482.713	1	429.699	1	656.814	1	376.53	1	454.952	1	577.569	0	349.483	1	345.475	1	644.262	1	436.243	1	431.179	1	595.559	1	393.103	1	443.082	1	622.513	1	428.494	1	436.423	1	704.75	1	295.999	1	447.65	1	574.23	1	379.5	1	436.733	1	626.872
1	506.852	1	447.445	1	405.228	1	668.938	1	388.51	1	354.222	1	712.602	0	393.256	1	336.013	1	673.142	1	483.799	1	465.269	1	568.396	1	354.712	1	425.779	0	728.671	1	344.93	0	335.06	1	687.8	1	320.764	1	469.948	0	657.172	1	358.09	0	368.563	0	659.568
1	529.914	0	515.364	1	517.859	1	592.35	0	356.61	1	411.893	1	567.908	1	278.631	1	375.983	1	671.107	1	398.788	1	413.539	1	560.112	1	485.408	1	438.831	0	598.324	1	404.512	0	373.77	1	750.687	1	249.148	1	460.833	1	586.723	1	407.36	1	362.323	1	675.728
1	388.575	0	479.4	1	426.232	1	602.175	1	381.741	1	336.674	0	593.076	1	401.52	0	294.089	0	706.175	1	391.254	0	362.592	0	652.517	1	439.027	0	452.358	1	745.541	0	357.84	1	344.917	1	701.407	1	297.766	1	432.17	0	599.268	1	360.774	0	426.055	0	726.517
1	556.999	1	534.939	1	443.996	1	626.789	1	381.776	1	368.591	1	657.346	0	381.592	1	303.381	1	653.237	1	380.068	1	401.849	0	604.112	0	472.412	0	436.278	1	605.839	1	396.647	1	315.366	0	797.904	1	303.49	0	422.472	1	600.793	1	351.583	1	346.021	1	603.492
1	606.638	1	498.394	1	481.746	0	664.338	1	408.649	0	352.997	0	598.721	1	339.905	0	313.029	1	676.938	1	422.363	1	438.068	1	650.491	1	394.391	1	380.084	1	655.606	1	405.845	1	384.659	1	749.006	1	290.862	1	446.828	0	615.249	1	389.094	0	421.471	0	680.737
0	605.323	1	458.617	0	439.584	1	612.91	1	418.123	1	370.33	0	544.964	1	405.386	0	296.227	0	714.006	1	368.625	0	399.792	1	624.707	1	393.263	1	464.608	1	571.573	1	376.71	1	371.47	1	763.656	0	278.501	1	464.954	0	640.551	1	417.086	0	384.974	1	606.889
1	552.283	1	437.67	1	384.912	1	627.259	1	415.775	1	424.902	1	665.261	1	329.941	1	280.027	0	654.148	1	412.024	0	409.312	0	572.497	1	384.499	0	407.93	1	668.226	1	423.96	1	401.534	1	732.658	1	270.815	1	512.959	1	588.911	1	400.625	1	421.867	0	721.051
1	523.047	1	525.217	1	464.705	0	654.693	1	402.591	0	358.501	1	593.027	1	356.251	1	339.112	1	691.522	1	396.174	1	349.978	1	590.031	1	412.306	1	429.674	1	669.656	1	307.688	1	420.867	0	766.221	1	298.914	0	417.447	1	565.655	1	413.866	1	444.885	0	623.999
0	577.994	1	458.511	0	383.072	0	654.541	1	462.83	0	300.889	1	616.76	0	372.352	1	247.992	1	619.353	1	429.833	1	373.245	1	537.691	1	351.598	1	413.869	1	662.829	1	425.278	1	345.742	0	742.101	1	238.407	0	387.587	1	556.282	1	359.666	1	419.319	1	659.902
1	509.929	1	457.392	1	474.333	1	612.941	1	357.968	1	349.916	1	579.239	1	413.2	1	346.985	0	595.961	1	335.808	0	352.598	1	604.841	1	289.847	1	400.235	1	668.361	1	352.312	1	421.639	0	712.706	1	276.48	0	413.959	1	656.644	1	425.836	1	355.199	1	645.162
1	566.021	1	451.867	1	435.469	0	608.736	1	457.156	0	358.478	1	549.696	0	404.254	1	319.026	1	714.262	1	398.567	1	418.155	1	599.699	1	283.379	1	397.372	0	713.975	1	427.7	0	341.945	1	668.659	1	276.744	1	450.268	0	648.753	1	353.626	0	332.179	1	612.992
1	483.36	1	520.378	1	376.509	1	649.35	1	301.425	1	370.103	1	641.632	1	352.916	1	297.353	1	740.368	0	455.895	1	417.402	0	583.285	1	431.973	0	446.687	1	673.96	1	469.266	1	387.977	1	646.937	1	335.385	1	398.967	1	651.317	1	401.811	1	386.191	1	646.811
1	543.314	1	412.303	1	416.107	1	612.783	1	430.67	1	410.596	1	702.508	1	486.311	1	327.005	1	667.206	1	474.824	1	370.795	0	623.227	1	429.212	0	370.84	0	664.338	1	398.462	0	428.444	0	757.061	1	326.801	0	454.005	0	581.847	1	373.653	0	409.658	0	533.138
0	576.456	0	458.692	0	414.902	1	650.823	1	333.202	1	379.212	1	660.502	1	387.385	1	308.929	1	639.581	1	404.94	1	419.815	1	582.6	1	415.3	1	457.368	1	656.609	1	449.387	1	405.258	1	821.366	0	312.235	1	455.768	0	656.301	1	340.924	0	388.135	1	610.719
1	484.398	1	505.36	1	408.657	1	660.983	0	328.717	1	304.101	0	584.22	1	415.625	0	306.64	1	729.334	1	413.914	1	433.206	1	646.012	1	416.394	1	396.648	1	675.726	1	395.316	1	374.432	1	748.026	1	308.788	1	382.448	1	586.51	1	356.921	1	374.229	1	681.365
1	502.02	1	528.464	1	408.238	1	654.491	1	482.905	1	365.834	1	654.98	1	408.155	1	287.968	0	672.906	1	420.264	0	434.5	1	588.794	1	392.39	1	425.023	0	608.272	1	383.733	0	354.755	1	770.328	1	283.725	1	524.528	1	629.348	0	406.765	1	350.046	1	644.696
0	532.948	1	538.998	0	449.18	1	651.647	1	407.475	1	388.966	0	563.878	1	343.314	0	270.368	1	696.419	1	385.092	1	408.233	1	585.871	1	424.867	1	460.41	0	565.582	1	344.745	0	413.12	1	788.339	1	254.23	1	515.844	1	606.686	1	382.774	1	404.118	0	642.378
0	526.657	1	433.204	0	387.522	1	657.166	0	427.326	1	343.098	1	601.23	1	396.639	1	325.609	0	725.32	1	442.03	0	438.757	1	652.876	1	356.611	1	446.072	0	751.433	1	392.222	0	409.087	0	708.53	1	276.291	0	428.013	1	634.915	0	445.546	1	426.554	1	576.905
1	552.234	1	413.777	1	407.367	1	663.666	1	407.829	1	405.388	1	613.794	1	411.754	1	290.029	1	634.62	0	367.967	1	348.817	1	572.594	1	394.628	1	452.179	1	507.024	1	393.502	1	412.514	1	682.846	1	303.113	1	414.038	1	645.948	1	398.861	1	376.334	0	621.218
1	471.472	1	405.49	1	415.306	0	617.818	1	452.185	0	356.709	1	612.217	1	466.89	1	254.577	0	647.565	1	444.407	0	449.304	0	621.473	1	329.427	0	389.119	1	690.099	1	381.271	1	379.102	1	766.447	1	330.606	1	427.896	1	559.692	1	314.842	1	395.369	0	624.257
1	489.935	1	473.324	1	438.856	1	645.318	1	422.188	1	365.382	0	653.233	1	360.01	0	308.115	1	658.706	1	344.387	1	378.285	1	562.27	1	321.544	1	396.764	1	696.157	1	460.513	1	344.707	1	780.63	1	279.777	1	460.204	1	650.777	1	337.719	1	389.811	0	622.891
1	497.057	1	506.392	1	392.995	1	612.632	1	419.862	1	358.506	1	616.341	1	382.687	1	295.926	0	685.622	1	440.052	0	434.884	0	686.813	1	388.916	0	401.863	0	721.042	1	451.492	0	392.265	0	815.391	0	283.022	0	488.428	1	600.259	1	318.639	1	376.973	1	608.037
1	459.312	1	459.515	1	462.33	1	788.633	1	382.654	1	348.73	0	599.269	1	416.025	0	332.999	0	682.567	1	409.643	0	360.218	1	548.655	1	417.771	1	420.23	1	755.981	1	468.433	1	261.182	1	707.604	1	247.454	1	449.995	0	639.264	1	351.688	0	344.211	0	616.963
0	532.47	1	490.183	0	414.763	0	661.783	1	425.713	0	343.487	0	549.997	1	362.099	0	291.469	1	640.777	1	415.395	1	436.714	0	576.572	1	326.255	0	431.539	0	738.375	1	415.135	0	401.655	1	786.005	1	234.397	1	387.548	1	600.632	1	377.09	1	368.57	1	638.362
0	490.607	1	449.908	0	434.258	0	645.805	1	340.257	0	324.187	1	608.498	1	418.884	1	272.683	1	676.724	1	434.011	1	381.282	0	653.604	1	331.622	0	461.038	1	621.149	1	418.083	1	423.219	0	723.567	1	250.667	0	451.708	0	671.762	1	350.303	0	432.84	1	699.892
1	561.421	1	469.887	1	342.983	1	689.746	1	434.798	1	395.923	0	603.705	1	327.178	0	281.821	1	652.638	1	458.301	1	430.633	1	664.803	1	427.397	1	502.186	1	641.111	1	364.224	1	355.971	0	735.925	1	241.838	0	416.623	1	605.126	1	415.049	1	477.314	1	687.716
0	536.468	1	415.746	0	470.131	1	703.746	1	431.241	1	378.117	1	512.792	1	376.767	1	256.572	1	678.123	1	392.284	1	342.292	0	606.671	1	256.436	0	447.529	0	622.432	1	403.446	0	409.728	1	753.922	1	297.628	1	414.835	1	526.574	1	340.991	1	404.264	0	621.37
1	389.536	1	464.827	1	378.967	1	670.253	1	422.397	1	354.655	0	705.043	1	426.304	0	242.868	1	667.14	1	394.205	1	350.086	0	626.544	1	389.728	0	386.698	0	649.21	1	383.16	0	373.45	1	693.219	1	313.746	1	412.28	1	737.014	1	392.008	1	407.722	1	692.871
1	629.262	1	440.641	1	499.931	0	606.481	1	334.398	0	301.019	1	605.029	1	433.324	1	320.049	0	641.565	1	432.713	0	418.513	1	567.081	1	405.47	1	423.951	0	672.64	1	386.859	0	370.167	0	673.236	1	349.984	0	428.377	1	630.195	1	405.259	1	353.263	1	631.503
0	617.309	1	532.443	0	497.578	0	617.6	1	436.706	0	378.812	1	636.24	1	447.493	1	287.683	0	582.501	1	409.012	0	449.433	1	614.75	1	355.491	1	490.966	1	696.509	0	364.973	1	428.739	0	679.807	1	256.364	0	399.874	0	708.906	1	343.387	0	420.883	0	653.996
1	541.298	1	455.787	1	407.587	0	668.994	1	400.489	0	394.978	1	555.591	1	379.103	1	321.326	0	758.864	1	444.723	0	419.804	0	649.907	1	284.608	0	482.599	1	670.206	1	442.372	1	415.186	0	776.297	1	352.124	0	472.186	0	608.115	1	438.605	0	341.582	1	637.909
1	471.515	1	447.951	1	387.585	1	601.923	1	343.341	1	429.649	1	615.58	1	440.132	1	292.274	1	657.835	1	396.5	1	364.204	1	582.248	1	354.802	1	517.433	0	712.849	1	431.623	0	388.783	1	730.489	1	368.937	1	405.229	1	601.337	1	387.381	1	438.471	1	659.115
1	579.574	1	405.834	1	383.322	1	640.496	1	375.373	1	350.068	1	633.469	1	394.007	1	272.914	0	635.531	1	403.808	0	518.401	1	559.155	1	319.927	1	462.751	1	732.761	1	333.774	1	391.478	1	804.442	1	221.647	1	422.854	0	655.304	1	377.18	0	366.519	1	634.269
1	512.358	1	509.66	1	345.602	1	666.773	1	402.59	1	407.5	1	610.858	1	401.746	1	335.755	1	668.563	1	456.872	1	383.714	1	620.45	1	390.135	1	467.077	1	682.685	1	423.219	1	372.234	1	724.704	1	234.198	1	430.259	1	503.544	1	391.201	1	407.027	1	657.797
1	563.338	1	492.848	1	378.501	1	644.014	1	351.578	1	340.797	0	550.486	1	371.85	0	290.316	1	716.246	1	444.37	1	464.171	1	593.099	1	376.1	1	452.233	1	634.764	1	389.659	1	426.939	1	722.317	1	280.562	1	397.454	1	693.544	1	377.3	1	332.371	0	612.359
1	561.803	1	493.207	1	463.167	0	712.344	1	396.688	0	346.331	0	624.274	1	338.62	0	313.95	1	591.205	1	398.051	1	421.355	0	654.493	1	372.212	0	394.722	0	651.747	1	374.522	0	378.421	0	755.416	0	253.849	0	447.685	1	682.618	1	405.651	1	384.894	1	652.905
1	473.729	0	447.393	1	452.461	1	588.757	1	311.204	1	358.118	0	648.722	1	432.002	0	399.81	0	668.142	1	402.039	0	361.448	1	602.233	0	359.197	1	465.499	0	642.149	1	389.653	0	371.265	1	730.919	0	285.26	1	494.216	1	610.459	1	408.07	1	411.526	1	599.299
1	472.217	1	461.4	1	469.484	1	652.853	1	387.049	1	396.86	0	622.011	1	306.952	0	346.089	1	669.953	1	382.078	1	404.996	1	644.391	0	441.707	1	416.215	1	620.168	1	391.074	1	441.612	1	714.15	1	254.796	1	417.866	1	634.89	1	419.95	1	424.666	0	636.027
0	513.861	1	483.715	0	447.629	1	655.672	1	456.673	1	360.387	1	618.925	1	434.263	1	290.657	1	671.125	1	412.569	1	445.074	1	588.088	1	354.387	1	427.248	1	645.62	1	472.515	1	443.466	1	690.203	1	281.192	1	472.293	1	671.455	1	333.739	1	435.273	1	699.14
0	520.943	1	496.578	0	409.752	0	686.888	1	399.904	0	369.932	1	670.577	1	350.503	1	361.156	1	649.413	1	423.059	1	399.398	1	631.408	1	299.036	1	439.375	0	616.471	1	484.187	0	412.977	1	784.815	0	299.738	1	455.052	0	622.548	1	385.936	0	343.319	0	632.825
1	475.897	1	437.884	1	409.518	1	706.199	1	379.517	1	373.9	1	637.365	1	348.085	1	257.962	1	711.554	1	429.159	1	353.502	1	609.468	1	431.342	1	427.918	1	696.913	1	363.576	1	335.117	0	780.664	0	286.533	0	411.576	0	558.75	1	423.513	0	352.007	1	667.26
1	466.235	1	451.684	1	419.177	0	573.385	1	452.572	0	365.064	1	669.895	1	471.295	1	324.919	0	794.611	1	459.932	0	356.33	1	603.313	1	319.768	1	480.083	1	657.636	1	390.543	1	307.386	1	814.983	1	295.651	1	418.828	1	608.815	1	408.273	1	415.416	1	579.675
1	551.738	1	459.159	1	424.982	1	623.62	1	345.148	1	456.275	1	603.625	1	435.357	1	359.079	1	627.252	1	358.476	1	433.108	1	671.6	1	360.03	1	396.418	1	561.851	1	435.517	1	408.544	0	708.83	1	279.518	0	468.716	1	667.339	1	410.335	1	381.861	1	635.927
1	565.032	1	477.395	1	412.022	1	719.96	1	427.956	1	361.74	1	601.896	1	375.13	1	308.163	1	751.302	1	436.717	1	409.609	1	587.686	1	293.179	1	489.636	1	686.668	0	386.113	1	412.761	1	720.892	1	251.294	1	443.851	0	744.071	1	393.715	0	354.949	0	648.846
0	496.986	1	455.94	0	471.166	1	704.279	1	414.321	1	317.67	0	643.119	0	402.445	0	291.345	1	712.013	1	396.834	1	399.633	1	714.208	1	423.488	1	432.559	1	685.352	1	412.423	1	357.666	1	708.171	1	344.858	1	414.88	1	752.167	1	370.361	1	398.834	1	606.001
1	578.603	1	436.176	1	414.323	1	705.019	1	387.874	1	343.004	1	605.972	1	447.026	1	413.269	1	749.465	1	372.233	1	353.923	1	511.521	1	381.663	1	393.53	1	612.898	1	421.872	1	312.74	1	666.13	1	288.609	1	436.273	0	568.006	1	352.943	0	367.661	1	698.986
1	551.158	0	422.486	1	373.962	1	624.014	1	375.202	1	366.603	1	558.187	1	364.07	1	300.427	0	634.341	1	415.2	0	371.413	0	612.317	1	428.446	0	368.92	1	791.67	1	417.796	1	382.927	1	695.93	1	310.261	1	414.438	1	638.407	1	338.777	1	347.352	0	609.237
1	574.817	1	463.395	1	364.617	0	620.838	0	412.61	0	384.732	0	560.3	0	351.299	0	314.236	0	676.675	1	403.866	0	342.104	1	624.446	0	380.737	1	412.341	0	646.758	1	416.356	0	414.172	1	683.12	1	291.531	1	454.356	1	590.242	1	468.633	1	402.844	0	668.97
1	492.679	1	442.124	1	495.7	0	672.519	1	388.774	0	393.068	0	641.737	1	463.524	0	256.684	1	594.296	1	425.744	1	385.485	0	687.268	1	382.259	0	413.482	0	656.994	1	460.002	0	366.672	0	805.437	1	308.297	0	417.653	1	559.373	1	339.858	1	376.495	1	564.728
0	503.766	1	503.997	0	353.038	1	800.869	1	384.038	1	433.384	1	717.156	1	370.58	1	260.676	1	690.864	1	372.98	1	374.076	1	686.411	1	390.83	1	448.731	1	709.115	1	418.788	1	397.689	1	637.591	1	252.549	1	374.382	0	720.665	1	466.306	0	346.202	0	680.311
0	533.901	1	406.881	0	395.258	1	663.063	1	352.322	1	412.309	1	630.768	1	373.3	1	269.817	0	767.779	1	477.061	0	415.107	0	560.663	1	313.586	0	451.973	1	635.403	1	334.018	1	382.852	0	643.746	1	288.594	0	430.198	1	673.824	1	389.204	1	328.164	1	557.074
1	538.272	1	458.517	1	446.73	1	618.039	1	369.431	1	426.46	0	558.52	1	323.4	0	300.651	1	652.885	1	397.608	1	402.356	0	691.509	1	342.769	0	476.66	1	701.129	1	426.882	1	398.337	1	697.733	0	253.096	1	336.809	1	569.597	1	354.597	1	459.455	0	642.945
1	544.412	1	504.937	1	433.164	1	644.337	1	428.42	1	361.56	1	644.498	1	335.337	1	326.314	1	674.633	1	386.563	1	414.336	1	627.456	1	327.853	1	455.666	0	601.331	1	402.153	0	419.87	1	688.931	1	228.437	1	485	0	609.289	1	346.833	0	403.576	1	759.925
1	475.543	1	519.731	1	439.854	1	643.775	1	374.034	1	463.459	0	634.574	1	419.922	0	255.973	1	678.477	1	361.025	1	369.638	1	604.215	1	328.358	1	406.918	1	673.103	1	385.335	1	339.996	1	682.376	1	357.469	1	504.629	0	632.581	1	324.615	0	427.582	1	639.954
1	501.866	1	461.938	1	413	1	610.917	1	323.222	1	356.409	1	546.816	1	388.058	1	356.425	0	761.024	1	428.219	0	447.736	1	669.117	1	343.406	1	409.685	1	658.414	1	361.53	1	321.445	0	721.572	0	302.057	0	428.148	1	559.918	1	387.934	1	347.245	0	621.147
0	511.1	1	449.028	0	431.512	1	598.867	1	468.485	1	416.331	0	670.665	1	329.433	0	262.248	1	703.702	1	409.193	1	408.921	0	653.386	0	413.388	0	390.888	1	668.247	1	495.758	1	400.871	0	711.994	1	235.798	0	431.838	1	638.814	1	347.367	1	312.399	1	574.175
0	526.463	1	449.822	0	461.605	0	677.194	1	381.835	0	351.206	0	599.852	1	377.653	0	233.976	1	672.939	1	380.969	1	391.834	1	513.827	1	366.312	1	389.73	1	651.111	1	313.03	1	346.553	0	745.959	1	280.859	0	440.424	1	592.124	1	357.179	1	425.711	1	626.973
0	550.473	1	441.41	0	397.148	1	607.518	1	413.693	1	302.182	0	656.421	1	389.537	0	266.664	1	660.809	1	442.751	1	392.632	1	609.423	1	313.883	1	472.674	1	681.529	1	360.454	1	328.648	1	709.681	1	249.838	1	439.808	0	571.393	1	366.037	0	419.206	1	616.033
1	450.171	1	461.348	1	445.921	0	723.556	1	423.48	0	336.905	0	585.539	1	419.17	0	284.597	0	673.463	1	355.004	0	406.776	1	530.613	1	326.972	1	454.419	1	657.951	1	475.332	1	388.165	1	721.797	1	238.722	1	369.249	0	753.097	1	386.492	0	377.52	1	600.871
1	509.466	1	447.915	1	489.374	1	614.107	1	409.985	1	336.863	1	691.953	1	397.887	1	360.495	0	728.63	1	429.554	0	399.481	0	680.945	1	345.45	0	425.687	0	642.892	1	413.666	0	424.663	1	702.482	1	289.549	1	410.655	0	546.723	1	441.648	0	441.968	1	710.302
1	505.407	0	423.7	1	382.128	0	669.65	1	458.914	0	430.744	1	572.124	0	426.446	1	335.714	0	593.54	1	389.034	0	384.416	1	723.653	1	387.957	1	491.347	1	653.179	1	382.792	1	317.271	0	747.471	1	276.046	0	429.17	1	692.321	1	398.221	1	452.123	1	600.193
1	609.546	1	441.918	1	467.534	1	685.779	1	420.49	1	355.698	1	652.613	1	481.733	1	331.448	1	634.547	1	358.937	1	376.164	1	598.234	1	352.058	1	469.057	1	676.014	1	383.452	1	331.246	1	689.793	1	259.158	1	440.346	1	625.241	1	437.346	1	466.829	1	605.363
1	617.481	1	429.818	1	400.904	0	634.525	1	404.176	0	318.222	1	628.939	1	389.522	1	301.74	0	758.314	1	299.31	0	415.243	1	654.192	1	393.988	1	413.663	1	615.228	1	422.787	1	411.248	0	742.97	1	231.883	0	443.137	1	572.56	1	363.791	1	353.493	0	521.095
0	609.09	1	388.64	0	454.048	1	625.583	1	422.658	1	367.997	1	580.207	1	366.728	1	326.484	1	651.605	1	473.518	1	402.116	1	571.358	1	372.213	1	430.68	1	652.334	0	366.222	1	359.539	1	713.675	1	281.678	1	410.982	1	589.306	1	378.031	1	315.6	0	695.455
1	455.001	1	408.148	1	399.249	1	685.616	1	427.23	1	406.457	0	647.458	1	375.776	0	361.97	1	658.73	1	409.683	1	419.483	1	680.612	0	386.411	1	403.883	1	630.429	1	393.855	1	432.454	1	726.251	1	294.815	1	430.052	1	657.308	1	415.748	1	422.573	1	610.696
1	551.694	0	479.36	1	438.153	1	584.619	0	320.244	1	395.384	1	683.939	1	405.622	1	284.281	1	632.645	1	423.809	1	368.532	1	652.409	1	395.667	1	398.755	0	613.984	1	470.44	0	346.292	1	727.06	1	310.345	1	438.923	1	622.857	1	442.798	1	360.781	0	661.142
1	576.299	1	557.995	1	433.215	0	706.485	0	401.332	0	297.425	0	594.46	1	425.361	0	254.023	0	551.944	1	393.33	0	406.392	1	615.926	1	285.179	1	392.213	0	664.206	1	404.145	0	406.141	1	695.675	1	325.921	1	423.82	1	547.56	1	422.169	1	366.499	0	608.715
0	615.033	1	428.708	0	409.424	1	653.015	1	441.631	1	361.91	0	654.217	1	385.383	0	322.368	0	629.05	1	512.965	0	399.536	1	645.686	1	379.078	1	363.406	0	618.67	1	393.626	0	348.716	1	699.334	1	275.661	1	435.726	1	667.616	1	429.573	1	387.258	1	718.683
1	529.073	0	431.64	1	457.233	0	613.651	1	451.899	0	377.683	0	668.474	1	412.156	0	334.551	0	714.421	1	454.013	0	378.611	0	605.294	1	315	0	378.968	1	711.152	1	501.531	1	408.552	1	667.597	1	282.415	1	491.624	1	601.137	0	359.574	1	353.136	0	664.702
1	590.955	1	431.799	1	442.742	1	637.61	0	458.315	1	356.973	1	652.333	1	345.377	1	347.444	0	696.528	1	445.556	0	369.474	1	591.455	1	432.003	1	427.67	1	676.454	1	367.182	1	367.915	0	741.2	1	313.304	0	409.697	1	667.331	1	378.032	1	424.27	1	604.198
0	518.692	1	462.342	0	406.26	1	686.173	1	355.874	1	321.572	1	639.168	1	385.265	1	310.825	1	752.566	1	338.781	1	385.544	1	646.613	1	407.662	1	357.49	1	660.937	1	432.697	1	301.302	1	761.264	1	342.341	1	450.118	1	646.127	1	345.274	1	406.589	1	669.53
1	515.6	1	455.474	1	456.219	0	679.221	1	396.526	0	375.098	1	496.352	1	388.078	1	372.482	0	734.062	1	429.547	0	422.368	1	598.146	1	404.004	1	388.762	1	639.769	1	496.639	1	401.829	1	656.924	1	301.361	1	538.431	1	602.668	1	403.975	1	384.65	0	637.998
1	501.664	0	424.705	1	434.989	1	645.311	1	351.328	1	417.139	1	656.085	1	423.551	1	385.735	1	747.253	1	424.09	1	336.302	1	633.977	1	348.191	1	452.606	1	652	1	401.224	1	351.93	1	754.072	1	236.803	1	469.773	0	600.178	1	397.992	0	393.527	0	671.623
1	599.999	1	485.264	1	418.147	1	590.165	1	408.98	1	331.251	0	564.374	1	386.607	0	333.347	0	748.285	1	392.022	0	363.717	0	632.75	1	443.036	0	439.095	1	618.334	1	455.52	1	415.143	1	712.681	1	225.652	1	399.937	1	523.499	1	363.002	1	412.222	0	624.38
1	535.242	1	455.689	1	436.793	0	623.294	1	453.553	0	369.421	1	514.473	1	356.023	1	304.045	0	644.191	1	285.244	0	368.085	0	620.086	1	350.07	0	411.189	0	691.182	1	349.422	0	399.842	1	692.896	1	320.164	1	390.202	0	614.565	1	314.206	0	379.839	1	574.212
1	601.408	1	409.339	1	364.834	0	613.077	0	358.074	0	296.61	1	630.829	1	439.914	1	293.023	1	638.58	1	463.757	1	413.823	1	655.36	1	364.684	1	466.99	1	675.733	1	424.309	1	347.775	1	789.099	1	345.662	1	445.85	1	598.488	1	333.65	1	416.506	1	617.472
1	456.656	1	460.545	1	428.123	1	589.134	1	401.249	1	365.695	1	576.799	1	379.115	1	318.243	1	726.448	1	449.369	1	307.653	1	635.777	0	395.671	1	381.085	1	669.45	1	404.568	1	374.731	1	765.784	1	205.73	1	422.064	0	558.272	1	340.057	0	371.103	0	607.326
1	567.416	1	526.973	1	425.001	0	649.562	1	405.627	0	368.895	1	667.459	0	319.476	1	279.2	1	664.504	1	358.26	1	366.999	1	681.771	1	353.235	1	479.07	1	652.023	1	440.128	1	359.054	0	764.886	1	284.287	0	444.508	1	692.157	1	349.523	1	388.77	0	612.948
1	588.85	1	478.51	1	402.613	1	669.271	1	338.695	1	376.672	1	625.167	1	386.039	1	318.177	0	655.753	1	372.504	0	414.488	1	577.686	0	435.08	1	346.348	1	707.795	1	487.212	1	409.019	1	755.114	1	322.032	1	381.327	1	584.843	1	381.855	1	408.304	1	588.49
1	530.005	1	493.324	1	415.165	1	704.673	1	446.65	1	352.321	1	597.728	1	428.346	1	323.336	1	656.426	1	419.293	1	372.857	1	718.228	0	439.83	1	473.109	1	536.481	1	426.811	1	374.323	1	689.621	1	307.699	1	394.128	0	618.221	1	493.282	0	401.794	0	731.083
1	615.842	0	433.197	1	402.592	0	692.88	1	351.477	0	380.119	0	587.855	1	377.097	0	289.688	0	726.923	1	306.368	0	357.133	1	597.742	1	424.986	1	460.727	1	634.043	1	380.114	1	429.699	1	642.591	1	301.62	1	395.969	1	671.836	1	364.474	1	365.227	0	623.422
1	594.815	1	483.989	1	450.031	1	671.178	1	368.824	1	366.574	1	586.095	1	446.331	1	340.802	0	636.317	1	357.582	0	403.555	1	666.794	1	363.113	1	429.352	0	617.438	1	377.859	0	356.961	1	693.544	1	246.483	1	396.12	1	657.545	1	431.492	1	395.613	0	744.625
1	490.478	1	438.042	1	439.864	1	671.373	0	424.784	1	401.52	0	595.924	1	404.072	0	322.16	1	693.236	1	372.63	1	364.562	1	610.173	1	409.598	1	414.486	1	687.397	1	515.707	1	341.586	1	766.565	1	276.758	1	483.089	1	669.49	1	323.541	1	373.065	1	676.087
1	490.552	1	408.984	1	398.332	1	655.699	1	417.407	1	357.785	1	633.006	1	418.703	1	271.651	1	609.434	1	396.264	1	431.049	1	535.812	1	370.39	1	498.23	0	609.318	1	435.989	0	422.599	1	659.276	1	320.709	1	456.446	0	631.352	1	411.341	0	373.197	0	653.874
0	489.057	1	379.053	0	373.212	1	644.166	1	394.716	1	398.735	1	569.337	1	372.723	1	293.717	0	695.554	1	465.389	0	423.458	1	615.361	1	373.459	1	454.354	1	642.662	1	463.64	1	366.323	0	669.597	1	274.127	0	467.389	0	601.981	1	365.165	0	350.124	1	670.28
1	472.878	1	431.343	1	448.451	1	583.861	1	414.187	1	388.741	1	684.135	0	413.979	1	281.165	1	613.185	1	371.829	1	394.037	1	632.392	1	377.593	1	434.439	1	645.246	1	433.029	1	349.799	1	740.729	1	313.724	1	478.081	1	586.57	1	408.285	1	476.805	1	644.094
1	552.136	1	502.847	1	376.447	1	609.14	1	479.389	1	335.425	1	619.559	1	417.923	1	310.684	1	700.855	1	408.776	1	418.806	1	663.014	1	402.142	1	477.481	1	682.702	1	420.137	1	374.534	0	654.14	0	317.924	0	421.241	1	683.232	1	394.471	1	420.303	0	622.502
0	564.108	1	482.5	0	467.015	1	694.878	1	345.186	1	432.42	1	592.117	0	372.04	1	317.276	1	633.361	1	396.012	1	438.1	1	556.711	1	332.159	1	422.1	1	646.241	1	387.155	1	424.961	0	565.671	1	251.622	0	493.876	0	632.367	1	339.357	0	433.338	0	634.799
0	544.039	0	449.849	0	373.807	1	589.99	1	409.589	1	410.743	1	544.459	1	404.408	1	356.067	0	711.102	1	433.353	0	380.668	1	560.029	1	360.136	1	442.033	1	628.874	0	408.033	1	474.441	1	662.785	1	266.904	1	435.956	1	613.272	1	408.235	1	443.402	0	614.659
1	460.009	1	375.287	1	396.495	0	580.704	1	418.028	0	339.276	0	574.454	1	402.078	0	298.831	1	582.414	1	383.585	1	423.179	1	619.408	1	420.584	1	431.66	0	607.973	1	479.326	0	320.179	1	817.3	1	258.551	1	455.072	0	585.028	1	339.139	0	442.483	1	675.945
1	564.219	1	521.466	1	436.435	1	680.363	1	390.923	1	351.06	1	484.156	1	360.374	1	303.715	1	792.58	1	368.928	1	443.611	0	587.438	1	372.296	0	436.733	1	650.091	1	465.886	1	308.89	0	695.269	0	345.392	0	441.039	1	565.811	1	381.583	1	364.234	0	709.149
1	557.88	1	496.502	1	436.568	1	615.734	1	348.653	1	287.656	0	562.845	1	434.176	0	241.695	1	694.651	1	416.724	1	432.898	0	638.164	1	414.08	0	371.043	1	699.251	1	338.707	1	313.078	1	782.975	1	216.66	1	463.648	1	579.468	1	370.838	1	378.426	1	705.621
1	551.724	1	437.478	1	469.942	0	603.421	1	359.087	0	370.611	0	594.096	1	392.89	0	397.872	1	660.212	1	368.042	1	421.639	0	579.834	0	348.222	0	435.267	1	637.213	1	376.127	1	373.002	0	624.815	1	249.327	0	464.694	0	532.285	1	372.239	0	436.807	1	605.661
1	522.569	1	477.184	1	414.511	1	674.336	1	345.564	1	286.469	1	667.733	1	404.368	1	302.28	1	737.492	1	438.326	1	359.341	1	578.491	1	342.265	1	447.548	1	639.449	1	452.421	1	397.686	0	693.868	1	333.548	0	470.163	1	586.604	1	350.597	1	337.622	1	640.373
0	604.286	1	428.451	0	440.436	1	653.994	0	385.242	1	408.222	0	562.295	1	276.213	0	237.476	1	681.295	1	394.943	1	410.008	1	619.233	1	350.498	1	458.702	0	629.417	1	423.372	0	420.613	1	772.579	1	342.657	1	475.073	1	638.112	1	398.975	1	457.023	1	679.09
0	536.747	1	461.233	0	391.006	0	648.263	1	349.099	0	344.16	1	595.89	0	333.679	1	321.332	1	652.651	1	388.233	1	372.004	0	610.488	1	338.94	0	440.323	1	637.981	1	445.896	1	361.609	0	724.33	1	281.684	0	451.996	1	673.266	1	328.576	1	411.589	0	651.974
1	539.262	0	380.568	1	418.52	0	573.829	1	418	0	411.346	1	540.87	1	476.68	1	373.609	1	710.501	1	402.43	1	390.689	1	564.138	1	335.353	1	371.182	0	569.427	1	414.486	0	458.135	1	742.152	1	368.173	1	436.451	0	628.295	1	342.134	0	336.983	1	613.07
1	481.857	0	408.024	1	391.485	1	653.911	1	408.471	1	358.601	0	642.276	1	354.045	0	354.066	1	703.814	1	408.309	1	396.802	1	653.904	1	440.345	1	433.213	0	702.951	1	402.264	0	300.621	1	626.996	1	374.452	1	417.864	1	627.74	1	388.007	1	369.515	1	667.436
1	561.53	1	504.3	1	406.032	1	688.541	1	446.718	1	399.79	1	640.262	1	409.538	1	303.061	1	676.541	1	454.822	1	430.895	1	625.771	1	300.577	1	428.936	1	535.105	1	383.485	1	383.699	1	648.434	1	241.743	1	513.997	0	646.797	1	413.672	0	340.744	0	678.238
1	495.229	1	467.062	1	386.638	1	697.627	1	470.992	1	366.435	1	613.401	1	403.519	1	293.614	1	683.076	1	363.694	1	393.761	0	616.646	1	386.029	0	498.14	1	554.042	1	437.708	1	399.754	1	677.279	1	354.243	1	429.172	1	641.488	1	473.804	1	407.079	1	669.315
1	494.12	1	432.891	1	375.454	0	659.365	1	361.376	0	414.794	0	647.753	1	475.246	0	299.261	1	706.781	1	415.591	1	428.524	0	588.303	1	313.35	0	449.272	1	594.333	1	383.876	1	387.098	0	746.125	1	286.665	0	461.865	1	600.594	1	361.221	1	387.95	1	627.647
1	503.921	1	432.031	1	414.562	0	668.413	1	339.631	0	337.854	0	570.243	1	435.575	0	359.249	1	680.437	1	433.001	1	383.799	1	514.724	1	391.589	1	490.977	1	693.089	1	413.169	1	390.322	0	681.711	1	302.468	0	450.338	1	624.826	1	380.673	1	317.799	1	677.184
1	558.748	1	546.518	1	462.595	1	661.339	1	362.88	1	353.379	0	583.254	1	430.313	0	373.323	0	639.477	0	375.06	0	332.563	1	658.421	0	392.391	1	442.025	0	627.546	1	425.689	0	437.072	1	772.882	1	317.638	1	439.283	0	619.155	1	379.369	0	323.398	1	673.308
0	561.126	1	446.553	0	404.061	0	703.858	1	361.022	0	325.599	0	614.325	1	348.337	0	346.961	0	766.379	1	359.082	0	340.043	1	637.612	1	371.618	1	401.087	1	738.21	1	403.113	1	396.307	1	859.191	1	274.289	1	463.882	1	686.355	1	398.45	1	397.25	0	588.27
1	516.681	1	473.594	1	418.601	1	645.235	1	387.998	1	354.749	1	579.025	1	402.391	1	330.187	1	613.436	1	430.325	1	360.095	0	617.717	1	353.079	0	407.465	1	641.99	1	388.622	1	376.507	0	671.051	1	270.348	0	446.867	0	640.183	1	391.963	0	410.528	1	690.432
1	552.376	0	479.346	1	464.513	1	554.923	0	361.174	1	280.821	1	596.005	1	409.73	1	337.662	1	584.115	1	481.746	1	374.656	1	622.771	0	309.02	1	329.337	1	709.877	1	354.837	1	324.46	1	763.049	1	290.374	1	435.003	1	596.157	1	458.249	1	389.242	0	587.775
0	500.604	1	430.199	0	403.935	0	631.917	1	459.094	0	300.938	0	588.988	1	384.426	0	287.358	0	729.483	0	433.027	0	368.679	0	494.783	1	436.625	0	434.775	1	585.281	1	369.333	1	372.54	1	687.477	1	277.208	1	451.281	1	568.389	1	342.787	1	467.5	1	598.712
1	453.999	1	441.231	1	393.36	1	699.556	1	495.197	1	429.362	1	671.743	1	477.179	1	309.333	1	622.865	1	310.982	1	427.164	1	663.426	1	319.26	1	446.208	1	647.769	1	418.727	1	379.126	1	766.139	1	316.464	1	440.284	1	533.838	1	359.526	1	454.638	0	585.167
0	553.186	0	444.288	0	458.365	1	696.19	1	415.904	1	352.991	0	604.538	1	395.301	0	325.548	0	671.114	1	354.021	0	356.681	0	643.285	1	384.382	0	370.192	1	689.356	1	435.872	1	383.017	1	775.105	1	241.4	1	428.984	0	632.436	1	356.117	0	413.621	1	684.863
1	478.81	1	438.912	1	470.523	1	664.49	1	441.113	1	329.691	0	625.612	0	338.627	0	265.041	0	675.231	1	479.285	0	397.748	0	649.844	1	359.391	0	399.115	1	588.988	1	451.725	1	348.078	0	726.23	1	277.583	0	461.719	1	622.968	1	379.89	1	425.829	1	656.181
1	532.387	1	418.938	1	430.545	1	622.026	1	456.694	1	377.957	1	618.935	1	397.038	1	264.628	1	662.594	1	386.54	1	376.605	1	571.239	1	302.947	1	442.459	0	602.104	1	428.093	0	379.168	1	722.866	1	254.59	1	438.663	1	626.444	1	296.682	1	439.764	1	685.302
1	670.873	1	443.009	1	465.293	1	689.858	1	420.485	1	324.836	0	606.058	1	367.325	0	309.166	1	599.764	1	418.335	1	444.076	1	569.446	1	403.118	1	411.867	1	600.231	1	329.458	1	412.854	1	785.171	1	314.764	1	483.63	1	637.167	1	407.475	1	436.048	1	569.742
1	535.502	1	422.302	1	388.324	1	627.949	1	435.038	1	404.395	0	630.124	1	375.322	0	329.398	0	658.119	1	375.042	0	524.953	1	624.042	1	395.92	1	448.778	1	624.185	1	391.081	1	451.044	0	674.605	1	226.062	0	523.891	1	632.13	1	333.26	1	409.945	1	660.502
1	563.556	1	414.733	1	435.228	1	661.652	1	420.189	1	365.17	0	661.212	1	429.247	0	264.014	1	701.313	1	462.674	1	394.673	0	608.927	1	331.875	0	462.952	0	689.724	1	371.809	0	370.349	1	708.313	1	274.392	1	439.692	0	577.139	1	370.703	0	395.415	1	633.857
1	570.322	1	374.859	1	371.767	0	597.572	1	407.585	0	385.5	1	576.729	1	428.907	1	308.869	1	705.635	1	385.849	1	337.202	1	540.816	1	380.433	1	418.965	1	700.694	1	355.059	1	323.744	1	743.08	1	325.878	1	458.83	1	586.593	1	374.915	1	387.432	0	659.346
0	569.194	1	498.24	0	388.056	1	531.01	1	375.276	1	327.579	1	631.634	1	343.891	1	273.473	1	685.563	1	418.612	1	336.304	1	620.217	1	316.903	1	470.625	1	552.716	1	425.161	1	372.891	1	791.965	1	306.338	1	454.935	1	635.432	1	432.083	1	364.533	0	678.345
1	477.343	1	511.626	1	415.795	1	713.296	1	437.061	1	382.808	1	567.067	1	361.856	1	309.442	1	729.373	1	391.922	1	414.524	1	700.336	1	438.781	1	454.043	1	684.599	1	434.119	1	464.793	1	759.261	1	319.998	1	455.041	0	584.414	1	418.553	0	393.447	1	618.527
1	577.805	1	492.111	1	369.801	0	697.063	1	354.579	0	358.999	1	557.018	1	409.321	1	302.278	1	611.17	1	461.767	1	437.812	0	575.54	1	418.36	0	464.798	0	669.6	1	505.151	0	356.929	1	811.302	1	268.713	1	481.785	1	652.834	1	399.434	1	362.382	1	695.037
1	499.352	1	483.383	1	458.506	1	681.097	1	404.349	1	315.343	1	566.173	1	413.988	1	310.391	1	676.016	1	377.515	1	400.162	0	580.777	1	350.237	0	366.904	1	597.348	1	424.138	1	368.382	1	745.826	1	330.521	1	407.126	1	563.727	1	385.82	1	378.908	1	627.873
0	599.362	1	511.581	0	438.947	1	658.996	1	368.364	1	317.8	0	534.293	1	378.955	0	284.014	1	753.485	1	407.927	1	444.512	1	611.186	1	417.39	1	465.343	0	680.898	1	405.601	0	344.173	0	721.824	0	254.918	0	418.629	0	519.856	1	390.539	0	340.393	1	653.898
1	547.294	1	469.037	1	405.141	1	720.21	1	409.18	1	295.498	1	721.39	1	330.62	1	267.004	1	669.785	1	365.862	1	466.325	1	598.284	1	408.448	1	414.119	1	596.11	1	464.858	1	418.393	1	723.103	0	342.457	1	477.717	1	686.852	1	324.602	1	327.631	0	609.816
1	586.065	1	504.384	1	413.536	1	699.566	1	333.184	1	385.315	0	658.193	1	388.372	0	302.427	0	677.418	1	392.558	0	438.763	0	612.596	1	393.698	0	503.111	1	734.129	0	317.269	1	346.313	1	724.135	1	316.019	1	448.924	1	576.04	1	402.735	1	363.539	1	665.837
1	558.921	1	395.297	1	411.87	0	762.838	1	356.319	0	332.18	0	689.026	1	364.778	0	303.054	1	619.451	1	379.768	1	332.83	1	662.42	1	423.291	1	390.059	1	655.903	1	427.097	1	420.406	1	769.329	1	314.365	1	454.15	1	553.446	1	372.842	1	410.711	0	668.35
1	571.343	1	443.595	1	431.041	1	693.791	1	398.913	1	342.207	0	676.4	1	346.274	0	372.368	1	612.534	1	443.44	1	393.725	1	629.672	1	391.323	1	377.51	1	604.161	1	389.692	1	369.401	0	766.279	1	252.175	0	510.702	0	594.796	1	407.221	0	419.469	0	680.441
1	548.496	1	435.584	1	416.696	0	652.557	0	394.285	0	348.764	0	589.589	1	329.2	0	321.908	1	712.782	1	394.299	1	358.381	1	530.99	1	347.232	1	367.331	1	626.249	1	430.167	1	344.501	1	690.621	1	247.772	1	457.734	1	625.378	0	369.809	1	357.144	0	641.838
1	519.407	1	530.138	1	393.809	1	630.367	1	452.407	1	307.267	1	684.276	1	486.582	1	313.204	1	687.83	1	414.955	1	413.491	1	624.965	0	357.294	1	371.098	1	709.948	1	442.77	1	374.991	1	824.957	0	341.914	1	413.818	1	539.069	1	353.964	1	415.44	1	662.368
1	542.411	1	422.318	1	427.229	1	721.585	1	389.502	1	346.295	1	659.607	1	305.973	1	310.738	1	689.781	1	437.94	1	353.504	0	582.921	1	345.543	0	432.625	1	645.874	1	362.549	1	365.931	0	702.041	1	279.419	0	500.865	0	616.98	1	384.515	0	394.406	1	709.743
0	582.131	1	485.816	0	387.157	0	662.646	1	412.925	0	421.418	0	618.652	1	378.33	0	245.885	0	669.695	1	454.27	0	436.057	1	604.284	1	359.328	1	387.374	0	641.624	0	431.261	0	365.937	1	670.221	1	304.679	1	392.234	0	614.889	0	406.395	0	405.538	1	641.815
1	588.065	1	502.962	1	392.196	0	599.627	0	401.45	0	361.804	1	575.421	1	348.61	1	358.313	1	660.924	1	384.359	1	395.384	1	513.579	1	403.421	1	497.511	0	631.425	1	435.038	0	330.477	1	725.985	1	276.411	1	464.001	1	694.339	1	350.063	1	336.842	0	649.415
1	637.063	1	374.134	1	460.491	1	558.056	0	479.658	1	376.637	1	626.583	1	444.88	1	389.766	0	670.445	1	443.675	0	463.353	1	611.475	1	449.873	1	425.476	1	684.164	1	404.205	1	298.608	1	773.328	1	225.797	1	453.528	1	597.423	1	369.063	1	323.2	1	629.662
0	620.213	1	515.26	0	415.015	0	557.23	1	348.053	0	399.487	1	577.422	1	354.362	1	320.781	1	733.965	1	424.421	1	384.189	1	670.37	1	379.554	1	423.216	1	685.803	1	360.298	1	379.086	1	721.897	1	231.87	1	469.633	1	628.575	1	385.583	1	384.849	0	654.168
0	539.913	1	421.714	0	405.407	1	613.19	1	432.528	1	384.586	1	605.545	1	377.549	1	293.397	0	545.549	1	413.893	0	340.765	0	732.117	1	376.741	0	450.986	1	670.399	1	411.617	1	368.805	0	691.501	1	360.561	0	449.903	1	618.381	0	347.212	1	376.418	1	668.748
1	503.255	1	443.822	1	415.245	1	570.785	0	374.295	1	371.28	0	542.17	1	457.659	0	286.209	1	608.616	1	370.574	1	438.246	1	724.34	1	360.144	1	383.995	0	572.712	1	388.413	0	365.06	0	745.671	1	292.269	0	461.987	1	560.074	1	355.767	1	397.689	0	713.205
1	541.757	1	473.792	1	462.567	1	559.533	0	411.24	1	380.034	1	594.463	1	388.288	1	330.874	1	598.95	1	377.658	1	453.134	1	614.727	1	413.935	1	457.084	1	585.965	1	412.187	1	394.846	1	734.511	1	263.57	1	445.873	1	638.175	1	355.533	1	365.204	1	601.024
1	556.758	1	459.47	1	369.139	1	637.74	1	374.986	1	371.813	1	634.224	1	395.015	1	275.869	1	676.697	1	340.815	1	394.219	1	508.735	1	323.842	1	470.622	1	617.42	1	362.83	1	340.736	1	659.888	1	264.307	1	444.75	1	524.077	1	362.159	1	397.396	0	652.781
1	551.158	1	457.266	1	408.359	1	606.169	1	436.766	1	389.33	1	647.355	1	373.42	1	319.121	0	686.829	1	409.097	0	399.209	0	689.459	1	348.194	0	444.006	1	678.167	1	372.383	1	434.184	1	718.016	1	242.615	1	464.797	0	601.808	1	434.694	0	397.677	1	627.621
1	533.257	1	509.758	1	431.063	0	547.224	1	390.872	0	297.353	1	672.707	0	405.461	1	269.804	1	658.086	1	397.011	1	353.876	1	551.152	1	296.419	1	417.39	1	626.835	1	407.554	1	322.584	1	720.554	0	300.87	1	488.475	0	683.833	1	349.46	0	351.922	1	593.572
1	553.026	1	551.093	1	402.199	0	653.451	1	323.909	0	355.453	1	683.854	1	389.275	1	303.978	0	692.456	1	448.451	0	380.518	1	761.04	1	389.067	1	485.038	1	649.266	1	480.196	1	447.397	1	731.921	1	289.304	1	389.004	0	693.873	1	334.222	0	379.728	1	595.403
1	550.635	1	480.752	1	424.727	0	693.346	0	472.838	0	415.014	0	480.048	1	387.249	0	347.071	1	597.475	1	343.985	1	380.821	1	591.616	1	395.529	1	414.855	1	660.652	1	402.012	1	335.476	1	782.028	1	237.196	1	405.474	1	667.999	1	380.431	1	405.094	1	688.135
[truncated: 16 more columns]

## Sheet: sheet
		CG																																							MG
		sub_1	sub_2	sub_3	sub_4	sub_5	sub_6	sub_7	sub_8	sub_9	sub_10	sub_11	sub_12	sub_13	sub_14	sub_15	sub_16	sub_17	sub_18	sub_19	sub_20	sub_21	sub_22	sub_23	sub_24	sub_25	sub_26	sub_27	sub_28	sub_29	sub_30	sub_31	sub_32	sub_33	sub_34	sub_35	sub_36	sub_37	sub_38	sub_39	sub_40	sub_41	sub_42	sub_43	sub_44	sub_45	sub_46	sub_47	sub_48
N200	Amplitude (μV)	-1.9886	-1.369	-1.9438	-1.7173	-2.2965	-1.2366	-1.9648	-2.2059	-3.2427	-0.728	-3.0601	-1.9058	-2.6205	-0.9311	-1.1067	-0.9265	-2.4778	-1.7683	-2.6488	-1.3102	-1.076	-1.8281	-0.7642	-2.3734	-3.0797	-1.251	-1.1692	-0.8914	-1.8422	-1.5092	-0.545	-1.5284	-0.8086	-1.9131	-0.7561	-1.7871	-1.0412	-1.9819	-0.7551	-0.9064	-2.2239	-2.6534	-1.6507	-2.9912	-0.9405	-2.6727	-2.0011	-1.9307
	Latency (ms)	221.464	256.604	244.769	230.002	240.975	228.484	252.328	243.467	271.146	249.593	259.76	267.484	269.296	259.824	235.346	264.079	229.818	258.206	265.441	265.989	185.711	250.216	238.744	229.535	225.801	232.965	241.627	246.905	229.08	245.369	235.626	258.104	283.508	265.496	205.155	251.55	236.287	253.345	250.083	200.668	234.695	217.838	225.694	210.607	235.652	225.891	226.753	247.072
N450	Amplitude (μV)	-3.4954	-1.6298	-2.7314	-2.954	-3.1347	-2.5302	-1.9923	-4.4385	-2.6002	-2.5477	-4.7957	-3.0195	-1.9902	-2.2023	-3.381	-3.4094	-1.9168	-3.8347	-3.944	-4.0677	-2.625	-3.5953	-3.0993	-2.8451	-4.3931	-3.5708	-1.3631	-2.3074	-4.6396	-3.9405	-2.8074	-3.1924	-3.8272	-2.6887	-2.4246	-3.2495	-3.6966	-3.7349	-3.0641	-4.194	-4.1702	-3.6207	-3.2501	-2.5555	-2.1832	-3.8128	-3.2519	-3.0823
	Latency (ms)	516.159	475.413	472.191	496.217	511.458	545.531	523.006	439.053	490.647	502.314	472.489	501.731	452.028	582.618	560.545	488.842	484.976	545.977	480.367	487.799	528.899	493.803	529.979	445.971	520.535	438.517	495.759	477.067	542.11	478.642	469.708	474.887	399.908	479.743	490.805	474.898	501.282	472.772	507.316	452.962	488.075	419.795	445.034	472.723	430.273	467.131	459.561	452.519
P200	Amplitude (μV)	3.6869	3.2283	2.5728	3.7669	3.4245	3.0886	5.327	3.6197	2.9833	2.9903	4.4836	2.9841	4.5177	3.1218	3.4549	3.8345	5.3139	3.3528	4.1377	3.0684	4.662	2.777	2.9153	2.7115	3.5879	3.4717	4.9882	4.2902	4.5705	3.1432	3.7649	3.5776	4.0188	3.705	3.5156	3.4293	5.2264	3.6783	4.479	4.1509	3.5833	3.053	3.5572	2.8665	4.0971	5.2276	4.8657	1.9803
	Latency (ms)	232.804	202.486	219.097	229.636	210.159	203.946	197.659	171.112	174.681	215.919	153.604	189.804	187.84	185.211	174.581	149.599	183.57	190.545	215.946	198.343	221.591	186.275	208.684	216.519	186.573	215.625	180.756	187.907	199.904	217.358	224.974	205.193	204.343	196.91	181.084	201.909	210.141	196.155	208.38	181.781	200.994	201.281	204.723	206.244	162.196	182.503	198.942	211.464
P300	Amplitude (μV)	4.4537	3.3443	4.801	4.5868	6.1192	5.1548	3.262	5.4773	4.9965	4.1462	4.8676	4.7038	4.326	4.3631	3.8288	4.3789	5.0113	4.9692	3.9741	4.1541	5.4124	4.3338	5.2166	3.6075	4.4282	3.8296	5.0406	3.9063	4.6436	4.7994	4.4175	4.0933	4.6813	4.9562	5.2955	4.4006	3.5831	4.886	5.3899	5.0746	4.3308	6.1613	4.9292	3.6572	4.2609	5.9995	4.491	4.3312
	Latency (ms)	348.758	336.37	339.202	327.962	380.499	283.287	298.1	350.712	348.347	368.521	331.572	320.169	303.724	339.507	356.89	336.46	320.442	414.996	361.045	330.321	374.177	335.672	349.212	345.265	312.534	320.821	321.861	316.919	316.148	359.841	340.885	302.11	280.763	299.925	277.648	302.33	356.65	344.918	299.68	315.518	337.582	353.412	327.456	282.916	343.82	283.6	292.252	283.31
MFG
RSFG
LCG
LPG
LACG
LSP
LSMA
RSMG
PHG
Cerebellar-VII
[truncated: 20 more columns]

## Sheet: Accuracy_mean
mean:	0.359705	0.413311	0.398909	0.8474	0.861194	0.9154	0.63559	0.669011	0.6876
SD:	0.064703	0.0405928	0.034207	0.0544967	0.039605	0.0271088	0.0657909	0.0438039	0.0332014
	CG_2Back	MG_2Back	HG_2Back	CG_Stop_signal	MG_Stop_signal	HG_Stop_signal	CG_Stroop	MG_Stroop	HG_Stroop
1	0.3711	0.4497	0.3965	0.8734	0.8449	0.8972	0.6016	0.6514	0.7252
2	0.4456	0.4476	0.4188	0.9615	0.9071	0.8741	0.5548	0.6841	0.6983
3	0.4717	0.4601	0.3429	0.8893	0.8872	0.8982	0.6746	0.668	0.6489
4	0.4662	0.3742	0.3494	0.7894	0.7917	0.9534	0.6414	0.6614	0.6709
5	0.3506	0.3877	0.3585	0.8651	0.826	0.8943	0.7493	0.6362	0.6833
6	0.3081	0.4292	0.4079	0.8713	0.8795	0.9599	0.6822	0.5702	0.7276
7	0.1902	0.4055	0.3998	0.9613	0.8834	0.8953	0.6441	0.6017	0.7208
8	0.3562	0.3942	0.4254	0.7929	0.8711	0.9481	0.5421	0.6429	0.7215
9	0.4439	0.3616	0.4338	0.8921	0.8385	0.9116	0.5778	0.6208	0.6284
10	0.2645	0.3931	0.4559	0.9136	0.89	0.9323	0.7194	0.7333	0.6496
11	0.3132	0.3788	0.3991	0.7708	0.9135	0.905	0.6657	0.6505	0.6891
12	0.3095	0.46		0.9368	0.8578		0.674	0.723
13	0.4164	0.4347		0.8691	0.8946		0.6569	0.7024
14	0.3409	0.4279		0.7895	0.9177		0.6861	0.6667
15	0.3419	0.3857		0.8342	0.8486		0.5601	0.7277
16	0.3592	0.4123		0.8629	0.7906		0.667	0.7099
17	0.2636	0.5028		0.7507	0.7932		0.5822	0.6805
18	0.3034	0.3345		0.8201	0.8661		0.6313	0.7115
19	0.3428			0.8112			0.639
20	0.3885			0.842			0.5945
21	0.4341			0.8217			0.7061
22	0.3506			0.9088			0.589
23	0.3353			0.8156			0.7347
24	0.3266			0.8797			0.5295
25	0.3394			0.7827			0.4962
26	0.4014			0.9195			0.6775
27	0.3205			0.8653			0.4888
28	0.4425			0.8297			0.5937
29	0.4023			0.8166			0.6412
30	0.4223			0.8964			0.5966
31	0.3327			0.8436			0.649
32	0.3112			0.8779			0.6394
33	0.3019			0.7974			0.7439
34	0.3286			0.8437			0.6605
35	0.4771			0.7994			0.7153
36	0.2629			0.824			0.6745
37	0.3472			0.902			0.5554
38	0.4171			0.7873			0.7223
39	0.4273			0.7401			0.6303

## Sheet: Reaction_mean
mean:	689.73	628.69	633.46	392.67	388.73	383.28	458.91	391.56	388.65
SD:	55.68	64.49	48.37	46.32	37.59	41.4	39.45	43.28	36.43
	CG_2Back	MG_2Back	HG_2Back	CG_Stop_signal	MG_Stop_signal	HG_Stop_signal	CG_Stroop	MG_Stroop	HG_Stroop
1	676.885	474.553	537.632	466.426	329.083	461.912	491.684	393.956	423.437
2	736.576	539.669	648.966	330.5	336.251	397.461	405.746	379.179	365.769
3	578.703	748.875	610.588	407.834	441.796	389.253	470.997	343.66	309.541
4	656.419	593.922	671.318	360.93	402.285	406.946	492.754	321.878	396.942
5	683.575	611.64	614.138	335.18	382.308	372.398	502.308	383.221	432.379
6	650.752	643.91	652.579	388.84	337.045	407.884	383.279	455.957	379.294
7	618.703	526.006	726.15	374.593	436.038	286.451	541.161	464.39	443.952
8	671.704	643.165	616.292	335.773	403.784	381.339	508.491	396.423	393.642
9	738.526	686.501	644.457	346.461	436.352	379.303	453.693	374.388	393.549
10	639.069	643.025	669.822	341.882	389.921	391.019	470.493	339.082	385.707
11	706.288	597.879	576.117	454.222	368.464	342.114	454.215	397.422	350.937
12	579.115	635.244		304.959	410.516		426.395	305.461
13	731.129	710.739		379.872	341.495		504.564	425.483
14	686.579	644.897		382.996	376.17		457.178	457.407
15	699.716	653.491		303.639	399.113		382.419	412.685
16	733.034	684.389		383.995	389.017		462.767	411.035
17	700.132	658.927		343.655	456.145		439.699	398.196
18	784.343	619.589		453.469	361.358		450.588	388.256
19	685.225			425.51			476.645
20	765.556			416.233			407.496
21	696.601			467.053			455.423
22	662.564			403.575			451.326
23	699.526			417.33			421.733
24	692.587			340.941			454.775
25	654.166			419.13			524.001
26	654.115			388.133			499.843
27	712.636			375.07			494.877
28	525.014			371.773			425.101
29	667.271			429.381			455.188
30	685.341			349.929			500.556
31	682.453			370.029			476.095
32	717.426			422.137			364.652
33	761.51			372.115			515.297
34	820.881			403.021			473.58
35	738.183			434.838			442.568
36	736.453			446.667			431.896
37	707.442			426.163			437.917
38	646.635			449.721			452.917
39	716.638			490.154			437.171

## Sheet: CG_2Back_Accuracy
1	1	1	1	0	0	1	0	1	0	1	0	0	1	0	0	0	0	0	0	0	0	0	0	0	1	0	1	1	1	0	0	0	0	0	0	1	1	0
0	0	0	0	1	1	0	1	0	1	0	0	1	0	0	1	0	1	1	0	0	0	1	1	0	1	1	0	1	1	0	1	0	0	1	1	0	0	0
0	0	0	1	0	1	0	1	0	0	0	1	1	0	1	0	0	0	0	1	1	0	1	0	0	0	1	1	1	1	0	1	1	0	0	1	0	1	1
0	1	1	0	0	1	1	0	0	1	0	1	0	0	0	0	0	1	0	1	1	0	1	1	1	0	1	1	1	0	0	1	0	0	1	1	0	0	1
0	0	1	0	1	1	0	0	0	0	0	0	1	0	0	0	1	0	0	1	0	0	0	0	1	0	1	1	0	1	0	1	1	0	0	0	1	0	0
0	0	1	1	0	0	0	1	0	0	0	0	0	1	0	0	0	0	0	1	1	1	0	0	0	0	0	0	0	0	1	1	0	0	0	0	1	0	0
1	1	0	0	0	0	0	0	0	1	0	0	0	0	1	1	0	1	0	1	0	0	1	0	0	0	0	0	0	1	0	0	0	1	1	0	1	0	0
0	0	0	0	0	0	0	1	0	0	0	1	0	0	1	0	0	0	0	0	1	0	1	0	0	0	1	0	1	0	0	0	0	0	1	1	0	0	0
1	0	1	0	0	0	1	1	0	0	0	0	1	0	0	1	0	0	0	0	1	0	0	0	1	0	0	0	0	0	0	1	0	0	0	0	0	1	1
1	0	1	1	1	1	0	1	0	0	1	0	0	0	0	1	0	0	1	1	0	0	0	1	0	0	1	1	1	0	1	0	0	0	0	0	0	0	1
0	0	0	0	0	1	0	0	0	0	1	0	0	1	1	0	0	0	0	1	1	0	0	0	0	0	1	1	1	0	0	1	0	0	1	1	0	0	0
0	0	1	0	0	0	1	1	0	0	1	0	1	1	1	0	0	0	0	1	0	0	1	0	1	1	0	0	0	0	0	0	0	0	1	0	1	0	1
0	1	1	1	0	0	0	1	1	1	1	0	0	1	0	0	1	1	0	0	0	0	0	0	0	1	0	0	0	0	0	0	0	0	1	1	0	0	0
0	1	0	0	1	0	0	1	0	0	0	1	0	0	1	1	0	0	1	0	1	0	1	1	0	0	1	0	0	0	0	1	0	0	1	1	0	0	1
0	0	0	0	0	0	0	0	1	1	0	0	0	0	1	1	1	0	0	1	0	1	0	0	0	0	1	0	0	1	0	0	0	0	0	1	0	1	0
0	0	0	1	0	0	0	1	1	1	0	0	0	0	0	0	0	0	0	0	0	0	1	0	0	0	0	0	0	0	1	0	0	0	0	0	0	0	0
0	1	0	1	1	0	0	0	1	0	1	1	0	0	0	1	0	0	1	0	1	0	0	0	1	0	0	1	1	1	0	0	0	0	1	0	0	0	0
0	0	0	0	1	0	0	1	1	0	0	0	1	1	1	0	0	0	0	0	0	0	0	0	0	0	1	1	1	1	0	0	0	0	0	0	1	0	0
0	0	1	0	1	0	1	0	0	0	1	0	0	1	0	1	0	0	0	0	0	0	0	0	0	0	1	1	1	0	0	0	0	0	0	0	0	0	0
1	1	0	0	0	0	0	0	1	0	0	0	0	1	0	0	0	1	1	0	0	0	0	1	0	0	0	0	0	1	0	0	0	1	1	1	0	1	1
1	0	1	1	1	0	0	0	0	0	0	0	0	0	0	0	1	0	1	1	0	0	1	1	0	0	0	0	0	1	0	1	0	1	0	0	0	1	1
1	1	1	0	1	1	0	0	0	0	0	1	0	0	0	1	0	1	1	1	0	0	1	0	0	0	1	1	0	1	0	0	0	0	0	0	0	1	1
1	0	1	0	1	0	0	0	0	0	1	0	1	0	0	1	0	0	1	0	0	1	0	0	0	1	1	1	0	1	0	0	0	1	1	0	0	0	1
0	1	0	0	0	1	0	1	0	0	0	0	0	0	0	1	0	0	0	1	0	0	0	1	0	1	0	0	0	0	0	0	0	0	0	1	1	1	0
0	0	1	0	1	0	0	1	0	1	1	0	0	0	0	0	1	0	1	0	0	1	0	0	0	0	0	0	0	0	0	0	1	1	1	0	0	1	0
1	1	0	1	1	0	0	0	0	0	1	0	0	0	1	0	1	1	0	1	1	1	0	0	1	1	1	1	0	0	1	1	0	0	1	0	0	0	1
0	1	0	1	0	0	0	0	1	0	1	1	0	0	0	1	0	0	1	1	1	1	0	1	0	0	0	1	1	0	0	0	0	0	1	0	0	1	0
1	0	1	1	0	0	0	0	0	0	0	0	1	1	1	1	0	0	0	0	0	0	1	0	1	0	0	1	0	0	0	0	0	1	0	0	0	1	1
0	0	1	0	0	0	1	0	1	0	0	1	0	1	0	0	1	0	0	0	0	0	1	0	1	1	1	0	0	0	0	0	0	0	0	0	0	0	0
0	1	1	0	0	0	0	1	1	0	0	0	0	0	1	0	1	0	1	1	1	0	0	1	1	0	0	1	1	1	0	0	1	1	1	1	1	1	0
0	1	1	1	1	0	1	1	1	0	0	1	0	0	0	1	1	0	0	1	0	0	1	0	1	0	1	1	0	1	1	0	0	0	1	0	0	0	0
0	0	0	0	1	0	0	0	0	0	0	0	0	1	0	0	1	0	0	0	0	0	0	1	1	0	1	0	1	0	0	1	0	0	1	0	1	1	0
1	1	1	0	0	1	1	0	0	1	0	0	0	0	1	0	0	0	0	0	0	0	0	1	0	0	1	0	0	1	0	1	0	0	0	0	1	0	0
0	0	1	1	0	1	0	1	1	0	1	1	0	1	0	0	0	0	1	0	1	0	0	1	0	0	0	0	1	0	0	0	0	0	0	0	0	0	0
0	0	1	0	1	0	0	0	1	0	0	0	1	0	0	0	0	1	0	0	1	0	1	0	0	0	0	0	0	1	0	0	0	0	0	0	0	0	1
1	0	0	1	0	1	0	0	1	0	1	0	1	1	0	0	0	1	0	0	0	1	0	0	1	1	0	1	1	0	0	0	0	0	0	1	1	1	0
0	0	1	0	0	1	0	0	0	1	0	0	0	0	0	0	0	1	0	1	1	0	0	0	0	0	0	0	1	1	1	1	0	0	1	0	0	1	0
1	1	1	0	0	0	0	1	1	1	0	1	1	1	0	1	0	1	0	1	0	0	0	0	0	0	0	1	0	0	0	0	1	0	0	0	0	0	1
1	0	0	0	1	0	0	0	1	1	1	0	0	0	0	0	0	1	0	1	0	0	0	0	0	1	1	1	1	0	0	1	1	0	1	1	0	0	0
1	1	1	1	0	0	1	0	1	1	1	0	1	1	0	0	0	0	0	0	0	0	0	0	1	0	0	1	0	0	0	0	0	1	0	0	0	0	0
0	1	0	1	0	0	0	1	1	1	0	0	1	1	1	0	0	1	0	1	0	0	1	0	1	1	0	1	0	0	0	1	0	0	0	0	1	0	0
1	0	0	0	0	0	0	1	0	0	0	0	0	0	1	0	0	1	0	0	1	0	0	0	1	1	0	0	0	0	1	0	0	1	0	0	1	1	0
1	0	1	1	0	0	1	0	0	0	0	0	1	0	0	0	0	0	0	1	0	0	0	0	1	0	1	1	0	1	0	1	0	0	1	0	1	1	1
0	1	1	1	1	0	0	0	1	0	0	0	0	0	1	1	0	0	0	0	1	0	0	0	0	0	1	1	1	1	0	1	0	1	1	0	0	1	0
0	0	1	1	0	0	1	0	0	0	0	0	1	0	1	0	0	0	0	1	0	0	0	1	0	1	0	0	1	0	0	1	0	0	1	0	1	0	0
1	0	0	1	1	1	0	0	0	0	0	0	1	0	0	0	0	1	0	0	0	0	0	0	0	1	0	1	1	0	0	0	1	0	1	0	0	0	1
0	0	0	1	0	1	0	0	1	1	1	0	0	1	1	1	0	0	0	1	0	1	1	0	0	0	0	0	1	0	0	0	0	0	0	0	1	0	1
1	0	1	1	0	1	0	0	0	0	0	0	0	0	0	1	0	0	1	0	0	0	0	0	0	1	1	0	0	1	1	1	0	0	1	1	1	1	0
1	1	0	1	0	0	1	0	0	0	0	0	0	0	0	0	1	0	0	1	0	1	0	0	0	1	0	0	1	1	1	0	0	1	1	0	1	1	0
1	1	0	0	1	0	1	1	0	0	1	1	0	0	0	0	1	0	1	0	1	0	1	0	0	1	0	1	1	1	0	0	1	1	1	0	0	1	0
0	0	1	0	0	0	0	0	1	0	1	0	0	0	0	0	0	0	1	1	0	1	0	1	0	0	0	0	0	0	0	1	0	1	0	0	0	0	0
1	0	0	0	0	0	0	0	0	1	0	0	0	0	0	0	0	0	0	0	1	1	0	0	1	0	0	1	1	0	0	0	0	1	0	0	0	0	1
0	0	1	0	0	0	0	0	1	0	0	0	0	1	0	0	0	1	0	0	1	1	0	0	1	0	0	1	1	0	0	0	0	0	1	0	0	0	0
1	0	1	1	0	1	0	1	1	1	0	0	1	0	0	0	1	0	0	0	1	0	1	1	0	0	0	0	0	1	0	0	0	1	0	0	1	0	0
0	1	1	0	0	0	0	1	1	0	0	0	0	0	0	1	1	1	1	1	0	1	1	1	0	0	0	0	0	0	0	1	1	0	0	0	0	0	1
1	1	1	1	1	0	0	1	0	0	0	0	1	0	1	0	0	0	1	0	0	0	0	0	1	0	0	0	0	1	0	0	0	1	0	0	0	0	0
0	0	1	1	1	0	0	0	1	0	0	1	1	0	1	1	0	1	0	0	0	0	1	1	0	1	0	0	0	0	0	0	0	1	0	0	1	1	0
1	0	0	1	1	0	0	1	0	0	0	0	1	0	0	0	0	1	0	1	1	0	0	0	0	0	0	0	0	0	0	1	1	1	0	1	0	0	0
0	0	1	1	0	1	0	0	0	1	1	0	0	0	0	0	0	0	0	1	0	1	0	0	0	0	1	0	1	0	0	0	1	1	0	0	1	0	1
0	0	0	1	0	0	0	1	0	0	0	0	1	0	0	0	1	0	0	0	0	0	1	0	0	0	0	0	0	0	0	0	0	0	1	0	0	0	1
0	1	1	1	1	1	0	0	1	0	0	0	1	1	1	1	0	0	0	1	0	0	1	0	1	0	0	0	1	1	1	1	0	1	0	0	1	0	1
0	0	0	0	0	0	1	1	1	0	1	0	0	1	1	0	0	1	1	1	1	0	0	0	0	0	0	0	0	1	0	0	1	0	1	1	1	0	0
0	1	0	1	0	0	0	0	1	0	1	0	1	1	1	1	0	0	0	1	1	0	1	0	0	0	0	0	1	0	0	0	0	1	0	0	0	0	1
0	0	1	0	0	1	0	0	1	0	1	0	0	1	1	0	1	1	1	1	1	0	0	0	0	0	1	1	0	1	0	0	0	0	1	0	0	1	1
0	1	0	0	0	0	0	1	0	1	0	0	1	0	0	0	1	0	0	0	0	0	0	1	0	0	1	1	1	1	1	1	1	1	1	0	0	0	1
1	1	0	1	1	0	0	0	0	0	0	0	1	1	0	1	1	0	0	1	1	0	0	0	0	0	0	0	1	0	1	0	1	0	1	0	0	1	1
0	1	1	0	0	0	0	0	1	0	0	0	1	0	1	0	0	0	0	0	1	0	0	0	1	1	1	0	0	0	1	0	0	1	0	0	1	0	1
0	0	0	0	1	0	0	0	1	0	0	0	0	1	0	0	1	0	0	1	1	0	0	0	1	0	0	1	1	1	1	0	1	0	0	0	0	1	0
0	1	0	0	1	0	0	1	1	0	1	0	0	0	0	1	0	0	1	1	0	0	0	0	1	0	1	0	0	0	0	0	1	0	0	0	0	1	0
0	1	0	1	0	0	0	0	0	0	1	0	0	0	1	1	1	1	0	0	0	0	0	1	0	0	1	0	0	0	0	1	0	0	0	0	0	0	0
0	0	0	0	0	1	0	1	1	0	0	1	1	0	0	1	1	0	1	0	0	1	1	1	0	1	1	1	0	1	1	0	0	0	1	0	1	0	0
0	0	0	1	1	0	0	1	0	0	0	0	0	1	0	0	0	1	1	0	0	1	0	1	0	1	0	0	0	1	0	0	0	0	0	0	0	1	1
1	0	1	1	1	0	0	1	1	1	0	0	0	0	1	0	0	0	0	0	0	1	1	1	1	1	0	1	0	0	0	0	1	0	1	0	1	1	1
0	1	1	1	1	1	0	0	0	0	0	0	0	0	0	0	1	0	0	0	1	0	0	0	0	0	0	0	0	0	0	0	0	0	0	0	0	1	0
0	0	1	1	1	0	0	0	1	1	0	1	0	0	0	0	1	0	1	1	0	1	0	1	1	1	0	1	1	1	1	0	0	0	0	1	0	0	0
1	0	0	1	0	0	0	0	0	0	0	1	0	0	0	0	0	0	0	0	0	0	0	0	0	0	0	0	0	0	1	0	1	0	1	1	0	1	1
0	0	0	0	0	0	0	1	1	0	0	1	1	1	1	1	0	0	1	0	0	0	0	0	1	0	0	1	1	0	0	1	0	1	0	0	0	1	1
0	1	0	0	0	0	0	1	0	1	0	1	1	0	0	1	1	1	0	0	0	0	0	1	0	0	0	1	0	1	1	0	0	0	1	1	1	0	0
0	0	0	1	0	0	0	0	1	0	0	0	1	0	0	0	1	0	0	0	1	1	1	0	0	0	0	0	1	1	1	1	0	0	0	0	0	0	0
0	0	0	1	1	1	0	0	0	0	1	0	1	0	0	1	1	0	0	0	1	0	0	0	1	0	0	1	0	1	0	0	0	0	0	0	0	1	1
0	0	0	1	0	0	0	0	1	1	0	0	1	0	0	0	1	0	0	1	1	0	0	0	0	0	0	0	0	0	0	0	0	0	1	0	0	1	0
1	1	0	1	0	0	0	0	0	1	1	0	0	1	0	0	0	0	0	0	1	0	0	1	0	1	0	0	0	0	0	0	0	1	0	1	1	0	1
0	1	1	0	0	1	0	1	1	1	0	1	1	1	0	0	1	1	0	1	1	1	1	1	0	0	0	0	1	1	1	1	0	0	0	0	0	1	1
0	0	1	1	0	1	0	1	0	0	0	0	1	0	0	1	1	0	0	0	1	0	0	0	0	1	0	0	1	1	0	0	0	0	0	1	0	0	1
0	1	0	1	0	0	0	1	0	0	0	0	0	0	1	0	1	0	1	0	0	1	0	0	0	1	0	1	0	1	1	0	0	0	1	0	1	0	0
1	0	0	0	0	1	0	0	0	0	0	1	0	1	0	0	1	0	0	1	0	0	0	1	0	1	0	0	0	0	0	1	1	1	1	0	0	0	0
0	1	1	0	1	0	0	1	1	0	0	0	0	0	0	1	1	1	0	0	1	0	0	1	0	0	1	1	1	0	0	1	0	1	0	0	0	0	0
0	0	1	0	1	0	0	0	1	1	0	1	1	0	1	0	0	0	1	0	1	0	0	0	0	0	0	1	1	1	1	0	1	0	1	0	0	1	0
0	1	0	1	1	0	0	1	0	0	0	0	0	0	1	0	1	0	0	0	0	1	0	0	0	0	1	1	1	0	1	1	0	0	1	0	0	1	1
0	0	1	0	1	1	0	0	0	0	0	0	0	1	1	0	0	0	1	0	1	0	1	0	0	0	0	0	0	0	0	0	1	1	0	0	1	1	1
0	1	0	1	0	1	0	1	0	0	0	0	1	0	1	0	0	0	1	1	1	0	0	0	1	0	0	1	1	0	0	1	0	1	0	0	0	1	0
1	0	0	0	0	1	0	1	1	0	0	0	0	1	0	1	1	0	1	0	0	0	1	0	1	1	0	0	0	0	0	1	0	1	0	0	0	1	0
0	0	1	0	1	0	0	0	0	0	0	1	1	0	1	0	0	0	0	0	1	0	0	1	0	1	0	1	1	1	1	0	1	0	1	0	1	0	0
1	0	1	0	0	0	0	1	1	0	1	0	1	0	0	0	0	0	1	0	0	1	0	1	1	0	0	1	0	0	1	0	0	0	1	1	0	0	0
0	0	0	0	0	0	0	0	1	0	0	0	0	1	0	0	0	0	0	0	0	1	0	0	0	0	1	1	0	0	0	1	0	1	0	1	0	1	1
1	0	0	0	0	1	0	0	0	0	0	1	0	0	0	0	0	1	0	0	1	0	1	0	0	1	1	0	1	0	1	0	0	0	1	0	1	0	0
1	0	1	1	1	0	0	0	0	1	0	0	0	0	1	1	0	1	1	0	1	0	0	1	0	1	1	1	1	0	1	0	1	1	0	1	0	1	0
0	0	0	0	0	0	1	0	1	0	1	0	0	0	0	0	0	0	0	1	0	1	0	0	0	1	0	0	0	1	1	0	0	0	0	0	1	1	0
1	1	1	0	0	1	0	1	0	0	0	0	1	0	0	1	0	1	0	0	0	0	1	1	0	0	0	0	0	1	1	0	1	0	1	0	1	1	1
1	1	1	1	0	0	0	0	0	0	0	0	0	0	1	1	1	1	0	0	0	1	0	0	0	0	0	1	0	0	0	1	0	1	0	1	0	1	0
0	1	1	1	1	0	0	1	0	0	0	1	0	1	1	1	0	0	0	1	1	1	1	1	1	0	1	0	0	0	1	0	0	0	1	0	0	0	0
0	1	1	1	0	0	0	0	1	0	0	0	0	1	0	0	1	0	1	0	1	0	1	0	1	1	1	1	0	0	0	0	1	0	1	0	0	0	0
0	1	0	0	0	0	0	0	0	0	0	1	1	1	0	0	1	0	1	0	0	1	1	1	1	1	0	0	1	0	0	1	0	0	1	0	0	1	1
1	0	1	1	0	1	0	1	0	0	1	1	0	0	0	0	0	1	0	0	1	0	0	0	1	0	0	1	0	1	0	0	0	0	0	1	0	0	0
0	1	0	0	0	1	0	0	0	1	0	1	0	0	0	0	0	0	0	0	0	1	1	1	1	0	1	0	0	1	0	1	0	1	0	0	0	1	1
0	0	1	0	0	1	0	1	1	0	0	0	1	0	1	1	0	0	1	0	0	1	0	0	1	0	1	0	1	1	0	0	0	1	0	0	1	1	1
1	0	0	0	0	0	0	0	1	0	0	0	0	1	0	0	0	0	0	0	0	1	1	0	0	1	0	0	0	0	0	0	0	0	0	0	0	0	1
0	0	0	0	0	0	0	1	0	0	1	0	0	1	0	1	0	0	1	0	1	0	1	1	0	1	0	0	0	0	0	0	0	0	0	0	1	0	1
1	0	1	0	1	0	0	1	0	1	0	0	0	0	0	1	0	1	1	0	1	0	0	0	0	0	0	0	1	1	1	1	1	0	1	1	0	0	0
0	1	0	0	0	1	0	1	1	0	0	0	0	0	1	0	0	0	1	1	0	0	0	0	0	0	0	1	0	0	0	1	0	1	1	0	1	0	1
0	1	0	0	1	0	1	0	1	0	0	0	0	1	1	0	0	0	1	0	0	0	1	1	0	0	0	0	0	0	0	0	0	0	1	0	0	1	0
1	0	1	0	1	0	0	0	0	0	0	0	1	0	0	0	0	0	0	0	1	0	1	1	0	0	0	0	0	0	0	0	0	0	0	1	1	0	1
0	0	0	0	1	0	0	1	0	0	0	1	0	1	1	0	0	0	0	1	0	0	0	0	0	1	0	1	0	0	1	0	0	1	0	0	1	0	0
0	1	0	0	1	0	1	0	1	0	0	1	0	0	1	0	1	1	0	0	0	1	0	0	0	1	0	1	0	1	0	0	1	0	0	1	0	0	0
0	1	1	0	1	1	0	0	1	0	0	0	0	1	1	1	0	1	0	0	0	1	0	0	1	1	0	0	1	0	0	0	0	1	1	1	0	1	0
1	0	1	1	0	1	0	0	1	0	0	0	0	0	0	1	1	1	1	0	0	1	0	0	0	1	1	0	1	1	0	1	0	1	1	0	0	0	0
1	1	1	1	1	0	0	1	0	0	0	0	0	1	1	1	0	0	0	1	1	0	0	1	1	0	0	1	1	0	1	0	1	1	0	1	1	1	0
0	1	0	0	0	1	0	1	1	1	0	0	0	1	0	0	1	1	1	0	1	1	0	0	0	1	1	0	0	1	0	0	1	0	1	0	1	0	0
1	0	0	1	1	0	0	0	0	1	0	0	1	1	1	1	0	1	1	0	1	0	1	0	0	1	0	0	0	0	0	0	0	1	0	1	0	0	1
0	0	0	0	0	0	0	0	0	1	0	1	0	1	0	0	0	0	1	0	0	1	0	0	1	1	1	1	0	1	1	1	1	0	1	0	0	1	1
0	1	1	1	1	0	0	1	1	0	1	1	1	0	0	1	0	1	1	0	0	0	1	1	0	0	0	0	1	1	0	0	1	1	0	0	0	0	0
0	0	1	1	0	0	0	0	0	0	0	1	0	1	1	0	0	0	0	0	1	1	1	1	0	1	1	1	0	1	1	0	0	0	0	1	1	0	1
0	1	0	1	0	0	1	0	0	0	0	0	1	1	0	0	1	0	0	0	1	0	1	1	0	1	0	1	0	0	0	1	0	0	1	0	0	0	1
1	1	0	1	0	0	0	0	0	1	1	0	1	1	0	0	0	0	0	1	0	1	0	0	0	1	1	1	0	0	1	0	1	0	1	0	0	0	0
1	1	1	1	0	0	0	1	1	1	0	1	0	0	0	1	0	1	1	0	1	0	1	0	1	1	0	0	0	1	0	1	0	0	0	0	1	1	1
0	1	0	1	0	0	0	0	0	0	0	0	0	1	0	0	0	0	0	0	0	1	1	0	1	0	1	0	0	1	0	0	0	1	1	0	0	1	1
0	0	1	0	0	0	0	0	0	0	1	0	0	1	1	0	0	0	0	0	1	0	1	0	0	0	0	1	1	1	0	1	1	0	0	0	0	0	0
0	1	1	1	0	1	0	0	0	1	1	0	0	0	1	0	0	1	0	1	0	1	1	0	0	0	0	1	1	0	0	0	1	1	0	0	1	0	1
1	0	0	1	0	1	0	1	0	1	0	0	0	0	0	1	0	1	0	1	1	1	1	1	0	1	0	1	0	1	0	1	0	1	0	0	0	0	0
0	0	1	0	0	1	1	0	0	1	0	0	1	0	0	1	0	0	0	1	0	1	1	0	1	1	0	1	0	1	0	0	0	0	1	0	0	0	0
0	1	1	1	0	1	0	0	0	1	0	1	0	0	0	0	0	0	0	0	0	0	0	0	0	1	0	1	0	0	1	0	1	0	0	0	0	1	1
0	0	0	0	0	0	0	0	0	1	0	0	1	1	0	0	0	0	0	1	1	1	1	0	1	0	0	0	0	0	1	1	1	0	0	0	0	1	0
0	0	1	1	1	1	1	1	1	0	1	1	0	1	0	1	0	0	1	0	0	1	1	0	1	0	0	0	1	1	0	1	0	1	0	0	1	0	1
0	0	0	0	1	0	0	0	0	0	0	1	1	0	0	0	0	0	0	0	1	1	0	0	0	0	0	0	0	1	1	0	0	0	1	0	0	0	1
1	1	1	0	0	0	0	0	0	0	0	1	1	0	0	1	0	0	0	0	0	0	0	0	1	1	1	1	0	0	1	0	0	1	0	0	1	0	1
0	0	1	0	1	0	1	0	0	0	1	1	0	0	0	0	0	0	1	1	0	0	1	1	0	0	1	0	0	0	1	0	0	0	1	0	0	1	0
0	0	0	0	1	0	0	0	1	0	0	0	0	0	0	0	0	1	0	0	1	1	0	0	0	1	0	1	1	0	0	0	0	0	1	0	1	1	0
0	0	0	0	0	1	0	0	0	0	1	1	0	0	1	0	0	0	0	1	1	1	0	0	0	1	1	1	0	1	1	0	0	0	1	0	0	1	1
0	0	1	0	0	1	0	0	0	1	1	0	1	0	0	1	0	0	0	0	0	0	0	0	0	1	0	0	1	0	0	0	1	0	0	0	0	0	1
0	0	0	1	1	0	1	1	0	0	1	0	1	0	0	1	0	0	0	0	0	0	0	1	0	0	0	0	1	0	0	0	1	1	0	0	1	0	1
0	1	0	0	0	1	0	1	1	0	1	0	0	0	0	1	0	0	0	1	1	0	1	0	1	1	0	0	1	1	0	0	0	0	0	0	0	0	1
0	0	1	1	0	1	0	0	1	0	1	0	0	1	1	0	0	0	0	0	1	0	0	0	1	0	1	0	0	1	0	0	1	0	1	0	1	0	0
0	0	1	0	0	1	0	1	1	0	0	0	1	0	1	0	0	0	0	1	0	1	0	1	1	1	0	0	1	0	1	0	0	0	1	0	1	0	0
0	1	0	1	0	0	0	0	1	0	1	1	1	0	0	1	0	1	0	1	0	0	0	1	0	1	1	0	0	0	0	0	0	0	1	0	1	0	1
0	1	1	0	0	0	0	0	1	1	0	0	0	0	0	0	0	1	1	0	0	0	0	0	1	0	0	0	0	1	0	0	0	1	1	0	0	0	1
1	1	0	1	0	0	0	0	0	0	0	0	0	0	0	1	0	0	1	0	0	1	1	0	1	1	1	1	0	1	1	0	1	0	0	1	0	0	0
1	0	0	1	0	0	0	0	0	0	0	1	1	0	1	0	0	1	1	0	1	1	0	1	0	0	1	1	0	1	1	0	0	1	0	0	0	1	0
0	0	0	1	0	0	1	0	0	0	1	0	1	0	1	0	1	1	0	1	0	1	0	0	0	0	0	0	0	1	1	0	0	0	1	0	0	0	0
0	0	1	0	0	1	1	0	1	0	0	1	1	0	0	1	0	0	1	1	1	1	0	0	0	0	0	0	0	0	0	0	0	0	0	0	1	0	1
1	0	0	1	0	0	0	0	0	0	0	0	1	1	1	0	1	0	0	0	1	0	0	0	0	1	1	1	0	0	1	1	1	0	1	1	0	1	1
1	1	0	0	0	1	0	0	1	0	0	0	1	1	1	1	0	0	0	0	0	1	0	0	1	0	0	1	0	0	0	0	0	0	1	1	0	0	0
1	0	1	1	0	0	1	0	1	0	0	1	1	1	0	0	0	0	1	0	0	0	0	0	0	0	0	0	1	0	0	0	0	0	1	0	0	0	1
1	0	0	1	0	1	0	0	1	0	1	1	0	0	1	0	0	0	0	0	0	0	0	1	1	1	0	1	1	1	0	0	0	0	0	0	0	0	1
1	0	0	0	1	1	1	1	0	0	0	0	1	0	0	1	0	1	0	0	0	0	1	1	0	0	0	1	0	0	0	0	0	0	1	1	0	0	0
1	1	0	0	0	0	0	1	1	0	1	0	1	0	0	1	0	0	0	1	0	0	1	0	1	1	0	1	0	0	1	1	1	1	0	0	0	0	0
0	0	1	0	1	0	0	0	0	0	0	0	0	1	0	0	0	1	1	1	1	0	0	1	0	0	1	1	0	0	1	0	1	1	0	0	0	1	1
1	1	1	1	0	0	0	0	0	1	0	1	0	1	1	1	0	0	0	0	1	0	1	0	0	1	0	0	1	0	1	0	0	0	1	0	1	0	1
1	1	1	0	0	0	0	0	0	1	0	0	0	1	1	0	0	0	1	1	1	1	1	0	1	0	0	0	0	0	1	1	0	0	1	0	1	0	0
1	1	0	0	1	1	1	0	1	0	0	0	1	1	1	1	1	0	1	1	0	0	0	0	1	0	0	1	1	0	1	1	1	0	0	1	0	1	0
1	1	0	1	0	0	1	0	1	1	0	0	1	0	0	0	0	0	1	1	1	1	1	1	0	0	1	1	1	0	0	1	0	1	0	1	0	1	1
1	0	0	1	0	0	0	1	0	0	0	1	1	0	0	1	0	0	0	1	0	0	0	0	0	0	1	0	0	0	0	0	0	0	1	0	1	1	1
0	0	0	1	0	0	0	0	0	1	0	0	1	1	0	0	0	0	1	0	1	0	0	0	1	1	0	0	1	0	0	0	0	1	1	0	0	0	1
1	0	0	0	0	0	0	1	0	1	0	1	0	0	0	0	0	0	1	0	1	1	0	1	0	0	0	0	0	0	1	0	0	1	0	1	0	0	0
1	1	0	1	0	0	0	0	0	1	1	0	0	0	0	0	1	0	0	1	1	0	0	0	0	1	0	1	1	1	0	0	1	0	1	0	0	0	0
1	0	0	0	1	0	0	0	1	0	1	1	1	0	0	0	0	0	0	1	1	0	0	1	1	0	0	0	1	0	0	0	1	0	1	0	1	1	0
0	0	1	1	0	0	0	0	1	0	0	1	0	0	1	0	0	1	0	0	0	1	1	1	0	0	0	0	1	0	0	1	1	0	1	0	0	0	0
0	1	1	1	0	0	0	0	1	1	0	1	1	0	0	1	1	1	0	0	0	1	0	0	1	0	0	1	0	0	1	0	1	0	0	0	1	1	1
1	0	1	0	0	0	0	0	0	0	0	0	1	0	0	0	0	0	1	0	1	0	0	0	0	0	0	1	1	0	1	1	0	0	0	0	1	0	0
0	1	1	0	1	0	1	0	1	0	1	0	1	0	0	0	0	0	1	1	0	0	0	0	0	1	1	1	0	0	1	1	1	0	0	0	0	0	0
0	1	0	1	1	0	1	1	0	0	1	0	0	0	0	0	0	1	0	1	0	0	0	0	1	0	0	0	0	0	0	0	0	0	0	1	0	0	0
0	1	0	0	0	1	0	0	0	0	0	1	0	1	0	0	0	0	0	0	1	0	0	0	0	0	0	1	1	1	0	0	0	0	1	0	1	0	0
0	0	1	0	0	0	0	0	1	0	1	0	0	0	0	0	0	0	1	0	1	0	0	1	0	1	0	1	1	0	0	0	0	0	1	1	0	1	1
1	1	0	1	1	0	0	0	1	0	0	1	0	0	1	0	1	0	0	0	0	0	0	0	1	0	1	0	0	1	1	0	0	0	1	0	1	0	0
0	1	0	0	0	0	0	0	0	1	0	0	1	1	0	1	0	1	0	0	1	0	0	0	0	1	0	0	1	1	0	0	0	0	1	0	0	0	1
0	1	1	1	0	1	0	1	0	1	1	1	1	0	0	1	0	0	0	0	0	0	0	0	1	1	0	1	0	1	0	1	0	1	1	0	0	1	0
0	0	0	0	0	0	0	1	0	1	1	0	0	0	1	0	0	0	1	0	1	0	0	0	0	1	0	0	0	0	1	0	0	1	1	0	0	1	0
1	0	1	0	0	0	1	0	0	0	1	1	1	1	0	0	0	0	1	1	0	1	1	0	0	0	0	0	1	1	0	0	0	0	0	0	1	0	0
0	0	0	1	0	0	0	0	1	0	0	1	0	0	0	1	0	0	0	0	1	1	1	0	0	0	0	0	1	1	1	1	0	0	0	1	0	1	0
0	1	0	0	1	1	0	1	0	0	0	1	1	0	1	0	0	0	0	0	1	1	0	0	0	1	0	1	0	0	0	0	0	0	1	0	0	1	1
1	1	0	0	0	0	1	0	0	1	0	0	0	0	0	0	0	0	0	0	0	1	0	0	1	0	1	1	0	0	0	0	1	1	0	1	0	1	1
0	1	0	1	1	0	0	1	0	0	0	0	1	0	1	0	0	1	0	0	0	1	0	1	0	0	0	0	0	1	1	1	1	0	0	1	0	1	1
1	0	1	0	0	1	1	1	1	0	0	1	1	0	0	0	0	0	0	1	0	1	0	1	0	1	0	1	0	1	1	0	0	0	0	0	1	0	1
0	1	1	0	0	0	0	0	1	0	0	0	0	0	0	0	0	0	0	1	0	1	1	0	1	0	0	0	1	0	0	0	0	0	1	0	0	1	1
1	1	0	1	1	1	1	0	1	0	1	0	1	1	0	0	1	1	0	0	0	0	0	0	0	0	1	0	0	0	0	0	1	1	1	1	1	0	0
0	0	0	0	1	1	0	0	0	0	0	0	0	0	1	0	0	1	0	1	1	0	0	0	0	1	0	0	0	0	0	0	0	0	1	1	1	1	0
0	0	0	0	0	0	0	0	1	0	0	0	0	0	0	1	1	1	0	1	0	0	1	1	0	1	0	0	0	0	0	0	1	0	0	0	0	0	1
0	1	0	1	0	1	1	1	1	0	1	1	1	1	0	0	0	1	0	0	1	0	0	1	1	1	0	0	1	1	0	0	0	1	0	1	0	1	0
0	0	0	0	0	0	1	0	0	0	1	0	1	0	1	1	1	0	0	0	1	0	0	0	0	0	0	0	1	1	1	1	0	1	1	0	0	1	0
1	0	0	0	0	0	0	0	1	0	1	0	1	0	0	1	0	0	0	1	0	1	1	0	0	1	1	0	0	1	1	0	1	1	0	0	0	0	0
0	0	1	1	0	0	0	0	0	1	1	0	1	1	0	1	0	0	1	0	0	0	0	1	0	0	1	0	1	1	0	0	0	0	0	1	0	0	1
0	1	0	1	1	0	0	0	0	0	0	0	1	1	0	0	1	0	0	1	0	0	1	0	0	0	0	0	0	0	1	1	0	1	0	0	0	0	0
1	0	1	0	1	0	0	0	1	0	1	0	0	0	0	0	0	1	1	1	0	0	0	1	0	1	1	0	1	0	1	0	1	0	0	0	0	1	1
0	1	1	1	1	0	0	0	1	0	1	0	0	0	1	0	1	0	1	0	1	1	0	1	0	1	0	1	1	0	0	0	0	0	0	0	1	1	1
0	1	1	0	1	1	0	0	0	0	1	0	0	0	1	0	0	0	1	0	0	1	0	1	0	0	0	0	1	0	0	0	1	1	0	1	0	0	0
1	1	1	1	0	0	1	0	1	0	0	1	0	0	0	0	0	0	1	0	0	0	0	0	0	0	0	1	0	1	0	0	1	0	1	0	1	1	0
0	0	1	1	0	0	0	1	0	0	0	0	0	0	0	1	0	1	0	0	1	0	0	0	1	0	1	0	0	1	0	1	0	0	0	1	1	0	0
0	1	0	0	0	0	0	1	0	0	0	1	1	1	0	0	0	0	0	0	1	0	0	0	0	1	1	1	0	0	1	0	0	1	1	1	0	1	1
1	1	0	1	1	0	0	0	0	0	0	0	0	0	0	0	0	1	0	0	1	1	0	1	1	0	0	1	0	1	0	0	1	0	1	0	0	0	0
1	1	1	0	1	0	1	0	1	0	0	0	0	0	0	0	0	0	0	1	0	1	1	0	0	1	0	0	0	0	0	1	1	0	1	0	1	1	0
0	1	0	0	1	1	0	0	1	0	1	1	0	0	1	1	0	0	1	1	0	0	0	0	1	1	0	0	0	1	0	0	1	0	1	0	1	1	0

## Sheet: CG_StopSignal_Accuracy
1	1	1	1	1	1	1	1	1	1	0	0	1	1	1	1	1	1	1	1	1	1	1	1	1	0	1	1	1	1	1	1	0	1	1	1	1	1	1
1	1	1	0	1	1	1	1	1	1	1	1	1	0	1	1	1	1	1	1	1	1	1	1	1	1	1	1	1	1	1	1	0	1	1	1	1	1	1
1	1	1	1	1	1	1	0	1	0	1	1	0	1	1	1	0	1	1	1	1	0	1	1	1	1	1	1	1	1	1	0	1	1	0	1	1	0	1
0	1	1	1	1	1	1	1	1	1	1	1	1	1	1	0	0	1	0	0	1	1	1	1	1	1	0	1	0	1	1	1	1	0	1	1	1	1	0
1	1	1	1	1	1	1	0	1	1	0	1	0	1	1	1	1	0	0	1	1	1	1	0	1	1	1	1	1	1	1	1	1	1	1	1	1	1	1
1	0	1	1	1	1	1	1	1	1	1	1	1	1	1	1	1	1	1	1	1	1	1	1	1	1	1	1	1	1	1	1	1	0	1	0	1	1	1
1	0	1	1	1	1	1	1	1	1	1	1	1	1	0	1	1	1	1	0	1	1	1	1	1	1	1	0	1	0	1	1	1	1	1	1	1	1	1
1	1	1	0	1	1	1	1	1	1	1	1	1	1	1	1	1	0	1	1	1	0	1	1	0	1	1	0	1	0	1	1	1	1	1	1	1	1	1
1	1	1	1	1	1	1	1	1	0	1	1	1	1	1	1	1	1	1	1	1	1	1	1	0	1	1	1	1	0	0	1	1	0	0	1	1	1	1
0	1	1	1	1	1	1	0	1	1	1	1	1	0	1	1	1	1	1	1	1	1	1	0	1	1	1	1	1	0	1	0	0	1	1	0	1	1	1
1	1	1	1	1	1	1	1	1	1	1	1	1	1	1	1	1	0	1	0	0	1	1	1	1	0	1	1	1	1	1	1	1	1	1	1	1	1	1
1	1	1	1	0	1	0	1	1	1	1	1	1	1	1	1	1	0	1	0	0	1	1	1	1	0	0	1	1	0	1	1	0	1	1	0	0	1	1
1	1	1	1	1	1	1	1	1	1	0	1	1	1	0	1	1	1	0	1	1	1	1	1	1	1	1	1	1	1	1	1	1	1	1	0	1	1	0
1	1	1	0	1	1	1	1	0	1	0	1	0	1	1	0	1	1	1	1	1	1	1	1	1	0	0	0	1	1	1	1	1	1	1	1	1	1	1
0	1	1	1	1	1	1	1	1	1	1	1	0	1	1	1	1	1	0	1	1	1	1	0	0	1	1	1	0	1	1	1	1	1	1	1	1	1	1
1	1	1	1	1	1	1	0	1	1	1	1	1	1	1	1	1	1	0	0	1	1	1	0	1	1	1	1	1	1	0	1	1	1	1	1	1	1	1
1	1	0	1	1	1	1	1	1	1	0	1	1	0	1	1	0	1	1	1	1	1	1	1	0	1	0	1	0	1	1	1	1	1	1	1	1	0	1
1	1	1	1	1	1	1	1	1	1	1	1	1	1	1	1	0	1	1	1	1	1	1	1	1	1	1	1	1	1	1	1	1	1	0	1	1	0	1
1	1	1	1	1	1	1	1	1	1	0	1	1	0	1	0	1	1	0	0	1	1	0	1	1	0	1	1	1	1	1	1	1	1	1	1	1	1	0
1	1	1	1	1	1	1	1	1	1	0	1	1	1	1	1	1	1	0	1	1	1	1	1	1	1	1	1	1	1	0	0	1	1	0	1	1	1	0
1	1	1	1	1	1	1	1	1	1	1	1	1	1	1	1	1	0	1	0	1	1	0	1	1	1	1	1	0	1	0	1	0	1	1	1	1	1	1
1	1	1	1	0	1	1	0	0	1	1	1	0	0	1	1	1	1	1	1	0	1	1	1	1	1	1	1	1	1	1	1	1	1	0	1	1	1	1
1	1	1	1	1	1	1	0	1	1	0	1	1	1	1	1	1	1	1	1	0	1	1	1	1	1	1	1	1	1	1	1	1	1	0	1	1	1	1
1	1	1	1	1	1	1	0	1	1	0	1	0	0	1	1	1	1	1	1	1	0	1	1	1	1	1	1	1	1	1	1	1	1	1	0	1	1	1
1	0	1	1	1	1	1	1	1	1	1	1	1	1	1	1	1	1	0	0	1	1	1	1	1	1	1	1	1	1	1	1	0	1	1	1	1	1	1
1	1	0	0	1	1	1	1	1	1	0	1	1	1	1	1	0	1	0	1	1	1	1	1	0	1	1	1	1	1	0	1	0	1	1	1	1	1	1
1	1	1	1	1	1	1	1	1	1	1	1	1	0	1	1	1	1	1	1	0	1	0	1	1	1	1	1	1	0	1	1	1	1	1	1	1	1	1
1	1	1	0	1	1	1	1	1	0	1	1	1	1	0	1	1	0	1	1	1	1	0	1	1	0	1	1	1	1	0	0	0	1	1	0	1	0	1
1	0	0	1	1	1	1	1	1	1	0	1	1	1	1	1	0	0	1	1	1	1	1	1	1	1	0	1	0	1	1	1	1	1	1	1	1	1	1
1	1	1	1	1	0	1	1	1	1	1	1	1	1	1	1	0	0	0	1	1	1	1	1	1	1	1	1	1	1	1	1	1	1	1	1	1	1	1
1	1	1	0	1	1	1	0	0	1	1	1	1	0	0	1	0	1	1	1	1	1	1	1	1	0	1	1	1	1	1	1	1	1	1	1	1	1	1
1	1	0	1	0	1	1	1	1	0	1	1	1	1	1	0	1	1	0	1	1	1	1	1	1	1	1	0	1	1	1	1	1	1	1	1	1	0	0
1	1	1	0	1	1	1	1	1	1	0	1	1	1	1	0	1	1	0	1	1	1	0	1	1	1	1	0	0	1	0	0	1	1	1	0	1	1	1
1	1	0	1	1	0	0	1	1	1	1	1	0	1	0	1	1	1	1	1	1	1	1	1	1	1	1	0	1	1	1	1	1	1	1	0	1	0	1
1	1	1	1	1	1	1	1	1	1	1	1	1	1	1	1	1	1	1	1	1	1	1	1	1	1	1	1	1	0	1	0	0	1	0	1	0	0	1
1	1	0	1	0	1	1	0	1	1	1	1	1	1	0	1	0	1	1	1	1	1	1	1	0	1	1	0	1	1	1	1	0	1	1	1	1	1	0
1	1	1	1	1	1	1	1	1	1	1	1	1	1	1	1	1	1	0	1	1	1	1	1	1	1	1	0	0	1	1	0	1	1	1	0	1	1	1
1	1	1	1	1	1	1	1	1	0	1	1	1	1	1	1	1	1	0	1	1	1	0	1	1	1	0	1	1	1	0	0	1	0	1	1	1	1	1
1	1	1	0	1	1	1	1	1	1	0	1	1	1	1	0	0	1	1	1	1	1	1	1	1	1	1	1	1	1	1	1	1	1	1	1	1	1	0
1	1	1	1	0	1	1	1	1	1	1	1	0	1	1	0	1	1	0	1	1	1	1	1	1	1	1	1	1	1	1	1	1	1	0	1	1	1	0
1	1	1	1	1	1	1	1	1	1	1	1	1	1	1	1	1	1	0	1	0	1	1	1	1	1	1	1	1	1	1	1	1	1	1	1	1	0	1
1	1	1	1	1	0	1	1	1	1	1	1	1	1	1	1	1	1	1	0	1	0	1	1	1	1	1	1	0	0	1	0	1	1	1	1	1	1	1
1	1	1	1	1	0	1	1	1	1	1	1	1	0	1	1	1	0	1	1	1	1	1	1	0	1	1	1	1	1	1	1	0	0	1	1	1	1	0
1	1	1	1	0	1	1	1	1	0	1	1	0	0	0	1	1	1	1	1	0	1	1	1	1	1	0	1	1	1	1	1	1	1	1	0	1	0	1
1	1	1	0	1	1	1	1	1	1	1	0	1	1	1	1	1	1	0	1	1	1	0	1	1	1	1	1	0	1	1	1	0	1	0	1	1	1	1
1	1	1	1	1	1	1	1	1	1	1	1	1	1	1	1	1	0	1	1	0	1	1	0	0	1	1	1	1	1	0	0	1	1	1	1	1	1	1
1	1	1	1	1	1	1	1	1	1	1	1	0	0	1	1	0	1	1	1	1	1	0	1	0	1	1	1	1	1	1	1	1	1	1	0	1	1	1
1	1	1	0	1	1	1	1	0	1	1	1	0	1	0	1	1	1	1	1	1	1	1	1	1	0	1	1	1	1	1	1	1	1	0	1	1	1	1
1	1	1	1	1	1	1	1	1	1	1	0	1	0	0	1	0	1	1	1	1	1	1	1	1	1	1	1	0	1	1	1	1	1	1	0	0	1	1
1	1	1	1	0	1	1	1	1	1	0	1	1	1	1	1	0	1	1	1	0	1	1	1	1	0	1	1	1	1	1	1	1	1	1	1	1	1	1
0	1	0	1	1	1	1	1	1	1	1	1	0	1	0	1	1	1	1	1	1	1	1	1	0	0	1	1	1	1	1	1	0	0	1	1	1	1	1
1	1	1	1	1	1	1	1	1	1	1	1	1	1	1	1	1	1	1	1	1	1	1	1	0	1	1	1	1	1	0	1	1	1	0	0	1	0	0
1	1	1	1	1	0	1	1	1	1	1	0	1	1	1	1	1	0	1	1	1	1	1	1	1	1	1	1	1	1	1	1	0	1	0	1	1	1	1
0	1	1	1	1	1	1	1	1	0	1	1	1	1	1	0	1	1	1	0	1	1	1	0	1	1	1	1	0	1	1	0	0	1	1	1	1	0	0
0	1	1	1	1	1	1	1	1	1	0	1	1	1	1	1	0	1	1	1	1	1	1	1	1	1	1	0	1	1	1	1	0	1	1	1	1	1	1
1	1	1	1	1	1	1	0	1	1	1	0	1	1	1	1	1	0	1	1	1	1	1	1	1	1	0	1	0	1	1	1	1	1	1	1	1	1	1
1	1	0	1	1	1	1	0	1	1	0	1	1	0	1	1	1	1	1	1	1	1	1	1	0	1	1	1	1	0	1	1	1	0	1	1	1	0	1
0	1	1	0	1	1	1	1	1	1	1	1	1	1	1	1	1	1	1	0	1	1	0	1	1	1	0	0	1	1	1	1	1	1	0	1	1	1	1
1	1	1	1	1	0	1	1	1	1	1	1	1	1	0	0	1	1	1	1	1	1	1	0	0	1	1	1	1	1	1	1	1	1	1	0	1	1	1
0	1	1	1	1	1	1	1	1	1	0	1	1	1	1	1	0	1	1	1	0	1	1	1	1	1	1	1	1	1	1	1	1	1	1	1	1	1	0
1	1	1	1	1	1	1	1	1	1	1	1	1	1	1	1	1	1	1	0	1	1	1	1	1	1	1	1	0	1	1	1	1	1	1	0	1	1	0
1	1	1	1	1	1	1	0	1	1	1	1	1	1	1	1	1	1	1	1	1	1	1	1	0	1	0	0	1	1	0	0	1	1	1	0	1	1	0
0	1	1	1	0	0	1	1	1	0	1	1	1	1	1	0	1	1	1	1	1	1	1	0	1	1	1	1	1	1	1	0	1	1	1	1	1	1	1
1	1	1	1	1	1	1	0	1	1	1	1	1	1	1	1	1	1	1	1	1	1	1	1	0	1	1	0	0	1	1	1	0	1	1	1	1	0	0
1	1	1	1	1	1	1	1	1	1	1	1	0	1	1	1	1	1	1	1	1	0	1	1	1	1	1	0	1	1	1	0	1	1	1	1	1	1	1
1	1	0	1	1	1	1	0	0	1	1	1	1	0	0	1	1	1	1	1	1	1	1	0	1	1	1	0	0	1	1	1	1	1	1	0	1	1	1
1	1	0	1	1	0	1	1	1	1	1	1	1	1	0	1	1	0	1	0	0	1	1	0	1	1	1	0	1	1	1	1	1	1	1	1	1	1	1
1	1	1	0	1	1	1	1	1	1	1	1	1	0	1	1	1	1	0	1	0	1	0	1	1	1	1	0	1	1	1	1	1	1	1	1	0	0	1
1	1	1	1	1	1	1	1	1	1	1	1	1	1	1	0	1	1	1	1	1	1	0	1	1	1	1	1	0	1	1	0	0	1	1	1	1	1	0
1	1	1	1	1	1	1	1	1	1	0	1	1	1	1	1	1	1	1	1	1	1	1	1	0	1	1	1	1	1	1	1	1	1	1	1	1	1	1
0	1	1	1	1	1	1	1	1	1	0	1	1	1	1	0	1	1	1	1	1	1	1	1	1	1	1	1	1	0	1	1	1	1	1	1	1	0	0
1	1	1	1	1	1	1	0	1	1	1	1	1	1	1	1	1	0	1	1	1	1	0	0	1	1	1	1	0	1	1	1	1	1	0	1	1	1	0
1	1	1	1	1	1	1	1	0	1	1	1	1	1	1	1	0	1	1	1	1	1	1	1	1	1	1	1	1	1	1	1	0	1	1	1	1	0	1
1	0	1	1	1	0	1	1	1	1	0	1	1	1	1	1	0	0	1	1	1	1	1	1	1	1	1	1	1	1	1	0	1	0	1	1	1	1	1
1	1	1	1	1	0	0	1	1	0	1	1	1	1	1	1	1	1	1	1	0	0	1	1	1	1	1	0	1	1	1	1	1	1	1	1	1	0	1
1	1	1	1	1	1	1	1	1	1	1	1	1	1	1	0	1	0	1	1	1	1	1	1	0	1	1	1	1	1	1	1	1	1	1	1	1	1	1
1	1	1	1	1	0	1	1	1	1	1	1	1	1	1	1	1	0	1	1	0	1	1	1	1	1	1	0	1	1	1	1	1	1	0	0	1	1	1
1	1	1	1	1	1	1	1	1	1	1	1	1	0	1	1	0	1	0	1	1	0	1	1	1	1	1	1	1	0	1	1	1	1	1	1	0	1	1
0	1	1	1	1	1	1	1	0	1	1	1	1	0	0	1	1	1	1	1	1	1	1	0	0	1	1	1	1	1	1	1	1	1	1	0	1	1	1
1	1	1	1	1	1	1	1	1	1	1	1	0	1	1	1	0	1	1	1	1	1	1	1	0	1	1	0	0	1	1	1	1	1	1	1	1	1	0
1	1	1	0	1	1	1	1	1	1	1	1	1	1	1	0	1	1	1	1	1	0	0	1	0	1	1	1	1	1	1	1	1	1	1	1	1	1	1
1	1	1	0	1	1	1	1	1	1	0	1	1	0	1	1	1	1	1	1	1	1	1	1	1	1	1	1	0	1	1	1	0	1	0	1	1	1	1
1	1	1	1	1	1	1	1	1	1	1	1	1	0	1	0	1	1	1	1	0	1	1	0	0	1	1	1	1	1	1	1	1	1	1	1	1	1	1
1	1	1	1	1	1	1	1	0	1	1	1	1	1	0	0	1	1	1	1	1	1	1	1	1	0	1	1	1	1	0	1	1	1	0	0	1	1	1
1	1	1	1	1	1	1	1	1	1	0	1	1	1	1	1	1	1	1	1	0	1	1	1	1	1	1	1	1	1	1	1	1	1	0	0	1	1	1
1	1	1	1	1	1	1	0	1	1	1	1	1	1	1	1	1	1	1	0	1	1	1	1	0	1	1	0	1	1	1	1	1	1	1	0	1	0	1
1	1	0	1	1	1	1	1	0	1	1	1	1	1	1	1	1	1	1	1	0	1	1	1	1	1	1	1	1	1	1	1	1	1	1	1	1	0	1
1	1	1	0	1	1	1	1	1	1	1	1	1	1	1	1	1	0	1	1	1	0	1	0	1	1	1	1	1	1	0	1	1	1	0	1	1	1	1
1	1	1	1	1	1	1	0	1	1	1	1	1	1	1	1	1	1	0	1	1	1	0	1	1	1	0	1	1	1	0	1	1	1	1	1	1	1	0
1	1	1	1	0	1	1	1	1	1	1	1	1	1	1	1	0	1	0	1	1	1	0	1	1	1	0	1	1	1	1	1	1	0	1	1	0	1	1
1	1	1	1	1	1	1	1	1	1	1	1	1	1	1	1	0	1	0	0	1	1	1	1	1	1	1	1	0	1	1	0	1	1	1	0	1	1	1
1	1	1	1	1	1	1	1	1	1	1	1	1	1	1	1	1	1	1	1	1	1	1	1	1	1	1	0	0	1	0	1	1	1	1	1	1	0	0
1	1	0	1	1	1	1	1	0	1	1	1	1	1	1	1	0	1	1	1	1	1	1	1	1	1	0	1	1	1	0	1	1	0	1	1	0	1	1
1	1	1	1	1	1	1	1	1	1	1	1	1	0	1	1	1	1	1	1	1	1	0	1	1	1	0	1	0	1	1	1	1	1	0	1	0	1	1
0	1	1	0	1	1	1	1	1	1	1	1	1	1	0	1	1	1	1	1	1	1	1	1	1	1	0	1	0	1	1	1	0	0	0	1	1	1	0
1	1	1	1	0	1	0	1	1	1	1	1	1	1	1	0	1	1	1	1	1	1	1	1	1	1	1	1	1	1	1	1	1	1	1	1	1	0	0
1	1	1	1	1	1	1	1	1	1	0	1	1	1	1	1	0	1	1	1	1	0	0	0	1	1	0	1	1	1	1	1	0	1	1	1	0	1	1
1	1	1	0	1	1	1	0	1	1	0	1	1	1	1	1	1	1	1	1	1	1	1	1	1	1	1	1	0	1	1	1	1	1	1	1	1	0	1
1	1	1	0	1	1	1	1	1	1	1	1	1	1	1	1	1	1	1	1	1	1	1	1	1	1	1	1	1	1	0	1	1	1	1	1	0	1	0
1	1	1	0	1	1	1	1	1	1	1	1	1	1	1	1	1	1	1	1	1	1	1	1	1	1	1	0	1	1	1	1	1	1	1	0	1	1	0
1	1	1	0	1	1	1	1	1	1	1	1	1	1	1	1	1	1	1	0	0	1	1	1	0	1	1	1	1	1	0	1	0	1	1	1	1	1	1
1	1	1	1	1	0	1	1	1	1	1	1	1	0	1	1	1	1	1	0	1	1	1	1	1	1	1	1	1	0	1	1	0	1	1	1	1	0	0
1	1	1	1	1	1	1	1	1	1	1	1	0	0	1	1	1	1	1	1	1	1	1	1	1	1	1	1	1	1	1	1	0	0	1	1	1	1	1
1	1	1	0	1	1	1	1	1	1	1	1	1	0	1	1	1	1	1	1	1	1	1	1	1	1	1	1	1	1	0	0	1	1	1	1	1	1	1
1	1	1	0	0	1	1	0	0	1	1	1	1	0	1	1	1	1	1	0	1	1	1	1	1	1	1	1	1	1	1	1	1	0	1	1	1	1	1
1	1	1	1	1	1	1	1	1	1	1	1	1	1	1	1	1	1	1	1	1	1	1	1	1	1	1	1	1	1	1	1	1	1	1	1	1	0	0
0	1	1	1	1	1	1	1	1	1	1	1	1	0	1	1	1	1	1	1	1	1	0	1	1	1	1	1	1	1	1	1	1	1	1	1	1	1	0
1	1	1	1	1	1	1	1	1	1	1	1	0	1	1	1	1	1	1	0	1	1	1	1	0	1	0	1	1	1	1	1	1	1	1	1	1	1	0
0	1	1	1	1	1	1	1	1	1	1	1	1	1	1	1	0	1	1	1	1	1	1	1	1	1	1	1	1	1	1	1	1	1	0	1	1	1	1
1	1	0	1	1	1	1	0	1	1	1	1	0	1	1	1	1	1	0	1	1	0	1	1	1	1	0	1	0	1	1	1	0	1	1	0	1	0	1
1	1	1	1	1	1	1	0	1	1	1	1	1	1	1	1	1	1	1	1	1	1	0	1	1	1	1	1	1	1	1	1	1	1	1	1	1	1	1
1	0	1	1	1	1	1	1	1	1	1	1	1	1	1	1	0	1	1	0	1	1	1	0	1	1	1	1	1	0	1	1	0	1	1	1	1	1	0
1	1	1	0	0	1	1	1	1	1	0	1	1	1	1	1	1	1	1	1	1	0	1	1	0	1	0	1	1	1	1	1	0	0	1	1	1	1	0
0	1	1	1	1	1	1	1	1	1	0	1	0	1	0	0	1	1	1	1	1	1	1	1	0	1	1	1	1	1	0	0	1	1	1	1	1	1	1
1	1	1	1	1	1	1	0	0	1	1	1	1	1	1	0	1	1	1	1	1	1	1	1	0	1	1	1	0	1	1	1	0	0	1	1	1	0	1
1	1	1	1	1	1	1	1	1	1	1	1	1	1	0	1	1	0	1	1	1	1	0	1	1	1	1	1	1	1	0	1	1	1	0	1	1	1	1
0	1	1	1	1	1	1	1	1	1	0	1	1	1	1	1	1	1	1	1	1	1	1	0	0	1	0	1	1	1	1	1	1	1	0	1	1	1	1
1	1	1	0	1	1	1	1	1	0	1	1	1	1	0	1	1	1	1	0	1	1	1	1	0	0	1	0	1	1	1	1	1	1	1	1	0	1	1
1	1	1	1	1	1	1	0	1	1	1	1	1	0	1	1	1	1	1	1	0	1	1	1	1	1	1	1	0	1	1	1	1	1	1	1	1	1	0
1	1	1	1	1	1	1	0	1	0	0	1	1	1	1	1	0	1	1	1	0	1	1	1	1	1	1	1	1	1	0	1	1	0	1	0	1	1	1
1	1	1	1	1	0	1	1	1	1	1	1	1	1	1	1	1	1	0	1	1	1	1	1	1	1	1	1	1	1	1	1	1	1	0	1	0	1	1
1	1	1	1	1	0	1	1	1	1	0	1	1	1	1	1	0	1	1	0	0	1	1	1	0	1	1	1	0	1	1	1	0	1	0	1	1	1	1
0	1	1	0	1	1	1	1	0	1	0	1	1	1	1	1	1	1	1	1	1	1	0	1	1	1	1	1	1	1	0	0	1	1	1	1	0	1	1
0	1	1	1	0	1	1	1	1	1	1	0	1	1	1	1	1	1	1	1	1	1	1	1	1	1	1	1	1	1	0	1	1	1	1	1	1	1	1
0	1	1	0	1	1	1	1	1	0	1	1	1	1	1	1	1	1	1	1	1	1	1	1	1	0	1	1	1	0	1	1	1	1	1	1	1	0	1
1	1	1	0	1	1	1	1	1	1	1	1	1	1	0	1	1	1	1	1	1	1	1	0	1	1	1	1	1	0	1	1	1	1	1	0	0	1	0
1	1	1	1	1	1	1	1	1	1	0	1	1	1	1	0	1	1	1	0	1	1	1	1	1	1	1	1	1	1	0	1	1	1	0	1	1	1	0
1	1	1	1	1	1	1	1	0	1	1	0	1	1	1	1	1	0	0	1	1	1	1	1	1	1	1	1	1	1	1	1	1	1	1	1	1	1	1
0	1	1	1	1	0	1	1	1	1	1	1	1	0	0	1	0	1	1	1	1	0	1	1	0	1	1	1	1	1	1	1	1	0	1	1	1	1	1
1	1	0	1	0	1	0	1	1	1	1	0	1	1	1	1	1	1	1	1	1	1	1	1	0	1	1	0	1	1	1	1	1	0	1	1	1	0	1
1	1	1	0	1	1	1	1	1	1	0	1	1	0	1	1	0	1	0	1	0	1	1	1	1	1	1	1	1	1	1	1	1	1	1	1	1	1	1
1	1	1	1	1	1	1	0	1	1	0	1	1	1	1	1	0	1	0	1	1	1	1	1	0	1	1	1	1	1	1	0	1	1	0	0	1	1	1
1	1	1	0	1	0	1	0	1	1	1	1	1	1	0	1	1	1	1	1	1	1	1	0	1	1	1	1	1	1	1	1	1	0	1	1	1	1	1
1	1	1	1	1	0	1	1	1	1	1	1	0	1	1	1	1	1	1	1	1	1	1	1	1	1	1	1	1	1	1	1	1	1	1	1	1	1	1
1	1	1	1	1	0	1	1	1	1	1	1	1	0	0	1	1	1	1	1	1	1	1	1	1	1	1	1	1	1	1	1	1	0	1	1	0	1	1
1	1	1	0	0	1	1	0	1	1	1	1	0	1	1	1	1	0	1	1	1	1	1	1	1	1	1	1	1	1	1	0	1	1	1	1	1	1	1
1	1	0	1	0	1	1	1	1	0	1	1	1	1	1	1	1	1	0	1	1	1	1	1	1	1	1	1	1	1	1	1	1	1	0	1	1	1	1
1	0	1	1	1	1	1	1	1	1	1	1	1	1	1	1	1	1	1	1	0	1	1	0	1	1	0	1	1	1	1	1	1	0	1	1	1	1	1
1	0	1	0	1	1	1	0	0	1	1	1	1	1	1	0	0	0	1	1	1	1	1	1	1	1	1	0	1	1	0	1	1	1	1	1	1	0	0
1	1	1	0	1	0	1	1	1	1	1	1	1	1	1	1	0	1	1	1	1	1	1	1	0	0	1	1	1	1	1	1	0	1	1	1	1	0	1
1	1	1	1	0	1	1	1	1	1	1	1	1	0	1	1	0	0	1	1	1	1	1	1	1	1	0	1	1	1	1	0	1	1	1	1	1	1	1
1	1	1	1	1	1	1	1	1	1	1	1	1	1	1	1	0	0	1	1	1	1	0	1	1	1	1	1	1	1	1	0	1	1	1	1	1	1	0
1	1	1	1	1	1	1	1	1	1	1	0	0	1	0	1	0	0	1	1	1	1	1	1	1	1	1	1	1	1	1	1	1	1	1	1	1	1	0
0	1	1	1	1	0	1	1	1	1	1	1	1	1	1	1	1	1	0	1	0	1	1	1	1	1	1	1	1	1	1	1	1	1	1	0	0	1	1
1	1	1	1	1	0	1	1	1	1	1	1	0	1	1	1	0	1	1	1	1	1	1	1	1	1	1	1	1	1	0	1	1	1	1	0	1	1	1
1	1	1	0	1	1	1	1	0	1	1	1	1	0	1	1	1	1	1	0	1	1	0	1	1	1	1	1	1	0	1	1	0	1	0	1	1	1	0
1	1	1	1	1	1	1	1	1	1	1	1	1	1	1	1	1	0	1	1	1	1	1	1	0	1	1	1	0	1	1	1	0	0	1	1	1	1	0
1	1	1	1	1	1	1	0	1	1	1	1	1	1	1	1	1	0	1	1	1	1	1	0	1	1	1	0	1	1	1	1	1	1	0	1	1	0	1
1	1	1	1	1	1	1	1	1	1	1	1	1	1	1	1	1	1	1	1	1	1	0	1	1	1	1	1	1	1	1	0	1	1	1	1	1	1	1
1	1	1	1	1	1	1	0	0	1	1	1	0	1	1	1	0	1	0	1	0	1	1	1	0	1	1	1	1	1	1	1	1	1	1	1	1	1	1
1	1	1	1	1	1	1	1	0	1	1	1	1	1	1	0	1	1	0	1	1	1	1	1	1	1	1	1	0	1	1	1	1	1	1	1	1	1	0
1	1	1	1	1	1	1	1	1	1	0	1	0	1	1	1	1	1	0	1	1	1	1	1	0	1	1	1	1	1	1	1	1	1	1	1	1	0	1
1	1	0	1	0	1	0	1	1	0	1	1	1	1	0	1	1	0	1	0	1	1	1	1	1	1	1	1	0	1	1	1	1	1	0	0	1	1	1
1	1	1	1	1	0	1	1	1	1	0	1	1	1	1	1	1	1	1	1	1	0	1	1	1	1	1	1	1	1	1	1	1	1	1	1	1	1	0
1	1	0	0	1	1	1	1	1	1	0	1	1	0	1	1	0	1	0	1	1	1	1	1	1	1	1	1	1	1	1	1	1	1	1	1	1	0	1
0	1	1	1	1	1	1	0	1	1	1	1	1	1	1	1	1	1	0	1	1	1	0	1	1	1	1	1	1	1	1	1	1	1	1	0	1	1	0
1	1	1	1	0	1	1	1	1	1	1	1	1	1	1	0	1	1	1	0	0	1	1	1	1	0	1	0	1	1	1	1	0	1	1	1	0	1	1
1	1	1	1	1	1	1	1	1	1	1	1	1	1	0	1	0	1	0	1	1	1	1	1	1	1	1	1	1	1	1	1	1	1	0	1	0	1	1
1	1	1	1	1	1	1	1	1	1	1	1	1	1	1	1	1	1	1	1	1	0	1	0	1	1	1	1	1	1	1	1	1	0	1	1	1	1	1
1	1	0	1	0	1	1	0	1	1	1	1	1	1	1	1	0	1	1	1	0	1	1	1	1	1	1	1	0	1	1	1	1	1	1	1	1	1	1
1	1	1	1	1	1	1	1	1	1	1	1	1	0	1	1	0	1	1	1	0	1	0	1	1	1	1	1	1	1	1	1	1	0	1	1	1	1	1
1	1	1	1	1	1	1	1	1	1	0	1	1	1	1	1	0	1	0	1	1	1	1	1	1	1	1	1	1	1	0	1	1	1	1	1	1	1	1
1	1	1	0	1	1	0	1	1	1	1	1	1	1	1	1	1	1	1	1	1	0	1	1	0	1	0	1	1	1	1	1	1	1	1	1	1	1	1
1	1	1	1	1	1	1	1	1	1	0	1	1	1	1	1	1	1	1	1	1	1	1	1	0	0	0	0	1	1	1	1	1	0	1	1	1	1	1
1	1	1	1	0	1	1	1	1	1	1	1	1	0	1	1	1	1	1	1	1	1	0	1	1	1	1	1	1	1	1	1	1	0	1	1	1	1	0
1	1	1	1	0	1	1	1	1	1	1	1	1	1	1	1	1	1	1	1	1	1	1	1	0	1	1	0	1	1	1	1	1	0	1	1	1	1	1
1	1	1	0	1	1	1	0	1	0	1	1	1	1	1	1	1	1	1	1	1	1	1	1	1	1	1	1	0	1	1	1	1	0	0	1	1	1	1
1	1	1	0	1	1	1	1	1	1	1	1	1	1	1	1	0	1	1	0	1	1	0	1	1	1	1	1	1	1	1	1	1	0	0	1	1	1	1
1	1	1	1	1	1	1	1	1	1	0	1	1	0	0	1	1	0	0	0	1	0	0	0	1	1	1	1	1	1	1	1	1	1	1	1	1	1	0
1	1	1	1	1	1	1	1	1	1	1	1	1	1	1	1	1	0	1	1	1	1	1	1	0	1	1	1	0	1	1	1	1	1	1	1	1	0	1
1	1	1	1	1	1	1	0	1	1	0	0	1	1	1	0	0	1	1	1	0	1	0	1	1	1	1	1	1	1	0	1	1	1	1	0	1	1	1
1	1	1	1	1	1	1	0	1	1	1	1	1	1	0	1	1	0	1	1	1	1	1	1	1	1	1	0	1	1	0	1	1	1	1	1	1	0	0
1	1	1	0	1	0	1	1	1	1	1	0	1	0	1	1	1	1	1	1	0	1	1	1	1	1	1	1	1	1	1	1	1	1	0	0	1	1	1
1	1	1	0	1	1	1	1	1	1	1	1	1	0	1	1	1	1	1	1	1	1	1	1	1	1	1	1	1	0	1	1	0	1	1	1	1	0	1
0	1	1	1	1	1	1	0	1	1	1	0	1	1	1	1	1	1	1	1	1	1	1	1	1	1	1	1	0	0	0	1	1	0	1	1	1	1	1
1	1	1	1	0	1	1	1	1	1	1	1	1	1	1	1	1	0	1	1	0	1	0	1	1	1	1	1	1	1	1	1	1	1	0	1	1	1	1
1	1	1	1	0	1	1	0	1	1	0	1	1	1	1	1	1	1	1	0	1	1	0	1	1	1	1	1	1	1	1	1	1	1	1	0	1	1	1
1	1	1	1	1	1	1	1	0	1	0	1	1	1	1	1	0	1	1	0	1	1	1	1	1	1	1	1	1	1	1	1	0	1	1	1	1	0	1
1	1	1	0	1	1	1	1	1	1	1	1	1	1	1	0	1	1	1	1	0	1	1	1	1	1	1	1	1	1	1	1	1	1	1	1	1	1	1
1	1	1	0	1	0	1	1	1	1	1	1	1	1	1	1	1	0	1	1	1	1	0	1	1	1	1	1	1	1	1	1	1	1	1	1	1	0	1
1	1	1	0	1	1	1	1	1	1	1	1	0	1	1	1	1	1	1	1	1	1	0	1	0	1	1	0	0	1	1	1	1	1	1	1	1	1	1
1	1	0	1	0	1	1	0	1	1	1	1	1	1	0	1	1	1	1	0	1	1	1	1	1	1	1	1	1	1	1	1	1	1	1	1	1	1	1
1	1	0	1	1	1	1	1	1	1	1	1	1	1	1	1	1	1	1	1	0	1	0	1	1	1	1	1	1	0	1	1	1	1	1	1	1	0	0
1	1	1	1	1	1	1	1	1	1	0	1	1	0	1	1	1	0	1	1	1	0	1	1	1	1	1	1	1	1	1	1	0	1	1	1	1	1	1
0	1	1	1	1	1	1	1	0	1	1	1	1	1	1	1	1	1	1	1	1	1	1	1	1	1	1	1	1	1	1	1	0	1	1	1	1	0	1
1	1	1	1	1	1	1	1	1	0	1	1	1	0	1	0	1	0	1	0	1	1	1	1	1	1	0	1	1	1	1	1	1	1	1	1	1	1	1
0	1	1	1	1	1	1	0	1	1	1	1	1	1	1	0	1	0	1	1	1	1	0	1	1	1	1	1	1	1	1	1	1	1	1	1	1	1	1
1	1	1	1	1	1	1	1	0	1	1	1	1	0	0	1	1	1	1	1	1	1	1	1	1	1	1	1	1	1	1	1	1	1	0	1	1	1	1
1	1	0	1	1	1	1	1	1	1	1	1	1	1	1	1	0	1	1	1	1	1	1	1	1	1	1	1	0	0	1	1	1	1	0	1	1	1	1
1	1	1	1	1	1	0	1	1	1	1	1	0	1	1	1	1	1	1	1	1	1	1	1	1	1	1	1	1	1	1	1	1	1	1	1	1	1	1
1	1	0	1	1	1	1	1	1	0	0	0	0	0	1	1	1	1	1	1	1	1	0	1	0	1	1	0	1	0	1	1	1	1	1	1	1	0	1
1	1	1	1	1	0	1	0	1	1	1	1	1	1	1	1	0	1	1	1	1	1	1	1	1	0	1	1	1	1	1	1	0	0	1	1	1	1	0
0	1	1	1	1	1	1	1	1	1	1	1	1	1	0	1	0	1	1	1	1	1	1	1	0	1	1	1	1	1	1	1	1	1	1	1	0	1	0
1	1	1	1	1	1	1	1	1	1	1	1	1	1	0	1	0	1	0	1	0	1	1	1	1	1	1	0	1	1	1	1	1	1	1	1	1	1	0
1	1	1	1	1	1	1	1	1	1	1	1	1	1	1	1	1	1	1	1	1	0	1	1	1	1	1	0	1	1	1	1	0	1	1	1	0	1	1
1	1	0	1	1	1	1	1	1	1	1	1	1	0	0	0	1	1	1	1	1	1	1	0	1	1	1	1	1	1	1	1	0	1	1	1	1	1	0
1	1	1	0	1	0	1	0	0	0	1	1	1	1	1	1	1	1	1	1	1	1	1	1	1	1	0	1	1	1	1	1	1	0	1	1	1	0	1
1	1	1	1	0	1	1	1	1	1	0	1	1	1	1	1	1	1	1	1	0	1	1	0	1	1	1	1	1	1	1	1	1	1	0	0	1	0	0
1	1	1	1	1	1	1	0	1	1	0	1	1	0	1	1	0	1	1	1	0	1	1	1	1	1	0	0	1	1	1	1	1	1	1	1	1	1	1
1	1	1	1	0	1	1	1	1	1	1	1	1	1	0	1	1	1	1	1	1	1	1	1	1	1	1	1	1	1	0	1	1	1	0	1	1	1	0

## Sheet: CG_Stroop_Accuracy
1	1	0	0	1	1	1	1	0	0	0	1	1	1	0	1	0	1	0	0	0	0	1	1	0	1	0	0	1	1	0	0	0	1	1	1	0	0	1
0	1	1	1	1	0	1	1	0	1	1	0	1	0	1	0	1	0	1	1	1	1	1	1	1	0	1	1	1	0	0	0	0	0	0	1	0	0	0
1	1	1	1	1	1	1	1	0	0	0	1	1	1	0	1	0	1	0	1	1	1	0	1	0	1	0	1	1	0	1	0	1	1	1	1	0	0	0
1	0	1	1	1	1	1	1	1	1	1	1	1	1	1	0	0	1	0	0	1	0	1	0	0	1	1	0	1	0	0	1	1	0	0	1	1	1	1
1	0	1	1	1	0	1	1	0	1	0	0	1	0	1	1	0	1	1	1	0	1	1	0	0	1	0	1	0	1	1	1	1	0	1	0	1	0	0
1	1	1	0	1	1	1	1	0	1	1	1	1	1	0	1	0	0	1	1	1	0	1	1	0	1	0	1	1	0	1	1	1	1	1	1	0	1	1
1	1	1	1	1	1	1	0	1	0	0	1	1	0	1	1	0	0	1	1	1	1	1	0	1	1	1	0	1	1	1	1	1	0	0	1	1	1	1
0	0	1	0	0	0	0	1	0	0	1	0	1	1	1	0	1	1	1	1	0	1	0	0	1	1	0	1	1	0	1	0	0	1	0	1	0	1	0
0	0	1	1	1	1	1	0	0	1	1	0	0	1	0	1	1	0	1	1	1	1	1	0	1	0	0	1	1	1	0	1	0	1	1	1	0	1	1
0	1	1	0	1	1	1	0	1	1	1	0	1	1	1	1	1	0	0	0	1	0	1	0	1	1	0	1	0	1	1	1	0	1	1	0	0	0	1
1	1	1	0	1	1	1	0	1	1	1	0	1	1	0	1	0	1	0	1	0	1	1	0	0	1	1	1	1	0	0	1	1	1	0	1	1	1	1
1	0	1	1	1	1	1	1	1	1	1	0	1	1	1	1	1	0	1	1	0	0	1	0	0	1	1	1	0	0	1	1	1	1	0	0	0	1	0
1	0	0	1	1	1	0	1	1	1	0	1	1	0	1	1	1	1	1	1	1	0	0	1	1	0	1	0	1	0	0	1	1	0	1	0	1	0	1
0	1	1	0	1	1	1	1	1	1	1	1	1	1	0	1	1	1	0	1	1	0	0	1	1	1	1	1	0	0	1	0	1	1	1	1	0	1	1
1	0	1	1	1	1	1	1	1	0	0	1	1	0	0	1	1	1	1	0	1	1	1	1	0	1	0	1	1	0	1	1	1	0	1	1	1	1	1
1	1	1	1	1	0	1	1	1	1	0	0	1	0	0	1	1	0	0	1	1	0	1	1	0	1	1	1	1	0	0	1	0	1	1	1	1	0	1
1	0	1	0	1	0	1	1	1	0	1	1	0	0	0	1	0	1	1	1	1	0	1	1	0	0	1	0	1	0	1	1	1	0	0	1	0	1	1
0	0	0	0	1	1	1	1	1	1	0	1	0	1	1	0	1	0	1	0	0	0	1	1	1	0	0	1	1	0	1	1	1	1	1	1	1	1	1
0	1	0	1	1	1	0	0	1	0	1	0	1	1	0	1	1	1	1	1	0	1	1	1	0	1	1	0	0	1	1	1	0	1	1	1	0	1	1
0	0	0	1	0	1	1	1	0	1	1	1	0	0	0	1	1	1	0	0	0	1	1	0	1	1	1	1	1	1	0	1	1	1	1	1	0	0	1
1	0	1	0	1	1	1	1	1	1	1	1	0	1	1	0	0	1	1	1	0	0	1	1	0	1	0	1	0	1	1	0	1	1	0	0	1	1	0
1	1	0	1	0	1	0	0	1	0	1	0	1	0	1	1	1	1	1	0	0	0	1	0	1	0	1	1	1	0	0	0	0	1	0	1	1	1	1
0	0	0	1	0	0	0	1	1	1	1	1	1	1	1	0	1	0	0	1	1	1	1	1	0	1	0	0	0	1	1	1	1	1	1	1	1	1	1
1	0	1	0	1	1	1	1	0	0	0	1	0	1	1	0	1	1	0	0	0	1	0	0	1	1	0	1	1	1	1	1	1	1	1	1	1	1	0
0	1	1	1	1	1	0	0	0	1	0	1	1	1	0	1	0	0	1	1	1	1	0	0	1	0	0	1	1	1	1	1	0	1	1	1	0	1	0
0	0	0	0	1	0	0	0	0	0	1	0	1	1	0	1	0	1	1	1	1	1	1	0	1	0	1	1	0	1	1	0	1	1	1	0	0	1	1
1	1	1	1	1	1	1	1	1	1	1	0	0	1	1	0	1	1	1	1	1	0	0	0	0	1	0	1	1	1	0	0	0	1	1	1	0	1	1
1	1	1	1	1	0	1	0	1	1	1	1	1	1	1	1	1	1	1	1	1	1	0	1	0	1	0	1	1	1	1	1	1	1	0	1	0	1	1
1	1	0	1	0	1	1	0	0	0	1	0	1	1	0	1	1	0	0	0	1	0	1	1	1	1	0	1	1	1	0	0	1	1	1	1	1	0	1
1	1	0	1	0	1	0	1	0	1	1	1	0	1	0	0	0	1	0	0	0	1	1	1	1	1	1	0	0	1	0	0	0	1	0	1	0	0	1
1	0	1	1	1	0	0	0	1	1	0	1	1	1	0	1	1	1	0	0	1	0	1	1	1	0	1	1	1	1	1	1	1	1	0	1	0	1	1
0	0	1	0	1	0	0	0	1	1	1	0	0	0	1	1	1	0	1	0	0	0	0	1	1	0	0	1	0	1	0	1	1	1	1	1	0	1	1
1	1	1	1	0	1	0	1	0	0	1	0	0	0	0	0	1	1	1	1	0	0	1	0	0	1	0	0	0	1	0	0	0	1	1	1	0	1	1
0	1	1	0	1	1	1	0	0	1	1	1	1	0	1	0	1	0	0	1	1	0	1	0	0	1	1	0	1	1	1	1	1	0	1	1	1	1	1
1	1	1	0	0	1	1	1	0	1	1	1	1	1	1	1	1	1	1	1	1	0	0	0	0	1	1	0	1	1	1	1	1	0	0	0	1	1	1
0	1	0	1	0	1	1	1	1	0	1	0	1	1	0	1	0	1	0	1	1	0	0	1	1	0	1	0	1	0	1	1	0	0	1	1	1	1	1
1	0	0	1	1	1	1	1	1	0	1	0	1	0	1	1	0	0	1	0	1	0	1	0	0	0	0	0	1	1	0	0	1	1	0	0	1	1	1
0	1	1	1	0	1	1	1	0	1	1	1	1	1	1	0	0	1	1	1	0	0	0	0	1	1	0	0	1	1	1	1	0	1	1	1	1	0	0
0	0	1	1	1	0	1	0	1	1	0	1	1	1	1	1	1	1	1	1	0	0	1	1	0	1	1	1	1	1	0	1	1	1	1	1	0	1	0
0	0	0	1	1	0	1	0	1	1	0	0	1	1	1	1	1	0	1	1	1	1	1	1	0	1	1	0	1	0	0	0	1	1	1	1	1	1	0
1	1	1	0	0	1	0	1	1	1	1	0	0	1	1	0	1	1	0	1	1	0	1	1	1	0	0	0	1	0	1	1	1	1	0	1	0	1	1
1	1	0	1	1	0	1	1	1	0	1	1	1	0	0	1	1	1	1	0	1	0	1	1	0	1	1	1	1	1	1	1	0	1	0	1	1	1	1
0	1	0	0	1	1	1	1	1	1	0	1	0	0	0	1	1	1	1	1	0	1	1	0	1	1	0	0	1	0	0	0	0	0	0	0	1	1	0
1	1	0	1	1	1	1	0	1	1	1	1	0	1	1	1	0	1	1	0	0	0	1	1	0	1	0	1	1	0	0	1	1	0	1	0	0	1	1
1	0	1	1	1	1	1	1	0	0	1	1	0	1	1	1	0	1	1	0	1	0	1	1	0	1	1	1	0	1	0	0	0	1	1	0	1	1	1
0	0	0	1	0	1	1	0	1	1	0	1	0	0	0	1	0	1	0	1	1	0	1	1	0	1	1	0	1	0	1	0	0	1	0	1	0	1	0
1	1	0	0	1	1	0	1	1	1	0	0	1	1	1	0	1	1	1	0	1	1	1	0	1	1	0	0	0	0	1	1	1	1	1	1	1	0	1
1	0	0	1	1	0	1	0	0	1	1	1	1	0	1	1	0	0	1	0	1	1	0	1	0	1	0	0	1	1	1	1	0	1	1	1	0	1	1
1	0	1	1	0	1	1	0	1	1	1	1	1	1	1	1	1	0	1	1	0	0	0	0	0	1	0	1	1	1	1	0	1	1	0	0	1	0	0
1	1	0	1	0	1	0	1	1	1	1	0	1	1	0	1	0	1	1	1	0	0	1	1	1	1	0	0	0	0	1	1	1	0	1	0	1	0	0
0	0	0	1	1	0	1	1	1	1	1	0	1	1	0	1	1	1	0	0	1	1	0	1	0	1	0	0	1	1	0	0	1	0	1	0	1	1	0
0	0	1	1	1	1	1	1	1	1	1	1	0	0	1	0	0	1	1	0	1	1	1	0	1	1	0	0	1	0	0	1	1	1	1	1	0	1	1
1	0	1	1	1	1	1	1	1	1	1	0	1	0	1	1	0	0	1	1	1	1	0	0	0	1	0	0	1	1	1	0	1	1	1	1	0	0	1
1	1	1	1	1	1	1	0	1	0	1	1	0	1	1	1	1	1	1	1	1	1	1	0	1	0	1	1	1	1	0	1	1	1	1	1	0	1	0
0	1	1	0	0	1	1	1	0	1	1	1	1	1	0	1	1	1	0	0	0	1	1	1	0	0	0	0	0	0	1	1	0	1	1	1	1	0	1
1	0	0	1	1	1	0	1	1	1	1	0	1	1	0	1	1	1	0	1	0	0	1	0	1	1	0	1	0	0	0	1	1	1	0	0	1	1	1
0	1	1	0	1	1	0	1	1	1	1	0	1	0	1	0	0	0	1	1	0	1	1	0	0	1	0	1	0	1	1	0	0	1	1	1	0	1	1
1	1	1	1	1	1	1	1	0	1	1	1	1	1	0	1	1	1	0	1	1	0	1	1	1	1	1	1	1	0	0	1	1	1	1	1	1	0	1
1	0	1	0	1	1	1	1	1	1	1	0	0	0	1	1	1	1	1	1	1	1	1	0	0	1	1	0	1	0	1	1	1	0	0	1	1	1	1
1	1	1	0	1	1	0	0	0	0	1	0	0	0	1	1	0	1	0	1	1	0	1	0	0	1	1	1	0	1	0	0	1	0	1	1	0	1	1
1	1	0	1	1	1	1	0	1	1	0	1	0	1	1	1	0	1	0	1	0	1	1	0	0	1	1	1	1	1	0	0	1	1	1	0	1	0	0
1	0	1	0	1	0	0	1	1	0	0	1	0	1	1	0	1	1	0	0	1	0	0	0	1	1	0	0	1	0	0	0	0	1	1	0	1	1	1
0	0	0	1	0	0	1	0	0	0	0	0	1	0	0	1	1	0	0	1	1	0	1	0	1	1	1	0	1	1	1	1	1	1	0	1	1	0	1
0	1	1	1	0	1	1	1	0	1	1	1	1	0	1	0	0	1	1	1	0	1	1	1	0	1	1	1	1	1	1	0	1	1	0	1	0	1	1
1	1	0	0	1	1	1	0	0	1	1	1	0	0	1	0	0	0	1	0	0	1	1	0	0	0	0	0	1	0	0	1	1	1	1	1	1	1	0
1	0	0	1	1	0	1	0	0	1	1	1	1	1	1	1	1	0	1	1	1	1	1	1	0	1	1	1	0	1	0	0	1	1	1	0	1	1	0
1	1	1	1	0	1	0	0	1	1	1	1	1	1	1	0	0	1	0	1	1	0	1	1	0	1	1	0	1	1	0	1	1	0	1	1	0	0	0
1	0	1	1	1	0	0	1	1	1	0	0	1	1	0	0	1	0	0	0	1	1	1	1	1	0	0	1	1	0	1	0	1	0	1	1	1	1	1
1	0	0	0	1	1	1	1	1	1	1	0	1	1	1	1	1	1	1	1	1	1	1	0	0	1	0	1	0	1	1	1	1	1	1	1	1	1	0
1	0	1	1	1	0	1	1	1	1	1	0	1	1	1	1	1	0	0	0	1	1	0	1	1	0	1	1	0	1	1	1	1	0	1	1	1	1	1
1	0	1	1	1	1	1	1	1	1	1	1	0	1	1	0	1	1	1	1	1	0	1	1	1	1	0	1	0	0	0	1	1	1	1	1	0	1	1
0	1	1	0	1	0	1	1	0	1	0	1	1	1	1	0	0	1	1	0	0	1	0	0	1	0	0	0	1	1	1	1	1	1	1	1	0	0	0
0	1	1	1	1	1	1	1	1	1	1	1	1	1	1	0	1	0	1	1	1	1	1	0	0	1	0	0	0	0	1	1	1	1	1	0	1	1	1
0	1	0	0	1	1	1	1	0	0	1	0	0	1	1	0	1	1	1	0	1	1	1	1	0	1	0	1	1	0	0	1	1	0	1	0	1	1	1
1	0	1	1	0	1	1	0	0	0	1	1	1	0	0	0	1	1	0	1	1	0	1	0	0	1	0	0	0	1	1	1	0	1	1	1	0	0	1
0	1	1	0	1	1	1	1	0	0	1	1	1	0	1	0	1	1	1	0	0	0	1	0	0	1	0	1	1	0	1	0	1	1	1	0	1	1	1
1	1	1	1	0	1	1	1	1	1	1	0	0	0	0	1	1	1	1	1	0	0	0	1	0	0	1	0	1	1	1	1	1	1	0	0	1	1	0
1	0	1	1	1	1	0	0	1	0	1	1	0	1	1	1	1	0	1	0	1	0	0	1	1	0	1	0	0	1	1	0	1	1	0	0	1	1	1
1	1	1	1	1	1	1	1	0	0	1	1	1	0	0	1	0	1	0	1	1	0	1	0	0	1	1	0	0	0	1	1	1	1	1	1	1	1	0
1	0	1	0	1	0	1	0	1	1	0	1	1	1	1	0	0	1	1	0	1	1	1	0	0	0	0	1	1	1	1	0	1	1	1	1	1	0	0
1	0	1	0	0	1	0	0	0	1	1	1	0	1	1	0	0	0	1	1	0	1	1	0	1	1	0	1	0	1	1	1	1	1	0	0	1	1	1
0	0	1	0	1	0	1	1	0	1	0	1	1	1	0	1	0	1	1	0	1	0	1	0	0	1	1	1	1	0	1	1	1	1	1	1	1	0	0
0	0	0	1	1	1	1	1	1	0	0	1	1	1	0	1	0	1	1	0	1	0	1	0	1	1	1	0	1	1	1	1	1	0	1	0	0	1	0
1	0	0	1	1	1	1	1	0	0	1	0	1	1	1	1	1	0	1	1	0	1	1	0	0	0	1	0	1	1	1	1	1	1	1	1	1	1	0
1	1	1	1	1	1	1	0	0	1	0	1	1	1	0	1	0	1	0	1	1	1	1	0	0	1	1	1	0	1	1	0	1	0	1	1	1	0	1
0	1	1	1	1	0	1	0	1	0	0	0	1	1	1	0	1	1	0	0	1	1	0	0	1	1	1	1	0	1	0	1	1	1	1	1	1	1	0
0	1	1	1	1	1	1	1	0	0	1	0	1	1	1	1	1	1	1	0	1	0	1	1	1	0	1	1	1	1	0	0	1	1	0	1	1	1	0
1	1	1	0	1	1	1	1	1	1	1	1	0	0	0	1	1	1	1	1	1	1	1	1	1	1	1	0	1	0	1	0	0	1	1	0	0	1	0
1	1	1	0	1	1	1	0	1	1	1	1	1	1	1	1	1	0	0	1	1	1	0	1	0	1	1	0	1	1	1	0	0	0	1	1	1	0	1
1	1	1	1	1	1	1	0	0	0	0	0	1	0	1	1	1	1	0	1	0	1	1	1	1	0	0	1	1	0	1	1	1	0	0	0	0	1	1
1	1	1	0	0	0	0	1	0	1	0	0	0	1	1	0	0	1	1	0	1	0	0	1	1	1	1	0	0	0	1	1	0	1	1	0	0	1	1
1	0	0	1	0	0	1	0	0	0	0	0	1	1	0	0	0	1	0	1	1	0	1	1	1	0	0	0	0	1	1	1	1	1	0	0	0	1	1
1	1	0	0	0	0	0	1	1	1	0	1	0	0	1	1	0	1	1	1	1	1	1	1	0	1	0	1	0	0	1	1	1	0	1	1	1	1	1
1	1	1	0	1	1	0	0	0	1	0	0	1	1	1	1	0	0	0	0	1	1	0	1	1	1	0	1	0	0	1	1	1	1	1	0	0	1	0
0	0	1	0	1	0	0	0	0	0	0	1	0	1	1	1	0	1	1	0	1	1	1	0	1	1	0	0	1	1	0	1	1	0	1	1	1	1	1
0	0	1	1	0	1	1	0	0	1	1	0	1	1	1	0	0	1	1	0	1	1	0	1	0	1	0	1	0	0	0	1	1	1	1	0	1	1	1
0	1	1	1	0	1	0	0	0	1	0	1	0	0	1	1	1	0	1	1	1	1	0	0	1	0	0	1	1	1	0	0	1	1	1	1	1	1	1
1	1	1	1	1	0	1	1	1	1	0	1	1	1	0	0	1	1	1	1	1	0	1	1	0	1	1	1	1	1	0	1	0	0	1	1	0	1	0
0	0	1	1	0	0	0	0	1	1	1	0	1	0	0	0	0	0	0	1	1	0	1	0	0	1	1	1	1	0	1	0	0	0	1	1	0	1	0
1	0	1	1	1	1	0	1	1	1	0	1	1	0	1	0	1	0	1	0	1	1	0	1	0	1	1	1	0	1	0	1	1	0	0	1	0	0	0
0	1	1	1	1	0	0	1	0	1	1	1	0	1	0	1	1	1	1	1	1	1	1	1	1	1	0	1	1	0	0	1	0	1	0	0	1	1	1
1	0	1	1	1	1	0	0	1	0	1	0	1	1	1	1	1	0	1	1	0	1	1	1	0	1	0	1	1	1	1	1	1	1	1	1	0	1	1
0	0	0	0	1	1	0	1	1	1	1	1	1	1	1	1	0	1	1	1	1	0	0	0	0	1	0	0	0	0	1	1	0	0	1	0	0	1	1
1	1	1	1	1	1	0	1	1	0	0	1	0	0	0	1	1	0	0	1	1	1	1	1	0	0	1	1	1	1	0	1	1	1	0	1	1	1	0
1	1	0	0	0	0	0	0	0	1	1	1	0	1	1	1	0	0	1	0	1	1	0	1	1	1	0	1	0	1	1	1	1	0	0	0	1	1	1
0	0	1	1	1	1	0	1	1	1	1	1	0	1	0	1	0	1	0	1	1	0	1	0	0	0	1	1	1	1	0	0	1	1	1	1	1	1	0
1	1	0	1	1	0	1	0	1	0	0	1	1	1	0	1	1	1	1	1	1	1	1	1	0	1	0	1	1	0	1	1	1	1	1	1	1	0	1
0	0	1	0	1	1	1	0	0	1	0	0	1	1	1	0	0	0	1	1	0	1	0	0	1	0	0	0	1	1	1	0	0	1	1	0	0	1	1
1	0	1	1	1	1	0	1	1	1	1	0	0	1	0	1	1	1	1	0	1	1	1	0	1	0	0	1	0	1	1	0	1	1	1	1	1	0	1
0	1	0	1	1	1	0	1	1	1	1	1	0	1	0	1	1	1	1	0	1	1	1	1	0	1	0	1	0	0	1	1	1	0	0	1	1	1	1
0	0	1	1	1	0	0	1	1	1	1	1	1	1	1	1	1	0	1	1	1	1	1	0	1	1	1	1	0	0	1	1	1	1	1	1	0	0	0
0	1	0	0	1	1	1	1	1	1	0	1	1	1	1	0	1	0	1	0	1	1	0	1	1	1	1	1	1	0	0	1	1	0	1	1	0	0	0
1	1	1	1	1	1	1	1	1	1	0	1	1	1	1	1	0	1	1	1	1	1	1	0	1	1	1	0	1	1	1	0	1	0	1	1	0	1	1
1	0	0	0	1	1	0	1	1	1	0	1	1	1	0	0	1	0	1	0	1	1	1	0	0	0	1	0	0	0	1	0	1	1	0	0	1	0	0
1	0	1	1	0	1	1	0	1	0	1	1	1	0	0	0	1	1	1	0	0	1	1	0	1	1	1	1	1	1	0	0	1	0	0	0	0	1	1
0	0	0	0	1	1	1	0	1	1	1	1	1	1	0	1	1	0	0	1	1	0	1	1	1	1	0	0	1	1	1	0	1	1	1	0	0	1	1
1	0	1	1	0	1	1	1	0	1	1	1	0	0	1	1	0	0	1	1	1	1	1	1	1	1	0	1	0	0	0	1	1	1	1	1	0	1	1
1	0	0	1	1	1	1	0	1	1	0	1	0	1	1	1	1	0	1	0	0	0	1	1	1	0	0	1	1	0	1	1	1	1	1	1	1	1	0
1	1	1	1	1	1	0	0	1	0	1	1	1	0	1	1	0	1	1	1	0	1	0	1	1	0	1	1	0	1	1	0	1	1	0	0	0	1	0
1	0	1	0	1	1	0	1	0	1	1	1	0	1	1	1	0	1	1	0	1	0	1	1	1	0	1	1	1	0	1	1	1	0	0	1	0	1	0
1	1	1	1	1	1	1	1	1	1	1	0	1	1	1	0	1	1	1	1	1	1	1	1	1	1	0	1	0	1	1	1	1	0	1	1	1	1	0
0	0	0	1	1	1	0	0	0	0	0	1	1	0	0	1	0	0	0	1	0	0	1	1	1	1	0	0	0	1	1	0	1	0	1	1	1	1	1
1	0	0	1	0	1	1	0	1	1	1	1	0	1	1	1	1	0	1	0	0	0	1	1	1	1	0	1	1	1	0	0	0	0	0	1	1	1	1
1	1	0	1	1	1	1	0	1	1	1	1	1	1	1	1	1	0	1	0	1	1	1	1	0	0	0	1	0	1	0	1	1	1	1	1	1	1	0
0	1	1	1	1	0	1	0	1	1	1	1	1	1	1	1	0	1	0	1	1	0	1	1	1	1	1	0	1	1	1	0	1	0	0	1	0	1	0
0	1	1	1	1	0	0	1	0	1	1	0	0	1	0	1	0	0	0	0	0	0	0	1	1	1	1	1	1	0	1	1	1	0	0	1	0	1	1
1	1	1	1	1	1	1	0	1	0	1	1	1	1	0	0	1	1	1	1	0	1	0	0	0	0	0	1	1	1	0	0	1	1	1	1	1	1	1
1	1	1	1	1	0	1	0	1	0	1	1	1	1	0	0	1	1	0	0	1	0	1	0	0	0	1	1	1	0	1	1	1	0	1	1	0	1	1
0	0	0	1	1	1	0	1	1	1	1	1	1	0	1	1	1	1	0	1	1	1	1	1	0	1	1	1	1	1	1	0	1	1	1	0	0	1	0
0	1	1	1	0	1	1	1	0	1	1	0	1	0	1	1	1	1	0	0	0	1	1	0	0	1	1	0	0	1	1	1	0	1	1	1	0	0	1
1	1	0	1	0	1	1	0	0	1	1	1	0	1	1	0	0	1	0	1	1	1	1	1	1	0	0	0	1	1	1	1	1	1	1	1	1	0	0
1	1	1	1	1	1	1	1	0	0	1	1	0	1	0	1	1	1	1	1	1	1	0	1	0	0	0	1	1	1	0	0	1	1	1	1	1	1	1
1	0	1	0	1	1	0	1	1	1	1	1	1	1	1	0	0	1	1	0	1	1	0	0	1	0	1	1	1	1	1	1	0	1	1	1	1	1	1
0	0	0	0	1	1	0	0	0	1	0	0	0	1	0	1	0	0	0	1	1	1	1	1	0	0	1	1	1	1	1	1	1	1	1	1	0	1	1
0	1	1	1	1	1	0	0	1	1	1	1	1	1	0	1	0	0	1	1	0	0	1	0	0	0	1	0	1	1	1	0	1	0	0	1	1	0	1
1	1	1	1	1	0	0	0	0	1	1	1	1	1	0	1	0	1	0	0	1	0	0	1	0	1	0	0	0	1	0	1	1	1	1	1	0	0	1
0	0	0	0	1	1	0	1	0	1	1	1	0	1	0	1	1	1	1	0	0	1	1	1	0	0	0	0	0	1	1	0	1	1	1	0	0	1	1
0	0	0	1	1	1	1	0	1	0	1	1	0	1	1	0	1	0	1	1	0	1	1	1	0	1	0	0	1	1	0	1	1	0	1	1	1	1	0
1	1	0	0	1	1	0	1	0	1	0	1	1	0	0	1	0	1	1	1	0	1	1	0	0	0	0	1	0	1	0	0	1	1	1	0	0	1	0
0	1	1	1	1	1	1	0	1	1	1	1	0	1	1	1	0	1	0	1	1	0	0	0	0	0	0	1	0	0	1	1	0	0	0	1	1	1	1
1	1	1	1	1	1	1	0	0	1	1	0	1	1	0	1	0	1	1	0	1	1	1	1	0	1	0	1	0	1	1	1	0	1	0	1	1	0	1
0	1	1	0	0	1	0	1	0	1	1	0	0	0	1	0	1	0	1	0	0	1	1	1	1	0	1	0	1	1	1	1	1	0	1	0	0	0	1
1	1	1	1	1	0	1	1	1	1	0	0	0	1	0	1	1	1	1	0	1	1	0	1	1	1	1	0	1	1	0	1	0	0	1	0	1	1	1
1	0	0	0	1	0	1	0	1	1	1	1	1	1	0	1	1	0	0	1	1	1	1	0	1	0	1	1	0	0	1	0	1	0	0	1	0	1	1
1	1	0	0	1	1	1	1	0	1	1	1	1	1	0	1	0	1	0	1	1	1	1	0	0	1	0	1	0	0	1	1	1	1	1	1	0	1	0
0	1	1	0	0	1	0	1	0	1	0	1	1	1	1	1	0	0	0	0	0	1	0	0	1	0	1	1	1	0	0	1	0	0	1	0	0	1	1
1	0	1	0	1	0	1	1	1	1	1	1	1	1	1	1	0	1	1	1	0	0	1	0	0	0	1	1	0	0	1	1	1	1	0	1	1	1	0
0	0	0	1	1	0	1	0	1	0	0	1	0	1	1	1	0	0	0	0	1	1	1	1	1	0	0	1	1	1	1	1	1	0	1	0	1	1	0
1	0	1	1	0	0	0	0	1	1	1	1	0	1	1	1	1	1	1	0	1	0	0	0	1	0	0	0	1	1	1	1	1	1	1	0	0	1	1
1	0	0	0	1	1	1	0	1	0	0	0	0	1	1	1	1	0	0	0	1	1	0	1	1	1	0	1	1	0	1	0	1	0	1	1	0	1	1
0	1	1	1	1	0	1	0	0	1	0	1	1	0	1	0	1	1	1	1	1	1	0	0	1	1	1	0	0	0	1	1	1	1	1	1	0	0	1
0	0	0	1	0	0	1	1	0	1	0	0	1	1	0	1	1	1	0	1	1	1	1	1	1	1	1	1	0	1	1	1	1	1	0	1	0	1	0
1	1	1	1	1	1	1	1	1	1	1	1	1	0	0	0	1	1	1	1	0	1	0	1	1	1	1	0	0	0	1	1	0	1	1	1	0	1	0
1	1	1	0	1	0	1	0	0	1	1	1	1	0	1	1	1	1	1	0	1	0	1	1	1	1	1	1	1	0	1	1	0	0	0	0	1	0	1
0	1	1	1	1	0	1	1	1	0	0	0	1	1	1	0	0	1	0	1	0	0	1	0	0	0	0	0	0	0	1	0	1	1	1	0	1	1	0
0	1	1	1	0	1	0	1	0	1	1	0	1	1	0	1	0	1	1	0	1	1	1	0	1	0	1	0	1	0	1	1	1	0	1	1	0	1	1
1	1	1	0	0	0	1	0	1	0	1	1	1	1	1	0	1	0	1	1	0	0	0	0	0	1	1	1	1	1	0	0	1	0	1	1	1	1	1
0	1	1	1	0	0	0	1	0	0	1	1	0	0	1	0	1	0	1	1	1	0	0	1	1	1	1	0	0	0	1	1	1	1	1	1	0	1	0
1	0	1	1	1	1	1	0	0	1	1	1	0	0	0	1	1	0	1	1	1	1	1	1	1	0	1	1	1	0	0	0	1	0	1	1	1	1	1
1	1	0	1	1	1	0	0	0	1	1	0	0	0	0	1	1	1	1	1	1	1	1	1	1	1	1	0	1	1	1	1	1	0	1	1	0	1	1
1	1	0	1	1	0	0	1	1	1	1	1	1	1	0	0	0	1	1	0	0	0	1	1	1	1	0	1	1	1	1	0	0	0	1	0	1	1	1
0	1	0	0	1	1	1	0	0	1	1	1	1	0	0	0	1	0	1	1	1	1	1	1	1	1	0	0	1	0	0	1	1	0	1	1	1	1	0
1	1	1	1	1	1	1	0	1	1	1	1	1	0	1	1	1	1	0	1	1	0	1	0	0	1	0	1	1	1	1	1	0	0	1	1	1	1	0
1	0	1	0	0	0	1	1	0	1	1	1	1	1	1	1	1	0	1	1	1	1	1	1	0	0	0	0	1	0	1	1	1	0	1	0	1	0	1
0	0	0	1	1	0	1	1	1	1	1	1	0	0	1	1	1	1	1	1	1	0	1	1	0	1	1	1	1	0	0	1	1	1	1	1	1	0	1
1	1	0	1	0	1	0	0	1	1	0	0	1	1	1	0	0	0	1	0	1	1	1	0	0	0	0	1	1	1	0	1	1	1	0	1	1	0	1
1	0	1	0	1	0	0	0	1	1	0	1	0	0	0	0	0	0	1	1	1	1	1	0	1	1	1	0	0	0	1	1	0	1	1	0	0	1	0
1	1	1	0	0	0	1	0	0	0	1	1	1	1	0	0	0	1	0	1	1	0	0	0	1	0	0	0	0	0	0	0	1	1	1	0	0	1	1
0	0	0	1	1	1	0	0	1	0	0	1	1	1	1	1	0	0	0	0	1	0	1	0	1	1	0	0	0	1	1	1	1	0	1	1	1	1	1
0	0	1	0	1	1	0	1	1	0	0	1	0	1	1	0	1	1	0	1	0	1	1	1	1	0	0	1	0	1	1	0	1	1	1	0	0	1	1
1	0	1	0	0	1	0	0	1	1	1	1	0	1	1	1	0	1	0	0	1	0	0	0	0	1	0	1	1	1	1	0	1	1	1	0	1	1	1
1	1	1	1	1	0	1	0	1	1	1	1	0	1	0	1	1	1	1	0	1	0	0	1	0	1	0	1	1	1	1	1	1	0	0	1	1	0	1
0	1	1	0	1	1	1	1	0	0	1	0	0	1	0	1	0	1	1	1	1	0	1	0	0	1	0	1	0	1	0	0	1	1	1	0	1	0	0
1	0	0	1	1	1	0	1	1	0	0	1	1	0	1	1	0	0	1	1	1	1	0	0	0	1	1	0	0	1	1	1	1	1	1	1	1	1	0
0	1	1	0	0	1	0	0	0	0	0	1	1	0	0	1	1	0	0	0	1	1	1	0	0	1	1	1	1	0	1	1	0	0	1	0	1	1	0
0	0	1	1	0	1	0	0	0	1	1	1	1	1	0	1	1	1	1	0	1	0	1	0	0	0	0	1	1	0	0	1	0	1	1	1	0	1	1
0	1	0	1	1	1	1	0	0	0	1	1	0	1	1	1	0	0	1	1	1	1	1	1	0	0	0	1	1	1	1	1	1	1	1	0	1	1	1
1	1	1	0	0	0	1	0	0	1	1	0	1	1	1	1	1	0	1	1	1	0	1	1	1	1	0	0	1	1	1	1	1	1	1	0	1	0	1
1	0	0	1	1	1	0	1	0	1	1	1	1	1	0	1	1	1	0	0	1	1	1	1	0	1	0	0	0	1	1	0	1	1	1	1	0	0	0
1	1	0	1	1	0	1	1	0	1	0	1	1	1	1	0	1	1	1	1	1	0	1	0	1	0	0	0	1	0	0	1	0	0	0	0	1	0	0
1	1	1	0	1	1	0	1	0	1	0	0	1	1	0	0	1	0	1	1	0	1	1	0	0	1	1	0	1	1	1	1	1	1	1	1	0	1	1
1	1	0	1	1	0	1	1	1	1	0	1	1	1	1	1	0	1	1	0	1	1	1	0	1	1	1	0	1	0	0	1	1	1	0	1	1	1	0
0	0	1	0	1	0	1	1	1	0	1	0	1	1	0	0	0	1	1	1	1	1	0	0	1	1	0	0	1	1	1	0	1	1	1	1	1	0	0
1	1	1	1	1	1	1	0	1	1	1	0	1	1	1	1	1	0	1	0	1	1	1	0	1	0	1	1	0	1	1	1	1	0	1	0	0	1	1
0	0	1	1	1	1	1	0	0	1	0	1	1	1	0	0	1	0	0	0	1	0	0	1	1	1	1	1	1	1	0	0	0	1	0	1	1	0	1
1	0	1	1	1	1	1	1	0	1	0	0	0	1	0	0	0	1	0	1	1	1	0	1	1	1	1	1	0	0	0	0	0	1	1	1	1	0	0
0	1	1	1	0	0	0	1	1	1	0	1	0	1	1	0	1	1	1	0	0	1	1	1	1	1	1	1	1	0	1	0	1	1	1	0	0	1	1
0	0	1	0	1	1	0	0	1	0	1	1	0	1	0	1	1	1	0	0	1	1	1	0	0	1	1	0	1	0	0	1	0	1	1	1	0	1	1
1	0	1	1	0	0	1	1	0	1	1	1	1	1	0	1	0	1	1	0	1	1	1	1	0	1	1	1	1	1	0	1	1	0	1	0	1	1	1
1	0	1	0	1	1	0	0	1	1	1	1	1	1	0	1	1	0	0	0	1	0	1	0	0	1	1	1	1	1	1	0	1	1	0	0	1	1	1
1	1	1	0	1	1	0	0	1	0	0	1	1	1	1	1	0	0	0	1	0	1	1	0	0	1	0	1	1	0	1	1	1	0	0	1	1	1	1
1	0	1	0	1	1	1	1	1	1	1	1	1	0	0	1	1	0	0	1	0	0	1	1	0	1	0	1	0	1	1	1	0	1	1	1	1	0	1
0	1	1	0	1	1	1	0	1	1	0	1	1	0	0	1	0	1	1	1	1	1	1	1	0	1	1	0	1	1	1	0	1	1	0	1	1	0	0
0	1	1	1	1	0	1	0	1	1	1	1	1	1	0	1	1	1	1	1	1	0	1	1	0	1	1	1	0	1	0	1	0	1	1	0	1	0	1
1	1	1	0	1	1	1	0	1	1	1	1	1	0	0	0	1	1	0	0	1	1	1	0	1	1	1	1	1	1	1	0	1	1	1	1	0	1	0
1	0	1	1	1	1	1	0	0	1	0	1	1	0	1	1	1	1	0	0	1	1	1	1	1	1	1	1	1	1	1	1	1	0	1	0	1	1	0
1	1	1	1	0	0	1	1	0	1	1	0	1	0	1	1	0	1	0	0	0	1	1	0	1	1	0	0	1	1	0	0	1	1	1	1	0	1	1
0	1	0	1	1	1	1	0	1	1	1	1	1	1	1	0	1	1	1	1	1	1	1	1	1	0	0	0	0	1	1	1	1	1	1	1	1	0	1
0	1	1	1	1	1	0	1	0	1	1	1	0	0	0	0	1	1	1	1	1	1	1	0	1	1	1	0	1	1	1	0	0	1	0	1	0	1	0
0	1	1	1	0	0	1	1	1	1	1	0	0	0	0	1	0	0	1	1	1	1	1	0	0	0	0	1	1	1	1	1	1	1	1	1	0	0	0

## Sheet: CG_2Back_Reaction
681.165	729.576	535.47	705.586	611.965	647.053	570.199	641.473	753.435	713.967	678.165	686.048	722.361	730.156	660.736	812.753	656.018	819.186	511.877	747.316	747.243	664.817	715.008	659.825	626.929	656.247	732.476	500.474	647.94	731.108	715.805	709.673	760.319	846.995	684.247	765.428	864.62	523.387	810.245
684.728	656.289	499.202	599.914	642.553	805.922	560.947	726.889	791.19	663.345	851.539	552.964	696.057	628.162	756.827	802.892	730.824	793.668	688.546	759.302	661.712	653.109	766.113	744.719	689.426	714.356	773.781	453.091	804.103	704.254	584.376	717.217	805.709	757.416	738.756	722.399	691.579	654.715	675.194
758.76	804.421	548.693	591.583	692.499	593.287	636.708	708.4	771.059	676.978	756.144	606.007	647.206	631.723	755.487	651.355	624.599	871.021	742.693	760.327	698.291	654.567	695.804	664.191	666.813	635.31	693.412	528.748	662.317	573.859	655.665	711.508	849.872	852.048	728.159	743.995	765.797	671.727	645.775
808.596	687.705	547.516	603.052	767.029	698.907	544.352	680.096	605.286	639.577	697.232	598.265	741.485	624.056	690.197	763.967	732.792	840.765	722.717	730.107	645.749	687.879	664.717	659.512	723.115	585.934	682.064	498.075	634.207	738.444	680.17	720.153	824.806	802.479	709.644	792.294	696.958	666.575	713.648
698.046	798.889	579.697	518.933	636.859	597.357	686.976	743.903	815.228	623.225	732.709	525.874	684.432	679.922	641.857	612.229	695.15	862.747	767.789	839.05	734.303	718.437	600.069	797.056	725.85	669.913	762.901	556.084	668.284	668.843	654.695	691.122	813.075	921.454	739.909	663.135	614.212	664.916	771.683
611.742	645.591	619.382	748.759	646.98	686.818	588.954	656.453	765.513	710.609	725.79	606.395	723.911	693.581	730.086	741.962	674.737	812.937	684.481	780.519	716.068	531.77	673.176	670.908	686.617	653.48	692.048	481.512	766.603	644.176	650.278	740.271	804.647	756.715	665.548	741.102	699.204	626.645	683.229
625.54	813.562	562.571	566.04	692.958	655.813	751.851	617.277	738.59	610.715	797.752	572.19	699.592	710.128	724.085	625.812	717.049	738.854	768.536	724.637	751.58	656.487	662.734	792.128	703.328	679.868	711.45	537.086	676.909	743.619	705.392	696.401	804.912	785.573	802.337	729.578	704.639	733.42	695.115
645.676	854.111	551.222	753.625	726.934	694.919	685.285	726.214	723.497	686.86	755.008	539.719	698.601	595.501	700.244	742.557	745.475	816.106	652.487	772.379	655.089	557.969	775.654	726.769	590.546	707.746	697.601	469.639	646.858	751.645	672.108	703.518	758.642	881.114	840.105	823.551	652.26	600.929	679.106
656.857	803.32	573.885	616.089	752.108	610.974	661.04	710.584	711.525	508.791	704.475	608.328	720.222	606.48	762.164	766.242	665.805	669.623	683.43	694.451	735.355	668.923	664.401	774.296	658.142	670.197	803.249	505.807	745.61	630.118	710.972	755.778	764.355	790.502	695.295	749.635	690.25	786.263	711.439
633.52	736.042	564.406	610.378	672.357	592.447	657.124	696.013	736.201	604.028	774.995	616.376	736.242	704.104	668.076	735.692	687.87	820.678	699.372	791.634	682.279	655.637	802.507	693.15	678.898	662.919	626.134	546.912	595.834	693.254	717.532	732.954	705.418	739.776	672.823	676.709	737.601	661.882	771.759
696.976	662.488	559.531	547.651	690.759	635.128	580.359	630.926	646.671	715.64	686.338	602.688	777.824	719.997	713.146	695.522	747.277	734.608	729.741	802.336	743.875	742.872	706.653	709.851	714.393	587.605	645.533	595.49	717.415	719.785	700.35	761.946	693.555	841.303	587.288	739.694	778.471	671.009	732.797
630.535	782.649	517.051	686.771	674.054	655.675	578.865	642.822	794.272	789.067	642.778	676.026	759.531	641.597	598.22	662.62	705.871	838.497	701.686	769.256	647.803	684.03	567.364	770.327	642.11	744.545	776.986	489.247	755.766	731.209	729.61	797.436	758.127	764.892	811.102	678.242	710.221	550.892	719.861
633.592	738.268	578.646	772.255	678.872	785.744	611.47	636.292	788.86	627.242	677.885	535.868	752.183	646.77	693.965	637.079	669.173	766.357	741.477	687.796	723.427	680.347	696.95	755.559	576.55	633.6	661.909	455.467	727.367	696.166	657.765	817.74	774.752	857.642	791.724	779.956	788.479	685.606	720.037
655.914	730.046	579.433	727.778	700.236	676.915	617.994	708.529	794.243	697.656	610.288	474.151	673.572	676.618	708.638	615.791	719.195	801.248	656.028	735.041	691.749	696.635	750.611	703.405	573.719	586.91	781.416	588.376	648.237	707.968	777.395	586.495	796.411	798.825	742.31	701.105	642.479	675.472	749.27
706.412	659.977	626.85	651.164	698.133	659.809	545.4	808.619	785.936	641.381	754.386	655.208	713.668	655.27	682.809	830.183	641.095	790.034	618.97	817.538	715.357	703.91	686.278	755.308	675.372	686.705	604.894	471.601	585.449	737.649	567.358	786.177	696.756	742.906	749.131	787.777	763.774	602.784	746.461
615.907	730.835	549.875	630.922	706.429	671.039	621.484	667.068	707.118	569.782	671.078	516.312	727.899	796.902	701.321	732.453	687.727	803.958	622.771	678.49	770.449	652.644	788.057	704.921	666.742	629.517	665.72	570.215	652.595	745.238	739.331	737.488	688.927	885.3	705.089	726.744	733.406	720.712	717.662
708.078	733.188	611.162	693.727	717.945	732.056	662.02	634	752.806	629.544	654.844	618.04	715.726	671.837	767.558	647.85	689.575	663.842	658.179	732	653.839	706.985	690.882	687.078	634.962	557.192	730.663	583.218	605.927	719.9	634.78	746.711	798.155	757.278	788.389	754.742	821.629	630.503	762.571
693.244	776.49	585.953	662.612	693.196	788.738	626.241	741.167	704.314	663.321	818.805	639.913	602.54	661.616	693.664	737.185	606.731	877.679	738.29	754.236	698.058	570.261	764.302	627.373	563.259	698.301	717.596	604.288	690.137	635.443	696.439	653.654	743.875	781.027	780.937	793.613	684.075	692.43	710.482
683.184	766.358	539.85	649.315	651.624	712.358	554.292	683.977	772.32	598.006	634.32	529.223	769.02	662.162	607.858	808.689	817.75	760.839	645.269	784.271	745.564	674.632	620.652	778.159	605.648	659.428	756.803	650.231	702.616	598.195	722.867	709.198	684.993	822.457	729.145	632.154	735.287	677.757	674.141
556.225	720.253	640.729	649.868	752.552	640.951	626.31	674.818	787.953	543.631	787.273	568.64	716.256	708.778	592.853	730.7	683.763	758.344	502.33	891.3	707.705	698.213	706.947	837.607	678.677	648.597	786.005	550.236	757	657.42	669.256	778.836	793.077	780.627	785.033	691.398	693.386	615.427	733.416
696.184	735.03	590.217	674.153	699.576	610.719	584.692	663.546	776.55	629.245	730.982	628.339	853.411	762.559	745.745	701.6	645.061	777.467	630.566	748.243	687.284	656.721	671.168	662.716	666.089	612.125	764.835	499.289	756.446	660.483	708.57	768.975	726.64	849.572	616.899	605.946	736.403	620.703	657.658
631.234	751.704	562.181	537.96	749.447	650.633	565.507	758.299	663.668	565.971	697.037	554.607	796.29	693.646	769.515	623.378	737.524	807.867	688.873	776.244	647.702	618.118	680.042	653.33	679.563	561.473	850.674	545.866	698.728	639.442	685.806	765.481	810.015	782.375	769.006	686.525	620.802	651.958	660.574
680.385	710.598	563.325	626.51	613.074	655.797	652.962	659.574	653.104	609.988	677.473	612.847	774.845	669.524	776.683	705.678	748.288	847.198	621.888	866.158	724.577	659.594	574.465	605.912	586.58	579.192	845.323	597.821	703.2	707.865	696.256	783.732	736.326	834.664	751.215	792.666	630.778	635.269	731.856
532.546	808.854	625.11	593.029	703.286	783.496	522.473	702.687	630.581	649.214	668.013	479.906	696.288	570.127	650.358	702.099	526.06	745.307	745.68	813.428	649.484	626.78	712.96	712.006	650.219	627.697	712.642	515.189	776.264	689.881	699.234	698.916	667.57	786.214	758.818	678.78	695.004	681.399	679.056
705.645	759.352	578.35	568.43	700.941	669.59	629.01	632.431	716.33	718.49	717.271	482.785	831.13	739.628	682.076	728.463	745.148	711.987	639.761	775.45	702.055	618.772	758.787	690.621	650.301	712.735	721.133	553.464	657.864	702.33	611.116	651.468	748.29	767.279	735.55	690.758	726.278	678.876	634.786
698.42	602.144	594.651	568.384	726.759	694.883	570.827	655.014	744.606	639.845	700.56	550.988	764.608	636	806.547	911.271	665.361	689.544	746.687	745.322	645.487	619.945	764.381	643.821	625.949	692.652	734.092	613.234	674.523	699.546	677.555	754.805	814.991	852.121	752.568	732.696	684.811	643.677	754.21
742.128	592.531	580.932	631.266	724.458	613.306	646.86	585.424	705.992	694.671	733.972	580.345	676.623	677.567	785.005	663.352	756.105	865.213	631.756	653.344	644.119	697.794	655.382	822.607	610.083	675.554	665.444	553.557	640.954	681.077	697.876	706.09	796.575	870.237	773.979	693.801	811.925	682.087	636.744
662.647	718.502	632.484	620.806	567.661	633.529	643.566	751.085	677.159	587.888	706.583	595.573	726.949	776.023	685.768	678.478	681.703	844.488	738.791	819.155	748.94	603.03	708.685	759.163	660.58	620.63	815.439	526.408	665.635	730.607	784.474	667.162	731.232	756.896	736.465	663.698	701.041	683.751	698.956
745.157	634.05	523.065	593.462	607.161	613.86	461.693	683.167	738.8	715.901	720.421	565.499	692.98	544.106	622.308	785.26	706.248	729.296	623.242	804.087	724.952	613.863	645.904	707.273	618.368	622.204	684.333	503.044	670.802	737.605	761.424	639.714	838.179	885.306	740.668	721.305	775.911	704.781	713.813
638.263	730.79	557.057	697.128	704.586	688.837	607.426	646.458	663.193	652.689	788.888	633.613	780.194	656.414	671.912	613.46	705.682	726.513	707.522	798.094	651.415	665.374	689.112	814.71	586.389	620.331	771.929	526.173	726.78	749.459	727.18	789.593	716.954	772.855	807.589	733.616	702.135	696.94	731.734
648.929	678.28	500.195	736.898	622.597	660.491	623.032	682.891	795.02	606.804	738.601	580.04	754.928	752.611	681.265	749.275	801.142	755.894	722.509	795.257	723.301	668	649.92	622.002	678.577	610.241	721.943	520.93	593.374	584.15	627.181	775.444	740.544	771.48	754.903	648.411	700.28	617.464	695.355
661.338	781.645	603.313	645.005	634.942	627.75	656.562	670.947	679.598	548.773	692.904	598.944	760.854	732.492	714.482	803.418	759.506	859.264	664.737	706.853	713.178	636.093	780.144	703.036	513.284	771.854	757.652	480.119	675.011	756.091	635.224	629.745	640.984	901.251	774.494	769.811	690.09	684.69	724.937
649.401	738.239	613.024	628.802	647.825	627.161	571.154	663.412	819.966	687.369	577.324	493.139	796.504	704.402	628.013	714.072	736.556	754.037	670.478	759.819	658.926	623.848	663.903	594.699	698.834	657.162	671.219	577.81	667.484	627.092	754.405	732.741	756.812	889.645	720.92	695.798	602.705	631.698	626.778
653.247	716.937	572.243	688.506	698.012	615.519	607.54	620.456	885.896	537.404	758.666	622.984	658.233	795.98	761.65	686.192	733.966	760.14	617.371	773.877	773.857	569.421	742.284	702.648	667.902	644.651	762.396	526.515	658.094	643.63	762.997	740.216	683.839	873.519	683.401	810.918	608.155	611.257	573.137
662.065	764.125	641.6	559.858	712.646	644.874	667.975	591.975	647.036	602.944	722.404	562.942	744.738	765.584	774.514	749.792	706.494	704.106	663.41	751.724	721.435	663.933	631.213	791.443	655.63	584.721	708.271	457.776	694.356	643.265	627.106	729.932	769.125	836.237	875.088	677.937	689.432	688.679	713.791
619.292	804.403	559.252	687.654	684.194	662.385	568.325	738.264	670.238	604.428	601.755	593.26	631.47	610.795	808.088	776.964	728.733	751.995	771.913	696.505	641.539	711.271	692.28	714.247	708.611	619.371	802.587	595.919	692.516	728.58	640.063	721.021	730.548	765.587	667.827	774.507	721.726	712.021	747.4
538.708	765.953	593.488	627.92	669.503	621.746	668.414	719.19	886.135	613.768	629.849	577.814	702.998	681.816	772.973	782.154	610.782	822.528	710.295	740.198	733.071	588.079	711.161	681.168	562.027	723.127	798.375	510.52	530.671	797.994	632.24	639.642	944.439	846.718	634.516	799.717	714.178	705.7	723.951
662.782	610.877	601.551	613.114	775.542	659.993	591.902	623.635	804.588	602.733	676.583	648.173	787.49	562.376	687.11	722.237	744.148	742.74	770.291	793.759	669.689	664.483	668.588	708.004	685.406	723.397	683.786	590.439	690.987	664.102	716.153	817.577	710.578	881.318	768.099	719.282	685.659	669.058	598.713
606.214	740.05	515.664	711.986	701.438	675.608	676.475	631	825.363	610.636	674.849	547.377	813.616	612.703	677.803	734.489	652.019	756.889	632.281	653.373	743.685	692.778	672.745	699.735	674.671	713.708	769.961	589.929	672.983	744.988	702.466	722.968	776.021	750.157	744.696	697.434	681.88	586.674	688.117
740.076	724.994	652.791	644.921	760.852	653.941	606.615	584.995	695.999	747.824	650.72	447.739	706.743	714.704	702.24	673.987	679.523	771.572	743.854	727.748	707.638	706.861	725.958	724.174	586.052	666.627	731.524	446.565	706.047	783.377	730.95	730.151	692.527	891.19	681.426	782.957	650.725	505.99	731.679
748.085	682.046	501.471	710.548	635.52	597.789	567.166	652.321	785.564	557.521	538.311	587.205	778.94	645.851	715.448	677.798	701.594	820.814	658.086	747.609	627.244	686.674	605.115	731.948	837.282	702.273	625.982	589.84	772.526	605.269	719.16	730.223	862.452	878.137	683.198	677.204	766.419	702.396	657.473
664.6	654.703	620.877	751.394	687.905	605.567	690.957	701.031	734.702	635.468	735.955	502.287	673.355	714.217	664.534	696.809	674.739	783.836	604.864	767.18	726.296	681.562	673.898	678.886	729.329	708.815	752.994	506.486	698.033	588.937	634.253	737.096	713.784	794.757	838.321	767.243	755.225	575.766	693.163
645.507	757.187	554.434	637.757	674.101	703.523	607.578	518.702	720.193	684.967	629.395	504.261	676.605	712.939	772.409	802.917	729.746	762.781	743.296	753.382	718.112	701.14	729.386	674.94	628.14	568.379	765.867	517.342	717.817	672.886	818.049	794.716	719.23	800.455	739.524	811.165	737.006	706.979	736.359
741.095	748.254	591.796	508.104	701.707	690.277	758.423	701.966	687.971	761.014	722.151	619.411	696.641	675.135	715.089	711.053	702.531	760.162	589.195	736.573	661.26	584.588	716.862	659.435	663.087	694.109	737.402	445.791	747.994	664.909	709.952	641.34	728.206	841.022	680.981	836.926	806.454	612.179	730.024
609.721	795.759	602.01	576.939	682.952	680.413	588.331	736.764	813.78	531.114	677.993	565.283	711.358	705.034	724.396	748.595	774.029	791.72	662.656	897.53	647.642	741.429	731.664	655.235	637.682	548.056	726.577	477.849	624.088	615.009	587.125	726.977	821.914	761.876	751.057	737.145	740.777	593.306	685.502
783.604	654.91	603.489	667.201	717.616	702.86	530.759	724.86	710.261	650.515	683.128	645.737	641.267	662.846	708.043	802.037	730.251	828.774	697.809	751.783	713.298	660.665	584.076	672.977	652.32	673.021	735.705	565.31	668.614	684.157	707.178	673.899	731.302	825.603	802.55	761.359	644.028	646.34	763.671
826.248	671.634	499.524	636.935	663.752	619.63	572.415	648.799	803.39	542.003	614.087	602.893	639.047	643.577	746.253	804.378	636.189	819.164	562.319	800.239	678.15	667.697	697.355	693.046	601.055	670.312	601.772	613.705	666.919	675.795	672.442	622.625	730.5	791.323	652.829	771.955	754.795	679.01	793.445
676.963	632.315	631.37	592.894	710.076	607.306	615.654	624.8	686.85	674.699	628.332	658.023	804.117	669.495	661.524	810.126	657.269	778.294	641.766	846.961	687.658	624.702	736.463	791.451	688.195	724.257	732.6	498.374	656.782	747.103	707.973	775.036	755.854	802.546	751.741	674.327	777.115	760.462	720.101
693.805	831.478	611.551	611.967	731.137	728.247	699.693	655.438	824.426	740.527	748.937	440.98	739.272	650.928	759.944	691.02	619.531	735.255	664.994	664.161	760.858	738.319	681.01	640.585	678.561	762.293	667.57	569.957	739.558	738.003	698.202	670.419	684.963	863.389	747.017	691.435	731.796	740.931	718.43
631.148	733.899	588.678	603.825	740.977	672.234	646.35	775.553	761.587	619.867	743.34	559.202	706.328	619.423	720.771	666.377	638.098	900.504	708.138	773.288	695.284	581.11	684.624	681.187	656.299	658.633	699.588	526.406	592.047	754.16	595.224	733.36	841.24	821.181	754.424	730.074	698.236	602.127	745.994
648.44	736.192	483.464	648.696	730.177	529.025	556.969	773.571	659.52	602.639	787.882	581.512	668.063	702.332	703.935	724.766	630.731	899.909	713.538	845.86	762.233	737.371	722.821	731.413	579.762	602.393	673.475	534.283	704.047	722.995	674.98	667.906	797.488	850.09	798.461	850.352	717.856	612.144	749.418
697.279	744.26	596.776	640.717	663.138	608.226	699.814	734.309	707.385	676.987	809.382	634.646	662.495	676.349	766.029	701.262	624.654	718.638	776.435	777.934	706.84	702.403	647.329	836.907	688.728	610.477	724.894	534.833	574.622	822.129	654.465	695.853	852.184	851.026	741.006	668.767	614.97	709.105	683.191
676.681	787.271	573.663	627.679	722.335	710.753	658.295	727.939	753.706	687.762	724.045	553.301	742.74	718.442	779.853	790.983	669.813	685.361	595.419	670.981	634.981	644.277	655.642	635.917	699.163	726.357	690.05	462.998	675.917	727.666	699.257	712.9	803.056	904.209	785.25	735.013	673.737	647.062	605.735
747.125	799.176	552.75	671.681	692.546	670.21	495.553	579.837	710.638	621.313	667.087	532.93	780.666	765.639	715.763	793.507	697.261	800.72	607.853	813.043	690.913	709.249	627.753	731.14	670.746	654.345	768.023	540.194	717.626	699.208	611.288	745.576	727.604	812.097	745.15	825.093	727.27	749.232	696.159
673.517	769.125	634.26	667.524	639.785	687.955	574.914	584.235	629.956	715.392	672.255	543.308	673.409	653.391	794.235	752.155	730.48	754.331	635.433	828.026	692.505	758.127	682.599	785.331	618.639	758.938	649.784	539.23	580.224	693.258	693.331	769.165	599.086	755.008	744.885	810.902	651.202	659.691	773.453
724.34	703.719	568.335	768.135	673.781	724.664	565.706	705.994	772.159	599.433	737.435	511.012	756.502	650.966	728.886	831.934	744.658	805.985	806.6	804.788	713.018	592.415	711.072	775.392	663.699	716.818	717.193	542.123	653.943	595.944	668.437	645.985	699.051	896.589	747.77	725.309	694.153	568.855	691.086
722.293	673.986	542.67	679.666	607.956	693.804	580.48	719.97	668.328	644.729	698.256	599.03	839.112	751.69	641.95	741.041	696.355	819.416	637.57	838.132	658.238	649.797	814.809	722.345	672.059	585.708	707.426	579.652	587.625	652.369	793.639	728.172	674.874	759.227	676.853	779.843	810.642	537.176	701.422
670.952	652.975	582.491	672.682	612.125	664.303	655.37	695.297	781.736	650.086	678.12	630.214	698.74	688.098	711.926	744.159	697.375	861.716	617.515	724.666	792.334	674.395	747.717	584.88	571.586	678.779	734.799	564.989	607.779	612.042	685.509	780.321	744.867	834.163	819.699	728.928	690.993	695.174	662.562
713.866	690.125	600.296	678.114	688.87	728.132	607.602	714.321	731.624	572.324	670.629	496.885	679.263	729.106	747.741	721.334	769.059	766.721	710.943	756.179	770.75	670.948	743.509	690.353	650.087	618.055	672.598	620.785	621.696	629.062	784.088	761.49	840.362	849.433	756.168	871.843	679.481	657.346	799.668
713.364	702.667	594.306	701.636	656.851	713.568	654.085	703.958	798.178	601.99	622.935	675.35	739.858	721.41	606.897	756.102	729.304	770.972	580.084	785.106	668.643	678.741	724.489	733.846	682.117	649.508	730.683	506.586	591.023	710.349	691.783	726.437	787.692	759.424	742.273	652.809	690.821	647.658	602.278
655.125	765.643	567.25	728.873	701.636	712.154	522.371	637.341	724.201	643.655	715.059	533.556	801.965	637.011	770.874	720.479	719.862	872.741	781.173	816.543	740.927	661.165	602.011	671.446	527.527	565.083	743.068	555.774	615.373	682.261	687.726	784.872	802.712	853.313	728.753	715.496	611.074	579.762	686.907
604.415	712.543	509.345	713.242	728.69	640.995	689.5	786.778	719.642	668.5	703.466	559.977	731.464	652.952	807.535	675.034	779.128	791.803	697.507	753.266	753.03	665.015	770.743	763.943	635.07	713.318	765.725	408.309	657.408	629.644	689.306	745.988	784.427	826.955	774.708	808.464	765.344	641.236	652.244
578.726	733.506	629.848	709.764	739.064	566.166	626.805	652.518	781.725	581.536	718.543	617.861	838.523	736.572	689.382	755.059	764.714	870.799	739.617	704.812	772.456	581.05	731.355	671.017	620.574	785.685	764.763	506.321	727.269	666.027	707.32	668.358	840.031	926.906	745.769	709.323	685.242	625.161	851.074
551.262	740.204	573.121	482.947	651.408	699.605	621.1	749.791	768.09	639.91	630.268	506.975	749.08	837.761	637.84	649.894	688.382	801.553	675.058	773.988	755.299	679.455	682.654	688.03	654.097	596.073	754.582	517.016	760.531	746.869	676.81	738.611	717.825	793.615	757.54	715.349	739.275	624.582	685.592
759.05	671.609	594.704	673.12	710.234	722.689	647.75	670.087	726.517	616.359	681.415	604.94	754.408	653.755	799.435	679.151	666.643	769.336	736.239	807.845	717.745	735.729	744.849	716.015	642.054	647.633	556.436	565.521	684.755	675.106	745.113	757.102	789.9	830.672	674.659	703.06	777.835	596.635	677.348
701.391	714.717	514.214	582.169	626.246	715.784	538.055	644.411	774.834	679.471	764.494	677.764	812.252	716.176	796.156	701.053	633.291	749.954	742.823	721.973	666.327	660.731	733.827	757.222	588.518	611.4	769.247	474.382	741.453	635.576	731.098	781.148	709.149	810.897	673.018	664.42	699.351	621.787	716.661
672.704	759.487	503.837	599.907	627.22	653.379	636.894	682.048	806.575	677.341	644.35	635.672	731.338	637.716	695.055	640.264	577.867	813.33	684.917	720.511	706.998	590.438	751.256	742.976	659.351	693.571	777.234	535.373	633.079	737.405	618.3	745.628	777.736	923.657	780.565	694.137	729.554	649.452	725.559
697.354	809.986	581.637	691.744	694.911	636.325	616.897	689.818	709.677	648.295	683.267	582.42	765.288	680.946	674.976	794.169	792.586	852.771	704.14	640.53	812.556	657.827	638.76	709.053	623.343	642.302	753.183	509.628	636.718	738.919	638.209	779.193	793.807	869.359	849.892	693.594	677.538	521.889	677.884
669.27	768.826	541.069	717.756	617.683	763.281	598.954	663.371	665.933	789.003	712.609	524.564	720.79	641.105	802.52	775.718	732.912	881.086	726.669	808.8	640.003	660.022	691.148	707.95	661.522	687.722	697.487	570.354	619.698	680.684	622.789	591.171	777.702	786.03	747.562	739.385	788.563	588.148	679.843
681.758	667.171	659.475	526.674	738.971	656.872	536.955	564.576	742.243	617.64	732.681	675.264	755.02	663.227	689.44	773.06	737.051	809.835	755.282	803.211	631.721	702.133	666.002	785.896	656.988	623.463	708.511	562.689	672.884	700.589	673.48	728.711	616.691	868.506	668.506	641.876	778.72	778.834	733.193
748.129	849.996	542.449	554.464	708.925	770.959	532.888	676.262	848.296	630.933	806.76	557.402	715.457	587.482	671.831	677.97	654.002	726.525	698.25	762.462	732.972	538.17	774.849	709.831	574.923	636.132	599.941	535.141	634.72	728.09	592.276	690.451	738.68	748.556	624.117	739.868	681.644	590.143	799.857
615.225	771.237	579.411	669.031	730.173	560.37	541.802	688.782	716.896	640.082	714.085	554.533	648.483	726.698	668.876	750.812	691.138	746.109	670.329	772.185	833.065	719.53	688.415	671.975	662.111	612.339	772.41	492.022	643.428	709.272	644.253	766.533	753.7	860.365	759.862	584.256	714.366	717.277	704.155
682.532	752.724	561.717	645.512	649.643	735.548	579.633	550.457	720.08	564.365	670.468	652.392	721.113	757.134	688.684	686.754	667.761	771.167	731.561	789.339	581.779	711.2	666.16	638.941	611.746	613.839	725.118	505.39	720.841	688.625	649.105	744.606	795.452	889.62	704.961	743.297	679.516	667.27	802.981
688.945	806.823	589.492	663.593	762.246	645.414	632.627	707.555	679.92	629.007	732.825	513.683	673.551	686.02	724.099	789.864	728.016	905.992	686.671	697.427	780.434	746.072	741.218	638.51	635.53	626.598	665.899	417.709	703.101	696.034	602.172	836.578	753.565	836.183	840.42	698.378	791.26	652.794	764.371
593.046	758.092	552.784	689.274	715.682	700.756	609.626	649.269	785.799	609.963	737.25	636.877	718.065	728.923	639.916	720.031	777.597	835.42	670.289	898.757	656.718	710.512	703.53	605.778	586.55	685.166	771.35	425.611	671.708	735.097	752.014	650.701	706.325	759.838	674.908	692.132	592.589	663.216	683.722
690.273	783.739	684.708	643.726	642.379	705.77	589.924	783.092	688.293	633.57	699.039	521.878	635.104	670.739	764.204	738.73	722.084	852.558	684.055	700.653	756.9	726.222	810.827	707.891	539.007	651.369	659.241	575.675	562.386	663.645	645.165	808.827	846.244	792.678	789.252	850.518	723.194	477.62	679.927
725.016	658.941	552.334	729.73	684.706	639.47	721.006	720.718	612.477	646.415	699.364	590.976	772.21	662.629	700.173	806.771	720.973	750.534	672.305	807.841	738.956	639.676	634.328	630.897	659.624	695.031	751.963	526.102	600.157	646.256	765.378	604.331	673.97	830.912	752.194	706.296	756	604.697	888.068
574.212	676.339	566.192	667.801	662.501	724.633	588.236	629.603	715.04	716.041	653.519	590.784	803.683	720.387	727.62	741.357	642.483	734.211	677.771	753.09	664.055	782.972	751.096	608.298	617.985	682.058	695.89	561.719	648.486	631.568	709.632	697.523	671.513	954.957	719.066	833.21	664.368	661.158	831.88
649.396	778.607	559.103	653.278	704.174	638.638	651.973	725.312	803.365	579.833	746.839	613.613	751.854	657.975	740.799	806.383	692.747	773.09	762.511	701.389	676.979	676.216	676.317	736.403	663.974	715.352	784.112	528.265	713.343	663.778	697.346	741.641	818.153	753.459	663.346	698.339	676.68	663.005	713.477
725.877	714.04	542.494	703.966	748.509	632.686	635.61	688.74	756.812	628.749	691.477	640.687	748.178	756.016	787.309	707.495	642.7	933.13	659.917	781.593	779.403	652.415	633.382	655.508	681.205	564.565	610.307	436.857	621.321	752.416	626.57	755.172	758.848	808.197	744.464	748.849	694.498	653.847	760.114
766.963	706.955	546.785	583.666	654.108	612.622	616.436	637.588	699.528	598.947	721.533	638.596	716.002	718.047	720.831	778.08	722.937	705.76	790.459	726.359	703.054	619.192	810.828	707.522	735.494	706.873	669.498	437.4	591.186	755.128	581.251	830.077	675.368	781.817	724.701	721.579	741.045	644.676	725.957
684.028	685.423	565.329	714.431	579.821	645.963	693.332	656.976	795.527	629.075	736.395	562.136	805.236	684.234	726.071	703.838	726.511	784.004	754.27	811.369	734.308	650.383	722.436	633.353	673.783	605.462	688.421	466.698	765.158	620.755	714.677	706.616	733.496	841.944	797.937	849.819	646.228	593.131	659.674
697.061	692.532	471.442	752.512	736.522	672.685	667.883	665.573	787.628	665.004	658.624	527.297	792.754	690.688	691.575	795.065	818.03	786.119	710.547	697.982	636.967	600.438	665.309	650.423	705.151	626.062	723.462	513.888	653.272	595.107	659.161	651.36	770.397	865.025	807.34	750.483	855.315	636.866	646.048
689.909	696.478	620.304	669.197	651.129	555.333	595.658	647.382	748.594	688.122	682.867	630.981	813.804	615.787	821.521	687.256	700.25	813.811	773.578	720.088	693.453	680.574	748.299	854.453	742.043	681.966	774.582	463.134	625.82	657.433	703.375	738.33	809.675	776.53	719.282	693.526	644.396	638.34	836.857
726.823	801.064	594.81	754.834	622.7	647.475	632.25	664.36	770.074	650.498	655.06	648.787	660.714	702.651	707.045	782.074	719.114	881.987	652.317	766.188	729.11	670.671	772.194	657.001	623.685	669.429	684.907	445.704	690.88	774.633	750.121	725.935	763.514	828.138	651.482	724.791	706.458	660.644	758.799
700.097	755.917	569.65	634.867	806.684	516.879	521.389	622.131	778.145	669.444	721.293	526.485	724.476	669.274	672.127	765.197	723.438	886.12	637.93	744.832	608.257	594.268	713.013	644.737	633.688	609.966	619.298	434.024	633.292	657.688	710.992	720.947	803.423	818.941	744.716	631.063	660.64	639.447	753.042
721.79	757.232	480.293	649.088	703.934	592.058	655.029	743.094	708.908	572.142	704.276	672.404	772.746	739.947	656.68	751.808	637.479	737.088	719.75	703.659	553.781	768.405	683.83	642.689	681.693	647.253	678.236	539.586	618.503	801.914	762.152	712.594	896.943	774.458	733.183	700.485	626.015	604.626	764.638
664.016	797.679	701.353	685.024	556.213	636.226	662.86	586.158	676.151	644.55	847.802	555.797	679.907	679.522	658.24	795.367	665.086	853.169	765.928	736.024	643.613	651.282	796.851	686.107	593.841	719.642	771.472	476.305	614.453	661.301	655.913	806.464	787.733	787.052	731.884	695.719	607.022	686.975	788.821
707.855	768.531	590.629	759.36	704.475	669.085	503.405	762.798	760.276	622.724	746.841	650.893	672.876	696.362	663.247	752.203	750.103	775.391	586.549	721.705	688.23	521.251	700.154	682.272	683.212	637.721	701.778	517.02	705.589	647.464	734.296	706.571	840.261	888.599	736.037	765.357	737.122	685.463	674.362
642.036	717.25	506.663	764.07	742.958	675.211	560.629	624.636	741.707	639.656	715.798	512.323	722.597	740.308	639.692	740.894	616.432	656.491	728.614	737.6	750.763	736.797	741.298	734.143	659.803	675.222	767.987	520.048	671.546	747.545	648.351	685.183	766.305	848.116	681.397	730.13	732.373	686.981	711.229
638.654	781.142	517.515	707.53	683.448	631.13	603.163	723.24	746.959	584.236	692.572	579.634	744.145	722.139	678.182	773	675.288	838.985	618.698	830.531	629.239	706.866	721.604	644.623	624.531	667.545	727.443	533.97	636.221	560.943	675.768	805.529	744.338	749.376	777.397	755.958	732.03	683.896	734.266
733.385	608.375	582.258	654.291	704.584	665.783	685.253	718.117	680.913	637.021	702.002	600.68	709.084	660.127	714.192	708.795	709.205	690.794	652.204	789.042	712.078	572.19	639.308	694.675	625.327	643.565	587.312	519.869	654.654	769.364	609.239	763.84	765.562	833.572	809.228	709.076	698.398	652.585	699.852
579.654	763.754	595.73	659.83	704.894	676.929	741.413	679.298	760.496	673.394	741.98	643.234	732.01	718.911	700.577	687.491	760.777	807.163	696.349	905.768	696.544	648.194	665.375	706.645	698.831	605.363	639.389	563.34	638.382	741.102	799.484	582.601	712.174	808.964	720.217	760.606	690.151	705.159	639.405
616.342	787.144	648.123	666.463	580.476	690.468	681.546	744.194	690.461	667.719	656.17	553.362	645.148	691.563	710.128	761.977	701.158	797.968	770.261	723.691	710.857	593.29	673.516	623.571	657.428	702.716	666.769	529.468	677.81	659.134	732.305	738.012	855.374	812.71	654.426	745.12	635.935	619.323	845.384
696.981	695.508	636.117	626.92	758.362	606.471	559.441	793.746	766.665	647.567	611.425	655.968	651.2	766.726	664.467	704.414	691.942	836.762	648.524	762.196	621.514	753.877	665.135	772.208	635.261	650.552	642.651	556.848	707.253	749.385	675.273	799.842	770.809	822.214	859.002	858.743	662.08	750.245	767.878
631.1	766.038	630.447	676.516	611.792	683.913	653.042	666.687	662.842	656.022	633.808	588.479	768.377	677.19	681.485	838.952	653.368	832.575	685.006	706.752	765.55	676.591	703.137	785.17	699.143	690.491	824.215	649.08	651.486	699.597	555.723	784.355	825.132	795.594	752.132	744.223	736.414	660.464	669.658
666.304	845.9	594.794	643.417	735.235	680.132	524.458	740.293	780.402	634.994	691.991	538.862	782.382	696.808	761.526	741.119	666.213	763.827	674.259	715.591	742.651	630.743	735.009	646.882	687.928	673.732	698.426	607.098	646.481	634.038	717.99	798.681	797.757	837.83	677.643	778.101	716.767	639.379	702.482
698.313	760.642	570.195	657.227	632.971	605.193	596.501	624.133	740.74	584.105	690.944	525.512	736.094	677.959	595.539	767.446	735.135	786.311	706.978	741.167	726.502	617.387	697.4	733.069	623.524	795.31	789.248	484.376	692.098	722.245	697.544	666.925	738.646	747.759	819.77	734.533	699.734	562.211	671.716
778.416	782.017	524.271	611.005	655.952	600.983	659.726	615.124	660.059	712.384	701.907	540.712	755.578	667.902	636.672	774.603	629.991	749.17	655.735	737.256	760.601	688.241	778.333	660.779	653.783	671.92	597.951	581.832	608.869	724.565	738.839	633.75	884.988	865.479	754.894	762.162	688.855	578.431	572.187
747.455	728.904	620.144	717.686	726.44	666.675	628.688	653.252	861.412	610.852	740.097	575.876	750.214	614.481	690.239	753.135	613.673	725.448	680.39	878.235	562.756	546.759	673.671	787.501	666.391	599.9	717.801	442.793	628.389	588.162	680.869	730.683	733.62	900.201	724.426	783.979	756.566	691.406	793.68
589.713	795.808	636.806	565.172	686.307	616.034	676.045	589.131	776.988	619.91	759.38	565.705	729.955	634.139	696.739	731.933	752.524	798	661.301	800.076	700.882	658.617	675.55	705.795	646.912	667.415	585.788	509.813	657.718	608.661	660.735	641.651	735.35	922.77	750.09	809.915	709.883	636.539	630.937
700.733	683.385	625.915	580.202	652.032	591.851	625.075	706.278	910.407	683.891	699.081	564.362	747.977	777.086	650.986	776.697	708.082	812.901	740.164	820.282	672.231	614.481	696.649	685.703	675.132	633.179	717.323	598.812	537.086	799.074	768.274	747.452	766.458	745.382	701.28	747.532	746.46	569.48	660.422
634.224	756.454	563.262	750.648	668.095	593.675	579.013	594.444	781.339	605.766	753.604	657.313	671.376	777.119	772.33	824.009	796.437	692.296	703.74	870.985	808.379	624.281	674.697	667.693	652.05	678.575	704.22	478.006	725.014	636.095	703.091	743.878	715.452	733.37	678.135	761.164	806.222	600.589	829.124
676.375	756.73	658.12	677.843	691.138	630.416	637.717	658.639	737.398	597.951	664.947	571.707	754.816	639.62	751.828	820.309	724.659	809.981	710.468	714.778	713.312	672.192	673.207	583.737	717.553	661.562	676.458	550.94	671.517	648.599	635.241	731.756	780.278	845.028	794.69	762.965	710.207	641.914	698.801
650.798	723.593	522.221	639.777	609.064	668.755	673.955	591.794	774.313	727.959	687.962	539.647	700.76	774.091	792.437	803.329	658.963	800.02	696.034	876.331	699.362	604.443	719.381	765.277	652.902	638.672	742.505	538.592	811.463	627.974	637.283	724.268	836.07	867.302	804.659	750.962	658.997	593.679	682.197
692.11	712.492	545.097	687.562	655.509	676.127	532.242	750.389	767.588	696.951	671.437	648.453	695.105	725.489	660.994	717.731	758.92	774.343	638.838	722.432	659.379	571.813	650.904	711.145	592.544	635.145	669.109	519.966	605.214	744.914	698.882	635.599	748.561	776.892	787.276	697.363	623.506	668.669	676.517
635.054	736.021	628.207	708.401	748.806	597.047	551.297	641.741	762.275	593.068	691.988	554.054	698.092	743.841	598.148	697.209	630.441	846.633	701.643	826.141	717.229	549.129	699.08	668.51	698.208	745.773	787.403	571.774	714.016	648.639	747.043	658.768	801.441	861.292	693.214	691.949	648.349	591.577	768.002
614.526	634.851	411.801	724.072	694.758	647.709	633.642	715.415	703.937	572.24	721.692	590.475	723.103	788.413	656.655	699.989	719.353	780.589	666.663	789.945	738.395	689.756	621.057	684.347	623.084	713.394	700.413	527.722	667.924	655.261	704.106	748.465	736.386	823.346	643.972	653.019	699.787	623.106	670.629
658.96	681.251	527.895	669.196	684.113	645.756	645.135	657.249	663.985	578.262	685.199	650.643	748.715	781.255	732.548	726.949	828.256	690.423	617.003	778.434	606.913	741.545	673.778	739.079	669.221	739.285	695.69	530.109	638.313	794.572	612.296	726.24	752.057	819.924	726.969	653.524	805.923	622.325	764.091
616.72	642.025	468.842	732.755	743.816	639.98	544.832	697.136	629.642	667.842	643.011	697.919	771.732	652.117	782.794	647.344	637.061	708.682	663.305	789.694	700.93	608.862	776.697	670.227	636.839	524.545	599.039	498.605	697.045	684.176	652.789	698.636	748.498	856.767	683.525	634.809	646.027	687.982	743.987
778.677	799.994	530.181	732.452	678.367	596.284	642.004	630.179	748.901	690.798	736.986	462.85	692.386	630.566	633.599	715.66	631.385	746.575	722.437	750.818	662.657	726.702	768.978	738.519	664.817	633.862	625.402	536.359	684.162	601.153	713.444	792.52	829.92	816.629	787.29	683.108	645.058	619.4	667.323
613.28	774.08	537.398	625.817	755.237	738.559	668.13	775.268	754.44	661.911	769.446	577.543	780.278	728.516	620.932	692.275	686.767	781.564	708.673	668.921	735.482	671.187	691.057	646.706	618.869	666.213	740.867	520.153	575.987	766.137	608.145	708.325	747.262	850.053	734.439	865.188	651.676	691.311	688.665
655.1	822.249	571.759	677.61	714.098	633.053	742.324	649.72	676.407	627.038	726.827	588.362	769.724	581.032	664.172	654.917	811.035	828.037	687.524	791.817	718.68	766.903	761.519	665.238	617.636	741.928	785.607	470.956	714.675	663.6	607.462	681.356	753.282	871.14	689.272	685.427	773.41	681.911	617.207
582.746	887.637	502.413	613.661	680.028	572.603	605.305	711.072	829.096	665.595	732	592.899	674.503	716.174	749.34	744.106	710.705	774.175	758.233	742.28	662.768	631.727	654.384	667.465	633.014	665.867	771.643	455.38	614.993	642.762	564.443	631.415	741.016	872.224	633.603	906.966	577.866	761.487	782.213
733.812	530.584	546.928	757.639	669.269	556.779	618.766	693.103	763.476	531.387	589.924	607.728	670.627	682.006	712.206	803.077	706.604	872.813	697.462	752.887	722.401	529.059	743.758	675.975	675.395	704.236	702.102	569.376	679.34	649.134	656.611	611.741	735.886	788.745	702.047	820.597	644.863	670.15	701.713
677.887	838.608	535.381	685.283	705.071	648.263	631.684	704.988	653.351	631.65	736.487	605.879	668.397	814.949	662.961	736.459	720.396	770.976	673.395	752.13	766.519	589.001	745.778	689.463	674.566	606.972	637.535	548.316	595.648	657.954	667.395	746.042	774.047	825.383	744.115	675.858	841.685	725.804	715.551
677.33	747.543	481.578	657.231	746.438	748.642	651.207	646.618	753.265	639.772	738.896	528.197	780.963	616.35	722.535	757.477	692.189	777.921	755.192	735.818	693.532	703.943	665.545	607.253	612.589	621.711	732.636	510.211	689.282	660.341	599.998	643.782	753.03	752.179	661.956	686.173	719.662	598.999	708.92
709.423	737.441	552.264	590.889	608.709	628.405	579.509	709.727	733.945	637.442	747.374	663.01	767.894	746.899	606.011	669.918	730.78	789.084	639.187	792.682	653.347	656.038	783.224	739.474	611.073	593.316	718.105	535.027	631.619	645.998	612.322	742.222	707.365	856.782	716.664	760.752	696.723	616.3	603.742
636.147	771.884	681.497	655.203	751.11	602.345	611.589	720.437	663.772	623.984	800.976	530.064	704.883	623.964	753.664	759.234	761.071	780.689	761.654	775.902	599.465	622.937	746.864	652.498	651.61	717.421	683.236	507.985	736.892	651.951	641.832	643.407	727.571	882.937	752.541	676.838	711.593	638.822	675.853
699.01	746.87	617.251	677.734	676.321	688.015	722.162	578.494	757.078	673.787	674.499	508.094	775.468	732.327	701.454	690.545	679.778	759.103	612.71	799.627	632.558	728.374	652.961	788.922	651.965	703.913	677.965	654.753	647.95	646.047	653.352	734.509	756.694	849.366	772.716	723.26	684.342	574.697	643.295
767.508	689.172	596.708	741.214	754.722	669.789	645.917	703.658	821.184	600.744	734.205	670.147	796.333	801.748	790.814	749.07	676.74	843.212	610.952	766.296	658.379	584.104	709.766	666.169	608.47	702.271	727.642	608.236	558.233	733.987	706.315	674.522	749.275	869.121	840.382	732.048	668.083	614.55	759.614
731.095	599.487	574.08	685.349	712.71	598.595	657.538	639.068	791.691	625.899	699.923	536.116	726.363	669.192	704.054	676.356	610.703	746.484	657.316	784.141	795.383	626.574	734.433	617.053	696.705	616.003	706.699	372.632	772.914	633.166	611.437	712.389	778.896	859.647	700.889	728.197	731.792	620.509	684.021
665.453	710.797	580.567	633.124	622.588	583.142	587.703	642.232	617.964	621.162	618.692	660.709	782.199	683.439	770.778	749.032	692.98	751.537	687.115	758.932	669.638	603.893	800.607	677.24	666.959	709.277	756.264	515.708	810.214	729.967	593.618	745.478	781.779	924.318	731.703	764.403	835.994	644.628	586.057
673.382	703.781	532.904	677.226	604.717	694.03	604.395	668.744	739.696	533.863	706.127	550.4	835.979	725.167	713.117	752.234	593.668	858.657	697.691	744.429	737.281	563.947	720.784	700.679	635.938	696.354	749.733	437.708	598.149	638.893	763.405	653.231	849.465	825.146	765.61	703.876	695.559	693.947	720.761
751.805	675.999	545.43	683.324	712.114	729.264	585.015	662.45	732.085	633.83	710.972	593.876	704.37	699.103	712.578	651.885	737.144	703.049	718.358	716.595	662.935	692.896	738.979	636.242	607.387	646.827	703.231	503.251	668.365	785.086	655.59	766.387	736.315	805.068	806.963	714.988	634.552	541.841	655.819
622.269	643.289	650.761	674.516	687.407	733.589	623.182	725.01	628.631	695.238	726.913	507.736	727.324	619.769	664.543	807.114	752.164	737.905	650.449	799.185	700.473	471.181	672.249	668.138	716.242	565.569	695.885	570.407	593.897	708.1	605.266	649.327	795.434	868.125	727.75	644.066	706.474	647.288	807.209
651.436	819.906	636.561	681.403	729.358	620.023	618.949	748.017	687.723	541.814	715.682	429.358	708.086	744.198	688.426	718.637	690.068	760.788	570.042	670.849	792.481	786.622	694.153	613.981	677.058	711.081	696.259	415.177	628.46	654.09	685.544	789.774	749.424	835.023	719.61	697.192	675.87	683.26	734.68
713.25	787.724	569.711	647.763	702.079	709.888	681.951	688.333	676.047	668.181	733.693	535.245	881.485	586.114	831.993	758.721	663.984	736.615	631.225	794.53	662.967	733	616.255	710.253	599.494	695.44	791.337	494.205	742.443	559.982	640.839	714.705	820.194	847.634	759.011	731.944	705.146	677.327	772.573
703.639	700.002	571.364	623.231	696.764	592.847	442.745	670.106	765.646	613.296	715.666	537.962	689.01	623.777	645.174	722.438	680.047	791.119	649.573	614.822	655.892	686.792	556.212	747.849	644.822	681.38	680.096	461.01	649.358	753.162	759.892	683.273	706.794	730.586	697.971	724.458	657.044	718.034	652.164
786.798	704.145	635.743	694.353	658.547	690.252	659.312	647.111	837.37	641.191	742.537	512.271	806.084	664.471	650.062	743.907	615.75	826.064	666.647	823.538	706.063	640.199	624.721	661.301	757.664	679.397	676.185	626.549	680.593	697.996	657.024	618.958	873.798	782.085	730.184	755.566	678.939	574.978	721.303
657.344	704.355	507.644	609.858	739.224	660.848	565.388	667.825	709.387	627.767	687.626	539.134	758.955	626.469	724.915	684.664	781.949	746.777	738.702	780.177	759.069	624.95	622.656	670.603	702.042	613.105	660.116	486.485	676.855	659.617	732.588	755.208	814.085	677.556	670.788	796.164	717.305	630.916	745.226
733.976	736.686	671.578	695.668	713.165	619.304	642.884	649.31	730.344	608.743	798.5	647.198	700.836	734.279	661.079	827.351	731.785	750.125	656.092	806.751	674.841	600.83	796.812	681.893	670.389	582.885	685.822	452.273	698.784	632.956	723.97	745.505	852.482	911.416	692.042	692.448	735.102	698.117	740.411
677.891	803.915	623.73	525.012	749.413	647.347	612.721	629.742	740.119	594.525	840.044	507.578	871.391	672.885	715.278	725.255	774.227	760.601	591.785	761.052	641.953	680.699	643.25	637.979	754.43	562.022	812.464	561.54	621.681	702.424	689.77	729.717	806.846	761.43	768.47	729.283	769.127	572.103	717.717
749.199	662.35	579.924	606.52	633.417	677.881	541.755	589.07	713.266	637.989	703.744	614.837	674.503	730.611	630.835	729.907	590.286	769.744	713.468	778.12	721.866	545.852	663.483	643.233	623.64	608.345	707.943	502.408	645.235	800.505	698.081	774.111	784.886	796.878	810.767	742.992	743.747	666.283	690.015
669.206	747.238	481.281	671.083	642.071	625.132	656.944	666.37	775.729	613.31	672.825	647.827	740.508	651.557	687.845	715.891	772.224	582.135	704.743	751.499	693.733	672.549	748.509	706.931	661.392	710.971	712.748	478.614	736.154	721.248	632.577	639.944	732.726	747.529	700.131	643.643	697.685	597.661	828.451
597.599	731.461	543.758	614.905	622.225	585.244	595.34	686.052	790.076	615.163	813.245	590.095	685.72	632.962	722.039	680.954	751.871	711.621	657.193	726.497	681.292	708.32	808.456	678.492	773.461	635.778	696.382	595.4	722.906	656.122	735.458	768.286	731.511	776.023	763.513	748.31	742.534	655.029	644.21
657.473	716.994	613.915	713.263	663.715	574.951	578.182	729.426	789.29	705.398	561.634	562.226	734.85	509.49	623.881	811.22	721.65	753.791	657.335	835.417	680.445	688.469	703.104	750.355	674.358	615.187	767.001	556.833	658.599	699.157	761.366	733.119	705.369	839.202	752.018	636.243	787.125	604.771	689.16
670.07	742.061	553.718	722.373	643.594	584.292	623.2	603.312	822.431	606.23	715.25	563.212	714.12	768.299	728.884	733.032	604.94	791.341	728.838	758.338	712.448	637.29	619.033	646.853	712.068	658.478	697.987	538.877	617.44	712.974	668.919	608.716	780.624	881.099	947.336	727.626	714.92	640.138	736.71
626.752	695.788	508.063	781.568	653.114	564.226	650.935	549.011	645.893	597.073	646.804	559.751	736.021	676.009	729.543	664.158	732.536	840.718	672.332	765.084	698.825	677.65	701.349	647.687	692.578	585.436	727.056	573.949	680.171	701.813	746.137	685.083	651.979	776.152	743.919	727.344	761.108	654.444	705.628
593.611	692.64	631.307	661.615	622.307	666.346	611.417	687.342	690.747	672.73	683.762	498.098	843.465	742.653	637.211	689.078	787.434	713.578	682.704	786.256	674.962	639.504	625.929	684.089	687.529	677.523	655.382	476.928	656.201	659.165	643.482	694.618	844.203	766.356	738.322	767.944	783.027	693.769	738.44
671.579	765.145	598.016	614.051	750.039	596.837	613.509	528.027	741.782	674.624	751.3	556.747	714.525	696.921	669.061	698.092	706.993	819.742	657.797	771.283	666.806	566.371	692.261	684.493	600.4	627.07	762.685	482.616	552.073	702.926	699.043	617.77	726.249	741.348	662.014	720.513	680.15	610.077	784.139
720.363	667.947	548.381	586.773	718.916	617.943	671.427	659.566	578.995	556.282	755.679	538.306	694.244	681.166	773.549	721.154	675.739	803.216	750.999	750.763	618.043	730.044	750.265	774.975	657.877	596.85	682.619	515.203	658.939	668.293	716.131	685.499	781.153	789.23	788.933	756.863	671.757	695.401	756.346
665.155	702.698	629.403	621.222	651.003	599.287	572.843	910.645	695.628	655.755	691.898	617.558	669.441	685.056	687.377	686.082	725.097	681.236	683.465	721.995	657.291	639.452	751.972	741.642	661.522	598.247	641.218	519.474	687.823	597.486	623.62	783.464	733.829	811.935	834.965	787.848	648.169	609.957	668.07
728.192	667.899	603.67	753.064	748.915	695.211	549.876	720.828	784.819	680.249	759.181	588.618	776.32	651.974	678.028	767.992	647.73	789.889	682.205	788.435	670.718	610.276	716.123	632.203	627.78	616.601	715.74	563.38	687.408	663.34	671.34	672.442	840.552	727.193	731.582	765.166	685.711	531.075	738.27
678.266	793.883	483.054	622.357	686.118	566.643	619.193	667.214	740.355	657.008	750.674	618.02	783.491	657.612	641.15	801.504	641.658	734.432	640.568	871.09	753.304	667.068	589.156	630.05	616.323	699.163	653.845	516.236	745.86	717.014	641.64	732.76	750.365	916.67	780.488	751.49	700.532	699.777	734.759
716.596	792.823	633.287	724.627	631.589	645.234	587.089	686.446	797.118	681.174	795.412	525.86	737.517	758.829	702.632	577.55	683.279	680.693	735.66	763.686	610.98	659.896	661.993	750.695	656.257	724.934	755.77	560.405	681.716	718.173	626.739	713.195	722.259	839.73	761.001	691.248	703.333	705.397	730.146
692.453	807.422	580.826	657.894	745.517	582.956	589.171	734.851	672.197	629.082	641.157	502.94	706.221	719.531	734.789	671.97	685.84	778.417	609.344	782.914	708.879	672.036	669.007	686.001	682.24	681.365	734.457	447.269	666.557	616.023	663.071	735.631	757.033	799.664	709.668	798.936	767.805	609.713	711.708
684.084	753.097	533.702	679.607	654.095	575.99	637.767	639.169	749.057	596.724	750.61	495.692	791.361	700.937	687.007	646.124	667.966	768.248	685.775	829.542	718.595	712.468	650.379	672.898	724.781	600.872	724.162	604.805	567.276	658.315	738.99	721.262	767.606	788.691	644.69	776.734	770.555	729.294	805.834
746.583	800.606	591.836	630.144	686.246	583.138	599.293	650.448	715.233	707.356	739.894	586.236	676.344	674.229	696.263	741.006	678.697	908.584	646.264	746.512	721.707	594.448	683.794	800.241	729.571	583.318	694.78	566.023	618.173	631.256	663.317	777.823	912.41	805.83	680.522	743.608	634.865	588.063	749.518
645.984	779.948	569.915	603.97	640.397	663.898	629.445	655.601	702.356	670.013	710.005	498.586	743.366	639.263	628.333	731.996	786.754	822.675	695.106	819.053	704.293	652.097	695.554	609.601	668.903	650.375	640.367	565.748	640.712	661.692	749.223	652.888	829.917	834.742	703.955	674.857	712.308	568.188	816.664
695	758.213	383.806	589.075	568.969	622.825	582.972	673.406	686.83	663.737	700.895	474.876	795.945	794.354	675.661	823.927	551.365	788.964	686.26	762.017	646.713	596.672	743.494	722.963	777.115	605.033	636.859	480.853	682.155	667.346	732.216	700.497	787.968	879.619	771.392	730.962	768.621	632.653	772.456
638.702	816.199	531.472	655.064	723.25	717.68	712.419	558.62	798.394	666.502	735.296	504.419	798.787	732.216	720.76	712.072	600.34	914.623	720.793	677.511	663.642	705.096	667.746	648.093	615.285	673.31	738.329	527.172	685.712	661.978	744.122	572.801	873.484	842.321	687.607	834.174	685.983	707.159	760.271
683.149	801.714	536.913	674.083	723.666	581.244	648.254	595.216	653.928	564.219	620.114	641.938	800.391	690.759	653.238	722.767	791.537	767.134	779.51	705.679	711.775	699.268	701.371	711.644	684.707	615.508	617.903	556.057	631.941	708.988	706.817	783.57	719.934	849.57	748.461	797.022	755.773	666.433	704.973
711.18	783.447	503.956	680.1	581.445	758.374	557.791	553.523	804.614	660.338	734.39	529.138	721.92	644.957	533.311	686.16	699.545	774.395	609.072	680.67	670.469	736.68	654.59	629.191	658.731	681.303	737.178	504.667	626.576	741.193	676.152	699.077	675.912	824.341	680.08	635.67	624.777	675.75	707.863
660.319	773.294	530.304	702.758	749.464	676.066	691.503	704.996	663.676	589.967	634.174	501.788	674.347	693.201	711.158	694.033	592.964	808.791	662.609	754.267	773.78	572.917	833.858	599.901	607.485	663.2	726.004	551.803	617.38	752.354	646.845	715.927	752.019	781.809	682.854	625.378	708.048	651.006	675.901
645.53	796.93	586.205	641.783	694.047	698.502	603.263	705.811	735.715	684.031	719.744	638.726	764.217	709.867	633.03	700.342	804.899	776.185	629.146	787.803	739.943	700.44	678.757	860.396	549.16	600.277	688.672	609.305	604.046	642.081	768.584	670.048	810.536	801.411	820.486	753.358	684.638	649.408	770.791
573.263	688.969	554.939	666.006	695.374	705.761	592.374	774.719	717.492	673.015	651.904	589.001	689.809	675.278	603.938	811.82	664.105	732.908	681.56	719.702	739.088	744.897	710.573	735.531	647.086	647.43	730.22	524.953	695.413	741.034	629.263	636.584	695.969	868.02	678.428	810.949	749.889	708.228	752.67
654.712	786.644	691.103	659.074	746.53	541.843	571.129	700.86	700.61	675.422	706.605	614.169	730.192	735.647	711.377	787.816	820.805	795.404	692.346	794.214	703.849	566.732	782.012	723.812	694.566	688.156	741.809	497.219	612.364	686.648	628.888	643.47	808.33	852.011	672.371	738.792	746.86	616.086	690.497
690.317	814.295	647.52	620.494	738.817	571.872	608.814	517.542	808.606	684.298	697.291	627.823	671.66	647.351	544.392	677.235	730.378	758.519	669.741	803.517	716.009	773.522	709.532	745.154	627.638	685.094	655.92	524.843	677.591	548.497	664.699	699.308	744.032	864.337	733.499	782.362	697.369	701.532	724.12
587.232	768.677	593.482	662.444	636.723	623.432	689.083	686.04	692.741	678.568	634.358	692.823	654.567	702.532	647.732	718.96	600.411	763.088	740.274	711.843	750.105	623.167	704.369	717.948	650.048	654.988	661.534	525.922	618.166	733.981	620.698	690.274	802.561	748.365	797.307	696.721	743.224	661.151	754.874
787.91	664.666	653.85	539.26	752.111	608.907	647.125	719.822	828.727	663.875	817.346	554.882	779.989	757.414	720.665	708.973	701.706	869.569	654.4	778.416	606.461	699.498	696.915	631.028	614.102	598.014	793.285	528.903	755.144	700.528	798.352	760.356	837.797	826.376	757.749	693.808	784.885	646.135	633.892
629.923	751.915	613.079	675.436	726.135	635.173	632.936	670.731	791.969	636.502	713.49	595.802	711.423	623.257	674.721	751.047	700.168	856.967	763.833	716.131	619.293	693.828	698.989	750.505	577.68	679.403	705.009	558.741	694.637	717.025	682.285	747.97	729.242	744.175	751.81	678.162	752.058	589.623	743.421
702.262	753.71	615.381	641.207	769.291	704.424	590.868	601.287	793.614	654.698	811.204	605.054	718.671	669.546	706.594	616.783	666.843	737.778	732.294	792.848	639.152	680.062	728.214	722.895	751.388	607.599	691.456	499.081	735.634	699.309	633.203	675.393	743.922	904.251	786.69	779.591	740.019	635.086	711.498
706.503	715.8	677.224	671.208	766.394	556.746	651.329	592.056	707.469	709.692	731.616	531.064	678.624	631.075	598.627	770.085	632.474	711.208	657.619	769.57	721.856	591.083	712.674	715.802	616.828	644.959	786.268	595.864	735.339	746.53	585.128	764.755	850.307	814.955	737.021	762.115	746.43	571.351	642.283
608.446	671.612	619.074	569.746	667.165	676.468	560.622	602.727	778.662	581.238	735.442	642.842	754.822	610.64	700.111	736.505	669.492	843.737	665.476	818.008	684.826	626.45	661.182	638.353	599.767	678.066	791.736	492.212	663.129	740.08	696.375	762.944	755.495	902.735	697.712	871.403	709.666	653.431	700.63
692.227	698.709	551.281	583.371	665.226	639.864	633.499	634.088	746.863	520.077	754.995	579.35	732.191	687.001	707.609	875.955	694.118	760.002	696.565	800.99	785.427	643.212	669.027	681.887	504.329	583.254	714.069	498.081	666.395	621.405	674.717	628.878	717.699	867.923	809.48	790.555	609.866	708.166	698.776
603.408	796.659	519.874	646.091	673.103	630.386	573.138	562.576	728.769	614.067	780.594	481.249	813.845	758.721	640.22	846.875	779.938	803.79	668.605	735.135	609.415	738.601	646.934	673.408	698.365	685.554	682.254	527.833	731.015	629.36	730.139	714.297	810.233	774.776	797.587	669.411	646.945	644.521	750.937
628.045	710.212	538.794	542.398	727.175	605.741	636.197	767.854	774.684	747.019	723.254	595.603	744.898	657.806	627.255	740.776	752.313	721.7	629.824	769.827	654.318	637.305	672.893	718.972	697.552	614.418	756.619	500.486	796.579	692.58	665.238	693.401	733.929	814.288	650.334	751.205	731.155	571.562	629.505
719.946	800.011	608.348	719.604	745.801	679.97	497.477	619.067	708.753	701.46	743.559	588.622	582.728	741.449	718.74	809.627	760.946	762.641	722.647	777.518	600.254	769.208	673.164	634.468	682.734	627.737	721.531	538.29	654.327	720.063	676.564	785.475	787.718	803.15	784.802	826.79	696.643	666.021	658.365
736.725	678.111	617.234	663.685	753.791	697.935	632.337	716.803	772.801	686.992	634.302	672.27	654.835	707.025	692.405	680.883	689.996	801.542	719.827	652.199	721.1	568.612	702.072	721.293	655.618	661.266	584.254	584.176	550.197	733.39	621.32	692.193	755.605	809.871	690.131	705.236	759.54	693.54	717.903
622.402	729.46	561.169	601.905	639.535	623.992	609.51	648.509	723.946	684.126	673.134	672.964	741.657	594.523	705.994	733.641	663.526	762.143	715.658	772.028	698.085	761.735	779.408	619.954	713.259	676.134	585.809	461.103	647.657	608.057	665.158	733.474	740.615	885.094	780.254	832.281	651.546	651.032	755.565
713.057	747.287	574.319	700.321	567.132	580.992	712.982	618.966	672.39	671.048	671.271	531.01	750.917	693.922	696.443	800.577	682.568	747.981	756.511	695.395	662.452	645.028	648.239	628.982	688.128	648.586	700.526	456.008	633.19	616.867	677.201	713.053	689.174	855.643	674.918	770.842	673.792	665.343	723.165
672.556	675.761	614.468	742.982	627.943	626.059	649.834	668.439	737.581	700.352	686.179	464.941	716.55	779.253	765.373	744.036	635.907	752.834	728.995	810.133	678.674	705.992	714.104	668.327	604.62	519.806	724.771	543.598	681.636	591.266	615.943	700.35	770.465	817.366	812.883	744.149	714.093	657.657	698.851
695.952	687.086	630.215	690.927	645.713	587.751	599.503	684.164	739.541	552.407	718.551	581.239	747.812	597.146	674.192	698.226	680.626	799.458	695.555	784.267	718.627	700.331	660.224	622.631	683.44	626.417	636.985	462.191	765.814	596.751	633.166	788.083	625.932	665.978	844.446	708.447	681.606	769.959	859.47
610.135	740.376	672.564	654.086	636.854	664.548	587.03	709.922	850.289	621.843	781.654	525.59	756.09	677.231	701.087	756.07	642.318	781.742	727.778	802.653	677.734	811.416	725.573	633.118	647.285	550.236	793.132	613.921	614.66	679.209	726.706	623.951	672.925	825.833	644.115	754.015	598.664	660.505	835.947
676.79	748.335	474.205	683.981	695.56	702.375	659.626	653.91	758.696	697.852	680.755	599.072	756.609	574.573	743.174	743.163	699.906	777.636	709.878	732.475	736.555	726.921	663.953	693.283	683.177	617.887	660.921	479.445	709.098	705.038	671.414	661.71	736.904	761.083	700.454	721.014	689.315	645.418	669.701
737.5	831.197	650.94	607.451	763.111	645.91	651.37	758.118	711.7	790.338	702.051	497.209	746.728	555.231	645.601	674.788	622.209	774.755	547.003	773.362	618.9	621.34	786.798	655.825	584.149	703.84	668.385	387.731	708.056	616.912	754.073	687.588	789.886	734.826	829.469	745.447	765.162	588.142	650.14
688.274	653.057	653.506	741.62	660.021	630.986	705.56	702.796	737.267	656.051	670.752	688.604	720.486	722.346	719.521	762.641	767.807	768.805	683.605	736.686	697.079	732.992	704.143	694.179	690.974	704.872	680.866	489.426	737.248	690.837	682.911	676.839	717.515	865.91	731.545	663.027	771.5	629.369	701.717
612.629	766.012	640.821	736.501	619.283	658.502	645.813	669.773	711.631	562.9	733.073	548.939	695.757	636.603	636.77	680.909	699.066	835.573	706.422	766.142	686.275	693.495	609.673	675.125	604.959	724.146	857.544	514.599	635.357	803.419	679.643	813.203	729.638	808.887	617.831	710.157	746.647	634.056	621.939
777.203	683.361	554.49	638.054	670.658	587.408	518.243	581.352	730.717	613.416	778.881	570.261	791.105	747.292	741.1	749.66	713.055	722.548	647.6	795.922	691.76	645.214	696.632	635.126	576.134	669.781	704.152	470.246	625.173	731.326	682.959	628.935	752.573	711.304	644.089	701.248	765.349	650.369	700.883
728.945	782.975	559.364	633.063	715.623	638.422	626.034	577.089	764.262	575.293	705.886	621.082	788.377	743.863	704.182	775.711	734.288	741.905	691.018	712.766	711.723	674.465	774.057	718.615	786.151	739.296	663.091	486.193	595.742	660.673	784.948	642.495	718.263	810.633	704.213	733.219	765.556	731.686	687.339
642.83	737.978	615.191	597.14	622.787	548.991	650.593	647.65	752.703	607.701	688.529	641.587	680.695	616.849	722.436	705.275	740.654	814.272	674.742	824.622	717.261	618.541	590.622	766.185	686.577	603.983	816.077	525.049	680.521	635.069	715.084	749.362	749.363	740.417	747.934	774.866	754.84	586.771	799.739
681.051	720.909	598.657	663.807	643.87	558.09	662.192	703.64	791.105	686.828	629.144	621.444	744.602	664.626	790.732	800.596	728.983	701.796	732.633	696.182	714.508	733.361	658.364	674.443	659.931	617.799	796.493	586.857	638.785	685.484	673.6	737.114	688.774	818.995	771.869	792.68	601.265	629.312	810.092
667.267	765.096	647.951	580.229	646.257	676.128	612.289	782.657	782.922	621.097	681.785	597.207	769.244	723.817	576.428	680.747	882.891	726.079	666.463	871.151	653.637	754.668	761.531	703.97	646.411	644.748	721.234	560.427	661.275	694.492	730.72	810.7	719.585	880.897	770.132	778.597	701.416	709.048	637.922
718.154	925.126	506.143	618.351	702.893	666.538	718.147	734.123	777.149	553.711	607.329	582.573	682.212	710.972	675.057	661.073	722.24	797.912	661.927	715.918	726.119	622.501	678.655	620.009	691.112	688.356	673.657	428.666	724.268	699.733	690.393	734.944	716.183	762.013	823.819	749.148	656.195	682.328	674.935
687.369	695.649	536.926	652.621	636.142	686.565	596.842	699.471	673.462	616.319	687.658	549.662	661.464	794.32	754.556	789.019	817.416	816.358	807.775	708.015	708.284	706.31	759.889	588.583	562.928	717.503	799.501	519.931	644.173	664.203	728.338	875.647	735.666	944.3	775.757	784.241	565.473	652.946	674.019
823.806	668.001	535.395	596.81	761.97	641.843	659.603	702.924	786.167	680.021	640.176	582.839	688.316	685.844	722.615	789.348	721.55	808.504	721.58	813.855	636.627	669.351	675.617	619.617	636.553	674.72	684.54	629.529	675.537	594.834	703.978	794.812	679.347	707.567	789.164	792.033	660.374	597.247	777.591
736.54	651.436	621.147	769.977	614.789	687.719	657.69	651.591	720.141	667.912	657.324	573.465	733.236	684.425	574.706	686.601	726.646	772.646	742.146	820.049	825.56	669.04	597.978	631.034	675.753	572.131	667.751	475.557	555.864	663.985	767.514	715.059	726.401	780.521	714.446	729.104	588.551	692.827	772.038
632.214	813.643	699.906	642.494	753.467	693.539	682.366	543.006	743.364	606.185	632.132	564.198	775.3	634.232	670.475	696.97	667.699	745.765	675.921	720.455	720.401	629.035	757.555	739.21	624.396	657.445	736.218	526.496	653.951	678.365	759.248	756.105	750.47	754.455	748.785	757.809	793.744	599.912	690.877
679.787	767.231	633.844	626.456	732.122	616.69	623.394	643.182	716.303	625.783	737.965	578.538	692.722	624.116	751.074	795.774	739.343	845.08	687.441	855.95	651.681	622.661	736.661	677.814	701.634	579.257	695.076	535.606	766.201	622.161	602.64	728.33	852.319	818.391	689.155	739.324	802.484	571.022	847.782
548.373	729.168	592.829	675.693	694.663	698.485	644.056	599.357	717.842	690.345	754.354	670.976	615.951	684.753	731.108	799.854	637.855	859.255	625.412	706.855	772.917	645.325	662.773	645.234	688.614	679.332	740.537	456.452	774.605	685.935	558.872	613.053	717.349	840.19	709.475	806.102	670.557	648.412	685.748
586.707	712.319	664.046	543.944	677.713	658.066	738.411	646.279	639.302	651.92	669.625	567.92	700.062	759.741	728.313	711.766	691.351	724.384	613.704	756.701	712.269	724.042	741.651	577.846	719.851	615.909	743.646	583.158	650.311	789.012	658.623	720.932	720.825	844.254	811.822	718.113	732.666	666.472	844.898
700.919	813.011	524.478	718.257	625.975	640.637	560.473	715.193	690.646	659.567	712.019	525.476	653.277	677.14	606.113	686.988	738.416	770.699	719.403	785.654	715.17	729.958	638.2	616.956	541.05	693.415	707.051	617.5	483.559	725.133	797.619	663.374	727.91	870.514	748.318	729.721	748.634	604.016	686.797
793.276	712.28	666.394	602.245	612.359	680.823	635.278	686.405	784.54	562.778	666.026	667.182	787.05	685.555	741.458	821.618	781.08	844.139	566.962	729.773	625.36	666.285	797.845	790.742	683.138	617.965	702.727	501.617	669.753	624.936	612.005	750.021	761.495	908.119	684.412	672.281	692.762	697.791	647.945
717.64	754.997	553.006	671.218	661.705	640.585	633.365	692.966	780.892	642.64	663.119	612.363	810.576	797.183	680.25	733.167	641.437	773.431	762.041	718.82	567.732	699.776	579.308	701.807	798.808	646.968	618.351	547.721	667.529	713.337	611.637	659.391	757.335	842.374	795.295	687.647	648.039	656.06	689.626
732.684	785.414	684.616	677.877	527.838	663.253	550.415	609.357	835.932	664.375	699.336	667.843	758.301	775.979	642.716	654.737	634.449	799.012	742.923	835.652	695.967	632.09	709.636	759.867	618.062	633.634	701.99	544.236	691.207	790.903	674.72	710.2	803.332	842.621	648.961	828.795	668.509	529.727	674.987
630.56	728.157	586.813	716.703	672.866	615.799	624.56	690.583	625.52	612.465	733.339	575.57	699.332	668.607	740.776	582.79	676.713	766.584	825.385	739.946	782.987	691.422	647.853	584.998	673.163	710.244	696.603	543.87	666.947	653.406	685.719	789.161	802.156	751.374	647.951	767.618	693.358	596.182	761.957
634.983	818.217	602.183	741.958	669.804	691.373	628.613	633.512	700.866	695.245	789.105	656.119	738.286	589.309	750.746	735.891	659.538	792.918	601.02	868.448	689.225	720.37	681.819	619.586	690.913	668.389	694.565	576.091	725.765	696.72	698.126	647.622	768.92	876.996	728.408	720.592	684.403	676.309	737.778
667.531	692.965	587.424	665.251	645.378	658.55	670.596	744.835	754.671	602.651	731.146	595.075	696.698	644.309	712.494	702.102	701.827	811.09	663.951	666.811	588.456	771.07	828.152	748.914	597.487	648.314	798.266	531.017	600.126	749.242	648.436	744.698	724.186	857.277	774.13	708.282	752.916	663.056	803.374
704.66	756.6	660.176	712.273	630.592	674.883	708.662	647.463	742.556	555.892	731.843	484.958	695.085	605.081	656.448	796.653	693.05	845.518	657.2	860.656	692.455	715.952	737.944	641.157	679.156	703.52	742.415	524.354	694.716	622.045	764.422	786.089	779.592	773.669	708.269	759.583	626.655	636.425	761.276

[truncated: 14 more sheets: CG_StopSignal_Reaction, CG_Stroop_Reaction, MG_2Back_Accuracy, MG_StopSignal_Accuracy, MG_Stroop_Accuracy, MG_2Back_Reaction, MG_StopSignal_Reaction, MG_Stroop_Reaction, HG_2Back_Accuracy, HG_StopSignal_Accuracy, HG_Stroop_Accuracy, HG_2Back_Reaction, HG_StopSignal_Reaction, HG_Stroop_Reaction]
