# Supplementary material for: Brain basis for physical activity levels mediate beta Inhibition to improve cognitive function in elderly based on multimodality monitoring
Source: Sci Rep. 2025 May 23;15:17937. doi: 10.1038/s41598-025-98857-5 (PMC12102201; doi:10.1038/s41598-025-98857-5)
Supplement: Supplementary file 2 — Supplementary Material 2 [file 41598_2025_98857_MOESM2_ESM.xlsx]

## Sheet: process_data
	mean	18.68	14.74	8.97991	12.4102	2.82032	6.75968
	sd	2.82004	3.59018	1.01995	2.29001	1.23976	2.23021
No.	old_data	α_rest	α_work	β_rest	β_work	β2_rest	β_work
1	-13.83	19.41	16.23	9.97	12.49	4.49	6.63
2	-30.14	17.96	19.72	10.1	15.11	5.53	10.72
3	-45.12	18.68	18.29	10.5	13.57	2.52	8.34
4	-53.08	18.95	8.65	8.23	12.62	2.37	7.69
5	-51.45	19.95	14.59	10.37	13.55	1.35	5.16
6	-42.7	18.04	15.75	7.94	9.71	1.63	6.47
7	-33.12	20.19	6.21	9.75	13.91	2.91	10.32
8	-29.14	15.56	16.99	7.73	14.42	0.96	6.49
9	-33.49	21.76	17.79	10.83	12	3.38	4.49
10	-43.53	20.36	14.57	8.34	12.69	2.1	3.91
11	-52.95	16.98	16.37	7.83	13.35	3.8	3.11
12	-55.69	15.7	10.38	7.4	8.96	2.29	6.89
13	-49.66	18.15	20.48	8.88	7.67	1.82	5.64
14	-38.1	15.09	16.78	8.79	8.14	4.91	9.45
15	-27.53	19.09	10.9	9.74	14.1	4.14	6.94
16	-23.71	20.36	13.3	9.17	13.89	1.82	5.37
17	-27.94	15.85	15.79	9.56	10.48	1.67	10.17
18	-36.36	20.37	9.79	10.05	12.3	4.37	3.37
19	-42.66	15.69	11.98	9.09	12.32	2.14	4.61
20	-42.63	18.27	16.87	9.35	15.21	4.25	6.9
21	-37	19.32	11.8	7.63	12.26	4.61	7.69
22	-30.74	15.62	16.03	7.97	11.46	2.03	1.08
23	-29.03	20.33	11.41	9.97	12.72	1.96	8.59
24	-33.21	18	11.45	8.75	11.5	4.06	3.42
25	-39.67	17.46	14.64	9.06	13.53	1.66	8.53
26	-42.74	23.85	12.8	9.01	14.87	1.14	10.96
27	-39.23	20.35	17.34	8.86	12.76	2.78	5.02
28	-31.16	19.3	14.29	7.75	13.06	1.74	7.54
29	-24.28	21.74	21.94	9.51	11.67	2.17	8.19
30	-23.66	18.68	9.48	9.15	12.61	1.96	7.68
31	-29.59	17.34	16.4	7.85	12.99	3.86	8.17
32	-37.18	15.71	14.35	6.74	12.01	0.98	6.75
33	-40.02	18.94	19.4	9.34	13.2	4.4	7.01
34	-35.13	16.43	15.02	9.18	10.83	1.68	3.71
35	-25.42	15.37	14.57	8.6	12.11	3.32	6.94
36	-17.6	20.16	21.59	9.71	11.1	2.69	6.84
37	-17.14	20.98	12.99	7.74	12.18	1.16	8.81
38	-24.14	22.59	13.6	9.5	12.66	2.32	6.97
39	-33.24	14.98	13.89	7.84	12.25	3.16	5.87
40	-37.76	22.21	18.5	8.43	11.49	2.04	7.13
41	-34.69	23.22	14.76	9.67	13.94	3.14	7.25
42	-26.81	18.84	10.64	9.98	12.31	-1.11	3.44
43	-20.34	15.19	12.71	10.3	12.21	3.03	3.16
44	-20.05	21.59	16.79	11.07	9.96	3.72	4.63
45	-25.72	22.11	16.63	8.63	14.83	2.58	4.68
46	-32.56	17.61	18.86	9.37	10.97	4.31	8.52
47	-35.12	17.12	15.65	9.8	17.79	3.24	8.45
48	-31.64	21.99	11.49	7.74	13.01	3.22	8.5
49	-25.32	17.09	17.15	6.3	10.44	4.19	7.32
50	-21.64	25.08	18.94	9.3	13.56	3.67	7.48
51	-23.81	17.71	16.39	9.15	13.21	2.96	9.85
52	-29.95	13.64	19.88	9.18	9.43	4.25	10.63
53	-34.27	24.1	10.76	9.22	14.65	5.04	6.04
54	-31.5	16.47	15.02	8.76	10.94	0.19	9.07
55	-21.21	18.32	17.19	6.17	10.33	3.61	9.6
56	-8.55	20.19	17.58	8.15	14.51	1.11	8.45
57	-0.69	16.52	9.87	8.77	13.06	2.61	5.39
58	-1.58	23.81	11.05	8.67	14.51	1.87	6.61
59	-8.89	17.58	17.68	10.04	13.18	4.09	10.09
60	-15.74	20.61	14.1	8.22	14.26	4.61	8.15
61	-15.89	22.26	14.4	9.8	13.97	3.61	6.9
62	-8.44	14.51	10.78	9.31	15.64	0.88	7.15
63	1.61	20.08	8.39	8.49	14.44	0.58	4.61
64	7.31	16.83	18.18	8.88	12.98	4.03	3.75
65	5.21	17.56	14.88	8.59	9.02	1.76	6.49
66	-1.99	18.05	18.62	8.47	12.67	2.59	4.54
67	-7.62	13.93	13.87	8.59	12.46	2.85	7.54
68	-6.15	21.62	14.3	11.02	9.7	2.03	3.84
69	2.65	20.16	12.74	7.94	13.71	3.27	11.05
70	13.81	17.5	11.47	8.38	12.16	5.15	3.8
71	21.06	16.97	16.14	10.17	13.88	1.53	5.48
72	21.53	20.37	14.04	8.54	14.38	4.01	6.82
73	17.57	23.67	16.75	8.8	14.9	4.64	4.89
74	14.46	22.23	16.08	8.13	15.49	1.12	5.79
75	16.14	20.42	8.93	8.55	9.8	3.63	4.47
76	22.29	20.11	12.69	8.92	15.72	3.42	8.28
77	29.11	17.93	12.6	8.99	13.4	0.44	4.2
78	32.82	18.66	12.98	9.35	10.23	2.95	4.85
79	33.11	22.61	14.13	9.85	12.84	2.32	6.03
80	33.5	21.44	12.65	9.14	15.73	3.02	5.07
81	38.36	21.19	14.44	11.62	11.52	4.68	4.4
82	48.79	18.99	14.56	7.48	11.76	2.95	6.93
83	60.94	14.87	10.9	9.61	15.41	2.74	10.79
84	68.19	17.62	17.69	8.76	11.41	2.46	5.16
85	65.87	11.96	6.94	9.7	17.59	2.97	8.37
86	55.06	15.64	11.64	9.6	13.36	3.17	11.44
87	42.26	19.55	11.64	8.3	8.19	3.55	4.79
88	35.22	19.78	21.75	7.88	10.92	3.77	6.46
89	37.9	18.34	17.99	6.27	10.59	0.96	3
90	48.17	14.28	17.02	8.17	14.28	2.23	5.53
91	60.14	16.95	12.39	8.71	14.08	3.87	7.14
92	68.94	18.99	21.01	8.45	14.08	2.19	4.49
93	74.35	11.79	14.45	9.01	15.15	3.25	5.28
94	80.5	18.4	15.4	8.05	9.05	3.71	8.5
95	91.82	19.38	18.09	11.18	11.34	2.91	5.01
96	108.67	15.29	19.35	7.91	10.34	5.27	9.47
97	126.25	15.74	19.72	7.56	14.06	2.39	5.75
98	137.62	12.73	11.71	9.8	11.81	4.48	9.09
99	138.92	11.67	14.39	9.06	9.45	0.6	2.04
100	132.55	21.21	19.58	9.41	9.96	1.2	9.15
101	125.98	19.91	17.97	9.09	12.98	3.05	7.74
102	126.77	18.35	16.43	9.32	10.77	1.86	9.88
103	137.31	17.34	14.63	9.54	16.98	3.69	3.79
104	153.32	20.3	18.25	12.01	11.78	2.95	8.45
105	166.99	19.64	17.25	10.32	8.61	2.61	6.12
106	172.63	19.8	12.28	8.73	15.3	3.14	3.39
107	170.6	21.1	13.14	8.84	12.62	3.18	7.24
108	166.66	17.58	7.1	8.16	8.97	2.83	6.19
109	167.31	17.06	19.63	10.35	12.24	3.25	4.33
110	174.85	18.63	10.33	8.09	8.31	0.51	6.44
111	185.75	17.16	14.89	10.13	14.84	4.2	6.27
112	193.8	17.76	21.88	9.72	13.61	4.04	4.92
113	195.33	20.14	8.5	8.11	8.84	2.59	5.84
114	192.35	20.11	9.22	8.54	13.62	2.8	4.05
115	191.17	19.85	14.54	9.56	11.21	4.02	8.68
116	197.42	21.74	10.03	8.9	11.38	2.43	3.88
117	211.48	22.01	10.74	7.38	14.33	3.02	8.37
118	227.87	15.64	15.2	8.26	13.4	2.51	6.24
119	239.13	21.65	13.09	8.63	11.28	3.45	8.8
120	241.21	18.36	15.94	10.91	13.22	2.72	5.74
121	236.18	16.37	15.22	8.92	11.67	1.11	11.17
122	230.39	18.95	16.39	8.24	13.23	1.59	4.83
123	229.48	19.32	9.83	8.25	12.99	3.78	9.57
124	234.25	15.76	12.95	9.27	11.37	3.05	13.94
125	240.48	24.17	13.01	10.42	9.04	3.94	8.94
126	242.71	18.64	15.3	10.44	12.23	4.48	9.74
127	238.92	16	14.55	8.72	13.32	3.85	8.27
128	232.32	23.04	14.7	10.05	9.48	4.39	5.03
129	228.94	16	14.9	8.71	10.59	1.15	6.86
130	232.83	19.18	12.64	10.18	12.46	4.39	5.6
131	242.75	19.22	12.01	11.83	9.77	2.65	1.6
132	253.05	19.92	6.86	8.68	10.06	4.65	8.26
133	258	18.56	10.58	11.45	14.08	4.7	7.29
134	256.2	15.97	17.46	10.92	8.09	5.61	5.44
135	251.61	18.31	12.12	7.55	12.61	3.61	8.3
136	250.21	18.92	8.24	7.91	12.78	1.75	8.45
137	255.08	17.02	11.57	8.86	16.97	1.48	8.43
138	263.58	19.11	12.67	10.13	10.11	1.24	2.27
139	269.17	16.37	14.08	8.02	6.46	2.07	3.64
140	266.36	18.66	13.23	9.52	7.58	2.44	5.77
141	255.14	14.41	14.51	7.91	8.4	3.43	9
142	241.32	11.21	11.07	8.97	12.33	3.59	6.01
143	232.57	15.87	17.48	10.38	13.85	1.27	8.48
144	233.02	23.97	18.98	7.82	11.66	3.13	4.09
145	240.51	19.67	18.07	9.99	14.4	3.35	9.35
146	248.55	25.32	11.21	7.95	11.88	2.33	9.68
147	251.3	19.35	11.61	8.11	9.8	1.95	8.66
148	247.71	16.69	19.45	10.44	6.7	2.07	9.28
149	241.74	18.21	16.06	8.6	9.19	2.56	9.34
150	238.65	18.15	14.76	8.57	15.18	1.57	3.03
151	240.51	20.63	14.56	9.01	12.65	4.4	4.96
152	244.45	14.55	15.08	8.82	15.06	1.14	9.26
153	245.12	19.56	12.85	9.24	14.76	0.83	1.91
154	239.2	17.76	13.06	7.81	13.91	3.87	5.47
155	228.38	21.25	9.18	9.32	12.42	3.88	8.4
156	218.4	14.23	20.44	9.01	11.91	3.18	5.5
157	214.79	18.67	16.81	8.94	17.62	3.66	8.3
158	218.69	21.57	18.53	9.68	17.51	1.33	6.67
159	225.92	21.71	16.81	9.8	16.5	4.66	4.14
160	230.06	19.92	10.34	9.54	16.26	2.81	7.17
161	227.22	23.61	14.69	11.18	13.7	2.57	7.62
162	218.8	19.38	11.86	9.35	12.72	1.93	6.64
163	210.12	21.56	18.91	9.53	15.19	3.47	7.48
164	206.06	17.39	10.4	7.95	13.19	2.8	8.79
165	207.03	23.23	14.2	10.38	12.27	4.56	7.22
166	208.65	20.01	25.24	8.18	13.93	-0.1	7.13
167	205.37	19.03	14.67	9.52	13.99	2.32	9.33
168	195.25	11.76	10.57	8.64	9.91	5.49	6.33
169	182.06	19.72	18.44	8.18	14.41	2.09	5.76
170	172.84	22.59	10.87	9.12	9.06	2.17	5.38
171	172.75	19.14	15.3	10.47	14.72	4.22	5.29
172	181.02	15.7	13.13	9.7	5.7	1.29	7.52
173	191.28	19.2	18.87	9.61	12.72	3.31	7.15
174	195.96	18.78	5.24	9.72	10.69	2.94	11.29
175	191.48	20.19	11.06	8.18	16.29	3.95	3.75
176	180.34	15.06	16.51	8.79	14.32	2.75	6.42
177	168.65	22.71	17.14	7.92	13.61	0.8	9.95
178	161.31	18.45	16.28	8.05	14.72	4.77	4.51
179	158.42	14.69	17.22	7.89	15.21	3.34	7.6
180	155.8	22.91	16.96	9.18	12.71	5.65	11.17
181	148.91	22.77	22.17	10.35	10.98	2.53	8.88
182	137.09	22.98	15.7	10.11	13.84	2.54	5.04
183	124.5	19.58	17.1	7.48	10.5	1.69	9.97
184	117.16	15.26	20.05	8.27	11.59	3.23	5.26
185	118.16	17.45	13.87	8.27	13.46	3.79	6.89
186	125.01	22.64	15.5	8.47	13.81	2.06	5.83
187	131.04	15.68	20.76	8.68	10.42	1.97	6.08
188	130.14	19.87	14.16	7.42	12.79	2.14	8.55
189	121.08	18.06	18.08	10.19	12.83	2.21	6.05
190	108.33	18.02	22.63	7.73	16.26	2.76	8.21
191	98.53	19.38	9.17	8.21	12.35	0.67	6.44
192	95.64	17.79	18.21	8.02	7.4	4.69	4.42
193	98.15	18.83	16.4	10	8.23	3.22	8.69
194	100.69	16.71	13.03	8.78	8.26	2.02	6.9
195	98.35	14.83	9.26	8.01	12.23	2.23	7.49
196	90.65	19.72	18.77	8.34	9.41	2.07	3.23
197	81.7	15.85	19	9.72	9.49	3.52	6.11
198	76.8	18.13	9.04	10.18	12.08	2.32	6.28
199	78.02	14.86	8.89	8.69	11.38	3.84	10.31
200	82.35	19.65	16.54	7.58	13.22	3.63	7.31
201	83.92	21.56	15.88	7.53	11.91	1.13	6.01
202	78.56	21.18	17.21	8.56	11.65	1.42	5.94
203	67.2	16.52	13.59	8.84	11.95	2.03	9.23
204	55.31	15.44	10.08	9.51	11.39	0.72	8.27
205	48.86	13.82	10.42	9.48	11.3	1.06	7.02
206	49.83	24.97	22.46	8.43	15.33	3.81	4.42
207	54.74	15.73	17.36	8.24	14.91	2.19	1.88
208	57.42	18.62	10.61	7.9	12.48	4.46	2.88
209	53.81	22.27	11.03	7.37	8.1	3.23	8.15
210	45.05	15.15	20.66	9.47	14	3.62	8.11
211	36.51	14.88	17.16	10.63	14.47	2.12	10.15
212	33.49	21.07	14.76	8.35	13.33	3.54	4.41
213	37.1	15.62	17.97	9.15	11.75	4.4	6.91
214	43.3	19.35	15.07	8.51	16.05	0.57	6.14
215	46.09	18.73	15.84	8.34	10.04	1.61	5.57
216	42.05	24.65	16.29	9.6	12.86	2.36	7.05
217	32.87
218	23.94
219	20.06
220	21.75
221	24.96
222	24.39
223	17.84
224	8.09
225	0.83
226	0.21
227	5.44
228	11.26
229	11.87
230	5.46
231	-4.35
232	-11.26
233	-11.13
234	-5.09
235	1.48
236	3.22
237	-1.04
238	-7.44
239	-10.38
240	-7.1
241	-0.11
242	4.7
243	2.65
244	-5.88
245	-15.47
246	-19.65
247	-15.8
248	-7.24
249	-0.7
250	-1.23
251	-8.42
252	-16.74
253	-19.95
254	-15.89
255	-8.2
256	-3.55
257	-6.57
258	-16.47
259	-27.66
260	-33.97
261	-33.03
262	-27.83
263	-24.41
264	-27.43
265	-36.84
266	-47.86
267	-54.13
268	-52.1
269	-43.56
270	-34.67
271	-31.91
272	-37.63
273	-48.31
274	-56.95
275	-58.13
276	-52.02
277	-44.35
278	-42.08
279	-48.08
280	-58.89
281	-67.21
282	-67.46
283	-59.98
284	-50.66
285	-46.5
286	-50.35
287	-58.99
288	-65.91
289	-66.35
290	-60.93
291	-54.82
292	-53.45
293	-58.08
294	-64.78
295	-67.64
296	-63.65
297	-55.38
298	-49.26
299	-50.68
300	-59.8
301	-71.16
302	-77.71
303	-76.06
304	-68.91
305	-62.92
306	-63.53
307	-70.92
308	-80
309	-84.33
310	-80.95
311	-72.56
312	-65.44
313	-64.93
314	-71.69
315	-81.29
316	-87.28
317	-85.62
318	-77.42
319	-68.23
320	-64.16
321	-67.61
322	-75.5
323	-81.36
324	-80.11
325	-71.91
326	-62.22
327	-57.77
328	-61.46
329	-70.1
330	-76.8
331	-76.24
332	-68.75
333	-60.02
334	-56.65
335	-61.18
336	-70.14
337	-76.91
338	-76.79
339	-70.56
340	-63.77
341	-62.39
342	-68.17
343	-77.33
344	-83.51
345	-82.65
346	-76.11
347	-69.55
348	-68.47
349	-73.91
350	-81.66
351	-85.53
352	-82.23
353	-74.02
354	-66.96
355	-66.27
356	-72.33
357	-80.49
358	-84.75
359	-82.54
360	-76.61
361	-72.82
362	-75.4
363	-83.58
364	-92.08
365	-95.23
366	-91.32
367	-83.9
368	-78.85
369	-79.77
370	-85.1
371	-89.47
372	-88.08
373	-80.77
374	-72.36
375	-69.02
376	-73.36
377	-82.12
378	-88.45
379	-87.01
380	-78.14
381	-67.68
382	-62.71
383	-66.28
384	-75.26
385	-82.9
386	-84.04
387	-79.08
388	-73.48
389	-73.41
390	-80.92
391	-92.26
392	-100.69
393	-101.53
394	-95.47
395	-87.68
396	-83.65
397	-84.87
398	-87.94
399	-87.57
400	-81.17
401	-71.26
402	-63.82
403	-63.68
404	-70.63
405	-79.23
406	-82.71
407	-77.99
408	-68.1
409	-60.04
410	-59.62
411	-67.16
412	-77.36
413	-83.38
414	-81.99
415	-75.89
416	-71.26
417	-72.67
418	-79.33
419	-85.76
420	-86.35
421	-80.14
422	-71.94
423	-68.77
424	-74.34
425	-86.02
426	-96.59
427	-99.67
428	-94.41
429	-85.98
430	-81.44
431	-84.29
432	-91.96
433	-98.04
434	-97.53
435	-90.88
436	-83.72
437	-82.57
438	-89.88
439	-102.15
440	-112.54
441	-115.87
442	-112.19
443	-106.29
444	-103.74
445	-106.59
446	-112.04
447	-115.01
448	-112.39
449	-105.71
450	-99.92
451	-99.36
452	-104.08
453	-109.5
454	-109.93
455	-103.2
456	-92.82
457	-85.71
458	-87.12
459	-96.53
460	-107.69
461	-113.06
462	-109.14
463	-99
464	-89.77
465	-87.32
466	-92.02
467	-98.79
468	-101.32
469	-96.98
470	-88.72
471	-82.5
472	-82.49
473	-87.72
474	-92.98
475	-93.11
476	-87.28
477	-79.84
478	-76.98
479	-81.74
480	-91.34
481	-98.98
482	-98.89
483	-90.73
484	-79.93
485	-73.68
486	-75.59
487	-83.1
488	-89.58
489	-89.44
490	-82.42
491	-73.58
492	-69.32
493	-72.37
494	-79.76
495	-85.25
496	-84.22
497	-77.29
498	-69.75
499	-67.35
500	-71.76
501	-79.27
502	-83.74
503	-81.37
504	-73.75
505	-66.49
506	-64.82
507	-69.31
508	-75.33
509	-76.66
510	-70.38
511	-59.32
512	-50.05
513	-47.9
514	-53
515	-60.25
516	-63.38
517	-59.91
518	-53.01
519	-48.96
520	-52.16
521	-61.63
522	-71.67
523	-76.3
524	-73.8
525	-67.94
526	-64.95
527	-68.52
528	-76.91
529	-84.3
530	-85.43
531	-79.8
532	-72.25
533	-69.29
534	-74.06
535	-83.74
536	-91.63
537	-92.15
538	-85.18
539	-76.12
540	-71.9
541	-75.7
542	-84.66
543	-92.18
544	-93.02
545	-87.18
546	-79.74
547	-76.63
548	-79.99
549	-86.51
550	-90.18
551	-87.06
552	-78.47
553	-69.88
554	-66.62
555	-69.55
556	-74.4
557	-75.08
558	-68.62
559	-57.8
560	-49.22
561	-48.42
562	-55.47
563	-64.73
564	-68.97
565	-64.69
566	-54.84
567	-46.47
568	-45.35
569	-51.63
570	-59.75
571	-62.87
572	-58.11
573	-48.76
574	-41.62
575	-41.76
576	-48.69
577	-56.92
578	-60.31
579	-56.8
580	-49.82
581	-45.41
582	-47.29
583	-53.86
584	-59.44
585	-58.74
586	-51.2
587	-41.59
588	-36.47
589	-39.07
590	-46.58
591	-52.15
592	-50.1
593	-40.35
594	-28.72
595	-22.67
596	-25.77
597	-35.18
598	-43.97
599	-46.43
600	-42.32
601	-36.6
602	-35.27
603	-40.42
604	-48.6
605	-53.65
606	-51.73
607	-44.46
608	-37.74
609	-37.08
610	-43.21
611	-51.44
612	-55.28
613	-51.55
614	-43.03
615	-36.38
616	-37.1
617	-45.19
618	-55.08
619	-59.73
620	-55.97
621	-46.89
622	-39.58
623	-39.74
624	-47.53
625	-57.5
626	-62.78
627	-60.21
628	-52.44
629	-45.56
630	-44.24
631	-48.1
632	-52.37
633	-51.93
634	-45.67
635	-37.53
636	-33.32
637	-36.06
638	-43.38
639	-49.2
640	-48.41
641	-40.86
642	-31.61
643	-27.15
644	-30.4
645	-38.54
646	-45.08
647	-44.87
648	-37.96
649	-29.52
650	-25.81
651	-29.26
652	-36.62
653	-41.47
654	-39.23
655	-30.71
656	-21.48
657	-17.62
658	-21.06
659	-28.28
660	-33.18
661	-31.97
662	-26.13
663	-21.07
664	-21.66
665	-28.07
666	-35.43
667	-37.55
668	-31.93
669	-21.98
670	-14.64
671	-15.08
672	-22.59
673	-30.95
674	-33.12
675	-26.54
676	-15.17
677	-6.5
678	-6.03
679	-13.33
680	-22.67
681	-27.55
682	-25.64
683	-20.28
684	-17.45
685	-20.84
686	-28.76
687	-35.48
688	-35.78
689	-29.21
690	-20.6
691	-16.42
692	-19.74
693	-27.84
694	-34.26
695	-33.88
696	-26.97
697	-19.18
698	-17.31
699	-24.21
700	-36.45
701	-46.76
702	-49.27
703	-43.63
704	-35.06
705	-30.28
706	-32.5
707	-39.32
708	-44.89
709	-44.68
710	-38.92
711	-32.2
712	-29.55
713	-32.3
714	-37
715	-38.3
716	-33.44
717	-24.8
718	-18.19
719	-18.33
720	-24.86
721	-32.29
722	-34.01
723	-27.37
724	-15.92
725	-6.95
726	-6.09
727	-13.13
728	-22.28
729	-26.52
730	-22.83
731	-14.25
732	-7.26
733	-6.73
734	-12.29
735	-18.93
736	-21.1
737	-17.07
738	-10.19
739	-6.08
740	-8.07
741	-14.48
742	-19.86
743	-19.31
744	-12.51
745	-4.23
746	-0.79
747	-5.17
748	-14.4
749	-21.64
750	-21.22
751	-12.97
752	-2.45
753	3.18
754	0.5
755	-7.76
756	-14.99
757	-15.85
758	-10.3
759	-3.41
760	-1.19
761	-5.84
762	-14.01
763	-19.53
764	-18.29
765	-11.49
766	-4.61
767	-3.06
768	-7.83
769	-14.73
770	-17.74
771	-13.88
772	-5.65
773	0.79
774	0.5
775	-6.39
776	-14.62
777	-17.88
778	-13.64
779	-5.2
780	0.88
781	-0.24
782	-7.96
783	-16.76
784	-20.45
785	-16.97
786	-9.94
787	-5.81
788	-8.81
789	-17.58
790	-26.08
791	-28.23
792	-22.55
793	-13.38
794	-7.55
795	-9.05
796	-15.85
797	-21.56
798	-20.44
799	-12.18
800	-2.32
801	1.92
802	-2.75
803	-13.05
804	-21.58
805	-22.45
806	-15.7
807	-7.02
808	-3.23
809	-6.98
810	-14.82
811	-20.14
812	-18.38
813	-10.57
814	-2.42
815	0.21
816	-4.14
817	-11.44
818	-15.45
819	-12.66
820	-5.08
821	1.34
822	1.43
823	-5.09
824	-13.2
825	-16.45
826	-11.91
827	-2.53
828	5.11
829	5.74
830	-0.58
831	-8.54
832	-11.71
833	-7.37
834	1.47
835	8.45
836	8.76
837	2.72
838	-4.62
839	-7.5
840	-3.88
841	3
842	7.36
843	5.51
844	-1.1
845	-6.88
846	-6.5
847	0.85
848	10.63
849	16.3
850	14.36
851	7.1
852	0.94
853	1.48
854	9.16
855	18.85
856	23.73
857	20.47
858	11.69
859	3.95
860	2.71
861	8.34
862	16.12
863	20.04
864	17.52
865	11.22
866	6.72
867	7.94
868	13.96
869	19.81
870	20.5
871	15.08
872	7.45
873	3.3
874	5.64
875	12.48
876	18.39
877	18.9
878	13.99
879	8.18
880	6.9
881	12.14
882	20.6
883	26.03
884	23.95
885	15.21
886	5.54
887	1.37
888	5.02
889	13
890	18.75
891	17.75
892	10.99
893	4.15
894	3.16
895	9.53
896	19.12
897	25.36
898	24.27
899	17.48
900	10.85
901	9.8
902	14.97
903	21.66
904	23.54
905	17.65
906	7.01
907	-1.53
908	-2.32
909	4.8
910	14.43
911	19.65
912	17.15
913	9.4
914	2.42
915	0.86
916	4.44
917	8.47
918	7.87
919	1.59
920	-6.27
921	-9.6
922	-5.03
923	5.24
924	14.97
925	18.56
926	15.23
927	9.51
928	7.57
929	12.34
930	21.11
931	27.59
932	26.72
933	18.76
934	9.35
935	5.41
936	10.13
937	20.6
938	30.08
939	33
940	28.9
941	22.36
942	19.01
943	20.97
944	25.25
945	26.46
946	21.45
947	12.09
948	4.05
949	2.38
950	7.51
951	14.88
952	18.39
953	15.23
954	8.14
955	3.35
956	5.72
957	14.78
958	24.74
959	28.63
960	23.4
961	12.3
962	2.47
963	-0.33
964	4.11
965	10.56
966	12.66
967	7.89
968	-0.5
969	-6.2
970	-4.9
971	2.32
972	9.91
973	12.37
974	8.62
975	2.78
976	0.85
977	5.79
978	14.99
979	22.09
980	21.93
981	14.6
982	5.65
983	1.99
984	6.69
985	16.49
986	24.24
987	24.18
988	16.3
989	6.26
990	1.09
991	3.95
992	11.98
993	18.72
994	19.22
995	13.67
996	7.04
997	4.99
998	9.37
999	16.8
1000	21.32
1001	19.16
1002	11.78
1003	4.84
1004	3.8
1005	9.55
1006	17.59
1007	21.48
1008	17.9
1009	9.38
1010	2.42
1011	2.44
1012	9.52
1013	18.27
1014	21.9
1015	17.33
1016	7.48
1017	-1.09
1018	-3.17
1019	1.32
1020	7.62
1021	10.04
1022	6.46
1023	-0.14
1024	-4.29
1025	-2.57
1026	3.6
1027	9
1028	8.89
1029	2.86
1030	-4.58
1031	-7.51
1032	-3.24
1033	5.34
1034	11.74
1035	10.78
1036	2.59
1037	-7.37
1038	-12.25
1039	-8.98
1040	-0.48
1041	6.61
1042	6.97
1043	0.58
1044	-7.4
1045	-10.74
1046	-6.95
1047	0.94
1048	6.91
1049	6.78
1050	1.51
1051	-3.66
1052	-3.46
1053	3.05
1054	11.65
1055	16.21
1056	13.51
1057	5.91
1058	-0.47
1059	-0.5
1060	5.93
1061	13.78
1062	16.79
1063	12.38
1064	3.63
1065	-3.04
1066	-2.9
1067	3.54
1068	10.97
1069	13.5
1070	9.18
1071	1.49
1072	-3.44
1073	-1.51
1074	6.2
1075	14.35
1076	17.4
1077	13.82
1078	7.01
1079	2.54
1080	3.71
1081	9.04
1082	13.67
1083	13.42
1084	8.46
1085	3.34
1086	3.48
1087	10.65
1088	21.11
1089	28.06
1090	26.67
1091	17.85
1092	7.68
1093	3.05
1094	6.6
1095	14.92
1096	21.22
1097	20.49
1098	13.14
1099	4.39
1100	0.21
1101	2.82
1102	9.31
1103	14.2
1104	13.83
1105	9.13
1106	4.7
1107	4.93
1108	10.42
1109	17.37
1110	20.59
1111	17.69
1112	11.16
1113	6.61
1114	8.38
1115	16.07
1116	24.59
1117	27.99
1118	24
1119	15.89
1120	10.02
1121	11.04
1122	18.35
1123	26.6
1124	29.83
1125	25.91
1126	18.06
1127	12.23
1128	12.5
1129	18.05
1130	24.11
1131	25.9
1132	22.53
1133	17.71
1134	16.65
1135	21.69
1136	30.02
1137	35.6
1138	33.75
1139	25.01
1140	15.05
1141	10.62
1142	14.52
1143	23.48
1144	30.53
1145	30.26
1146	22.79
1147	13.56
1148	9.05
1149	11.88
1150	18.93
1151	24.02
1152	22.95
1153	16.85
1154	11.36
1155	12.07
1156	19.94
1157	30.33
1158	36.41
1159	34.46
1160	26.72
1161	19.73
1162	19.22
1163	25.7
1164	34.06
1165	37.62
1166	33.33
1167	24.11
1168	16.59
1169	15.95
1170	21.96
1171	29.27
1172	31.6
1173	26.6
1174	17.55
1175	10.66
1176	10.21
1177	15.2
1178	20.25
1179	20.03
1180	13.59
1181	5.34
1182	1.64
1183	5.8
1184	15.28
1185	23.44
1186	24.56
1187	18.32
1188	10.09
1189	6.86
1190	11.81
1191	21.78
1192	29.56
1193	29.35
1194	21.2
1195	11.05
1196	6.29
1197	10.37
1198	20.32
1199	29.21
1200	31.32
1201	26.36
1202	19.18
1203	15.71
1204	18.11
1205	23.19
1206	25.21
1207	20.76
1208	11.9
1209	4.76
1210	4.85
1211	12.62
1212	22.87
1213	28.55
1214	26.1
1215	18.16
1216	11.53
1217	11.89
1218	19.41
1219	28.6
1220	32.46
1221	27.8
1222	17.66
1223	8.96
1224	7.29
1225	12.84
1226	20.56
1227	24.18
1228	21.01
1229	13.74
1230	8.11
1231	8.23
1232	13.41
1233	18.9
1234	19.81
1235	15.23
1236	9.04
1237	6.9
1238	11.58
1239	20.43
1240	27.12
1241	26.32
1242	17.9
1243	7.23
1244	1.3
1245	3.61
1246	11.57
1247	18.62
1248	19.15
1249	12.66
1250	3.89
1251	-0.98
1252	0.89
1253	6.94
1254	11.47
1255	10.24
1256	3.9
1257	-2.48
1258	-3.5
1259	2.14
1260	10.48
1261	15.23
1262	12.79
1263	5.07
1264	-1.86
1265	-2.53
1266	3.68
1267	11.99
1268	15.93
1269	12.43
1270	4.19
1271	-2.38
1272	-2.13
1273	4.9
1274	13.57
1275	17.59
1276	14.36
1277	6.83
1278	1.08
1279	1.6
1280	7.89
1281	15.11
1282	18.03
1283	15.16
1284	9.85
1285	7.4
1286	10.69
1287	17.75
1288	23.24
1289	22.71
1290	16.34
1291	8.99
1292	6.64
1293	11.79
1294	21.42
1295	29.09
1296	29.66
1297	22.97
1298	13.74
1299	7.93
1300	8.25
1301	12.4
1302	15.26
1303	13.23
1304	7.23
1305	2.04
1306	2.48
1307	9.36
1308	18.54
1309	23.95
1310	22.12
1311	15.01
1312	8.59
1313	8.32
1314	14.9
1315	23.63
1316	27.96
1317	24.66
1318	16.4
1319	9.82
1320	10.43
1321	18.33
1322	28.09
1323	32.87
1324	29.61
1325	21.27
1326	14.38
1327	14.08
1328	20.2
1329	27.66
1330	30.52
1331	26.61
1332	19.07
1333	13.8
1334	14.75
1335	20.86
1336	27.04
1337	28.28
1338	23.78
1339	17.65
1340	15.61
1341	20.28
1342	28.79
1343	34.78
1344	33.19
1345	24.37
1346	14.05
1347	9.16
1348	12.69
1349	21.44
1350	28.46
1351	28.27
1352	21
1353	12.13
1354	8.29
1355	12.28
1356	21.05
1357	28.24
1358	29.07
1359	23.9
1360	17.67
1361	15.83
1362	19.96
1363	26.69
1364	30.64
1365	28.95
1366	23.85
1367	20.94
1368	24.62
1369	34.33
1370	44.58
1371	49.03
1372	45.27
1373	36.76
1374	30.32
1375	31.04
1376	38.63
1377	47.8
1378	52.45
1379	50.16
1380	43.82
1381	39.06
1382	39.82
1383	45.38
1384	51.29
1385	53.29
1386	51.01
1387	48.46
1388	50.78
1389	59.88
1390	72.38
1391	81.74
1392	82.94
1393	76.27
1394	67.21
1395	62.58
1396	65.79
1397	74.78
1398	84.1
1399	89.27
1400	90.05
1401	90.14
1402	93.76
1403	101.84
1404	111.11
1405	116.65
1406	116.16
1407	112.28
1408	111.09
1409	117.61
1410	131.7
1411	147.54
1412	157.46
1413	157.29
1414	149.41
1415	141.11
1416	139.48
1417	146.62
1418	158.67
1419	169.22
1420	174.39
1421	175.47
1422	177.34
1423	183.89
1424	194.37
1425	203.5
1426	205.42
1427	198.4
1428	186.61
1429	177.52
1430	176.75
1431	184.24
1432	194.56
1433	201.19
1434	201.45
1435	198.28
1436	197.54
1437	202.89
1438	212.39
1439	219.63
1440	218.71
1441	209
1442	196
1443	187.51
1444	187.95
1445	195.34
1446	203.11
1447	205.34
1448	201.14
1449	194.97
1450	192.64
1451	196.34
1452	202.66
1453	205.14
1454	199.51
1455	187.41
1456	175.69
1457	171.62
1458	177.68
1459	189.62
1460	199.49
1461	201.16
1462	194.36
1463	184.14
1464	176.58
1465	173.93
1466	173.32
1467	169.73
1468	160.92
1469	150.11
1470	144.03
1471	147.69
1472	159.9
1473	173.19
1474	178.49
1475	171.23
1476	154.38
1477	136.25
1478	124.75
1479	122.34
1480	125.31
1481	127.49
1482	125.23
1483	119.78
1484	115.47
1485	115.36
1486	118.13
1487	118.84
1488	112.95
1489	100.59
1490	87.24
1491	80.25
1492	83.41
1493	93.93
1494	104.17
1495	106.9
1496	100.3
1497	88.83
1498	79.41
1499	76
1500	76.82
1501	76.14
1502	69.27
1503	56.56
1504	43.42
1505	36.29
1506	37.77
1507	44.61
1508	50.14
1509	49.17
1510	41.65
1511	32.35
1512	26.91
1513	27.41
1514	30.95
1515	32.24
1516	28.07
1517	20.08
1518	13.47
1519	12.8
1520	18.05
1521	24.32
1522	25.44
1523	18.67
1524	7.02
1525	-2.87
1526	-5.5
1527	-0.53
1528	7.15
1529	11.22
1530	8.6
1531	1.58
1532	-4.25
1533	-4.61
1534	0.05
1535	4.9
1536	4.55
1537	-2.61
1538	-13
1539	-20.57
1540	-21.46
1541	-17.04
1542	-12.83
1543	-14.14
1544	-21.89
1545	-31.77
1546	-37.63
1547	-36.3
1548	-30.17
1549	-25.33
1550	-26.81
1551	-34.49
1552	-43.04
1553	-45.92
1554	-40.45
1555	-29.92
1556	-21.21
1557	-19.72
1558	-25.45
1559	-33.21
1560	-36.82
1561	-33.8
1562	-27.05
1563	-22.31
1564	-23.41
1565	-29.25
1566	-34.73
1567	-34.99
1568	-29.43
1569	-22.32
1570	-19.45
1571	-23.43
1572	-31.37
1573	-36.89
1574	-35.1
1575	-26.51
1576	-17.01
1577	-13.66
1578	-19.51
1579	-31.33
1580	-42.04
1581	-45.91
1582	-42.72
1583	-37.64
1584	-37.13
1585	-43.9
1586	-54.82
1587	-63.37
1588	-64.61
1589	-58.94
1590	-51.68
1591	-48.93
1592	-52.85
1593	-60.07
1594	-64.47
1595	-62.14
1596	-54.59
1597	-47.6
1598	-46.67
1599	-52.58
1600	-60.64
1601	-64.31
1602	-60.36
1603	-51.41
1604	-43.98
1605	-43.49
1606	-50.1
1607	-58.64
1608	-62.69
1609	-59.48
1610	-51.93
1611	-46.22
1612	-47
1613	-53.8
1614	-61.57
1615	-64.74
1616	-61.62
1617	-55.68
1618	-52.7
1619	-56.09
1620	-64.12
1621	-71.27
1622	-72.61
1623	-67.86
1624	-61.74
1625	-60.34
1626	-66.25
1627	-76.35
1628	-83.95
1629	-83.8
1630	-76.13
1631	-66.54
1632	-61.97
1633	-65.56
1634	-74.44
1635	-82
1636	-82.92
1637	-77.06
1638	-69.35
1639	-65.93
1640	-69.45
1641	-77.24
1642	-83.68
1643	-84.75
1644	-81.1
1645	-77.35
1646	-78.05
1647	-83.72
1648	-90.11
1649	-91.42
1650	-84.95
1651	-73.58
1652	-63.96
1653	-61.69
1654	-67.21
1655	-75.36
1656	-79.24
1657	-75.34
1658	-66.03
1659	-57.75
1660	-56.08
1661	-61.66
1662	-69.87
1663	-74.54
1664	-72.68
1665	-66.67
1666	-62.14
1667	-63.42
1668	-70.05
1669	-77.23
1670	-79.66
1671	-75.71
1672	-68.69
1673	-64.04
1674	-64.86
1675	-69.35
1676	-72.27
1677	-69.29
1678	-60.86
1679	-52.32
1680	-50.06
1681	-56.56
1682	-68.15
1683	-77.42
1684	-78.45
1685	-71.04
1686	-60.79
1687	-54.84
1688	-56.7
1689	-63.95
1690	-70.48
1691	-71.34
1692	-66.47
1693	-60.36
1694	-58.18
1695	-61.47
1696	-66.83
1697	-68.71
1698	-63.91
1699	-54.45
1700	-46.23
1701	-44.57
1702	-50
1703	-57.64
1704	-60.87
1705	-56.38
1706	-46.92
1707	-39.35
1708	-39.44
1709	-47.47
1710	-57.81
1711	-63.09
1712	-59.58
1713	-49.9
1714	-40.81
1715	-38.12
1716	-42.47
1717	-49.29
1718	-52.77
1719	-50.56
1720	-45.63
1721	-43.58
1722	-47.98
1723	-57.18
1724	-65.47
1725	-67.47
1726	-62.5
1727	-55.16
1728	-51.82
1729	-55.47
1730	-63.27
1731	-68.62
1732	-66.37
1733	-57.04
1734	-46.65
1735	-42.36
1736	-47.02
1737	-57.08
1738	-65.31
1739	-66.21
1740	-60.02
1741	-52.25
1742	-49.23
1743	-53.29
1744	-61.03
1745	-66.22
1746	-64.73
1747	-57.76
1748	-50.85
1749	-49.36
1750	-54.14
1751	-60.7
1752	-62.77
1753	-57.29
1754	-47.08
1755	-38.79
1756	-37.88
1757	-44.36
1758	-52.71
1759	-56.1
1760	-51.54
1761	-42.11
1762	-34.57
1763	-34.24
1764	-41.04
1765	-49.71
1766	-53.95
1767	-51.16
1768	-44.28
1769	-39.28
1770	-40.31
1771	-46.4
1772	-52.23
1773	-52.34
1774	-45.59
1775	-36.16
1776	-30.41
1777	-31.94
1778	-38.81
1779	-45.02
1780	-45.22
1781	-38.89
1782	-30.8
1783	-27.38
1784	-31.68
1785	-40.94
1786	-48.58
1787	-49.18
1788	-42.61
1789	-34.19
1790	-30.55
1791	-34.49
1792	-42.72
1793	-48.31
1794	-46.05
1795	-36.55
1796	-25.85
1797	-20.9
1798	-24.3
1799	-32.54
1800	-38.91
1801	-38.83
1802	-33.3
1803	-27.76
1804	-27.44
1805	-32.97
1806	-39.86
1807	-42.16
1808	-37.4
1809	-28.66
1810	-22.23
1811	-22.64
1812	-29.1
1813	-36.03
1814	-37.49
1815	-31.74
1816	-22.75
1817	-17.2
1818	-19.56
1819	-28.71
1820	-38.84
1821	-43.75
1822	-41.4
1823	-35.17
1824	-31.03
1825	-32.78
1826	-39.05
1827	-44.41
1828	-43.77
1829	-36.56
1830	-27.33
1831	-22.33
1832	-24.57
1833	-31.35
1834	-36.23
1835	-34.03
1836	-24.99
1837	-14.8
1838	-10.47
1839	-15.14
1840	-25.68
1841	-34.99
1842	-37.14
1843	-31.48
1844	-22.76
1845	-17.23
1846	-17.9
1847	-22.51
1848	-25.77
1849	-23.84
1850	-17.55
1851	-11.75
1852	-11.31
1853	-17.04
1854	-24.79
1855	-28.63
1856	-25.49
1857	-17.7
1858	-11.23
1859	-11.03
1860	-17.08
1861	-24.3
1862	-26.58
1863	-21.58
1864	-12.8
1865	-7
1866	-9.12
1867	-18.41
1868	-28.97
1869	-34
1870	-30.79
1871	-22.55
1872	-15.81
1873	-15.41
1874	-21.01
1875	-27.6
1876	-29.6
1877	-25.26
1878	-17.93
1879	-13.32
1880	-14.92
1881	-21.24
1882	-27.05
1883	-27.65
1884	-22.72
1885	-16.65
1886	-15.1
1887	-20.36
1888	-29.29
1889	-35.58
1890	-34.45
1891	-26.37
1892	-16.77
1893	-11.98
1894	-14.62
1895	-21.74
1896	-27.39
1897	-27.18
1898	-21.68
1899	-15.8
1900	-14.82
1901	-20.11
1902	-27.9
1903	-32.15
1904	-29.21
1905	-20.83
1906	-12.99
1907	-11.42
1908	-17.16
1909	-25.69
1910	-30.26
1911	-27.02
1912	-17.9
1913	-9.15
1914	-6.49
1915	-10.78
1916	-17.48
1917	-20.28
1918	-16.12
1919	-7.54
1920	-0.66
1921	-0.33
1922	-6.39
1923	-13.85
1924	-16.97
1925	-13.81
1926	-7.66
1927	-4.26
1928	-7.02
1929	-14.11
1930	-19.81
1931	-18.97
1932	-11.15
1933	-1.06
1934	5.09
1935	4.35
1936	-0.63
1937	-3.84
1938	-0.7
1939	8.14
1940	17.09
1941	19.81
1942	14.19
1943	4.16
1944	-3.01
1945	-2.03
1946	6.54
1947	16.79
1948	21.93
1949	19.35
1950	12.46
1951	7.92
1952	10.38
1953	18.84
1954	27.26
1955	29.17
1956	22.48
1957	11.18
1958	2.39
1959	1.29
1960	7.82
1961	17.37
1962	25
1963	29.29
1964	33
1965	39.98
1966	50.95
1967	61.94
1968	66.71
1969	61.53
1970	48.58
1971	35.08
1972	28.62
1973	32.05
1974	41.63
1975	49.92
1976	51.27
1977	45.7
1978	38.53
1979	36
1980	40.39
1981	48.41
1982	53.92
1983	52.76
1984	45.95
1985	38.73
1986	36.28
1987	39.61
1988	44.77
1989	46.02
1990	40.6
1991	31.17
1992	24.04
1993	24.4
1994	32.19
1995	41.82
1996	46.06
1997	41.23
[truncated: 263,123+ more rows]

## Sheet: total_400rows
-13.83	-71.26	1.92	26.36	-64.31	9.33	26.92	16.79	-35.37	0.6	32.03	1.12	-17.1	27.33	18.21	33.91	0.51	-1.89	16.54	225.24	-44.69	4.61	2.89	0.25	8.37	13.24	4.37	-21.95	-0.02	9.04	-6.14	82.32	-103.89	-2.81	7.4	65.83	-74.08	15.67	27.42	-7.89	32.45	-47.89	-1.15	18.12	-12.31	-18.63	4.5	32.63	-37.82	-3
-30.14	-63.82	-2.75	19.18	-60.36	9.22	24.01	5.9	-36.11	7.64	30.88	-7.18	-15.66	36.23	18.62	27.59	-4.15	0.4	26.9	231.81	-50.72	1.81	4.84	6.2	10.11	7.66	-1.56	-15.87	5.29	6.32	-11.64	85.94	-94.81	-2.01	-1.23	64.82	-66.81	20.48	25.39	-12.65	31.8	-38.52	1.02	11.04	-10.84	-10.01	7.37	26.23	-39.79	1.78
-45.12	-63.68	-13.05	15.71	-51.41	5.36	15.54	0.36	-30.81	10.27	23.44	-10.76	-8.11	39.82	12.2	18.02	-4.85	6.75	31.05	228.39	-55.37	5.03	11.69	9.64	4.75	0.58	-0.01	-8.6	4.31	0.06	-12.84	94.02	-89.09	-7.5	-8.47	71.91	-58.86	19.43	21.06	-12.39	35.52	-33.78	-3.99	9.03	-2.69	-3.32	4.31	19.79	-34.14	9.66
-53.08	-70.63	-21.58	18.11	-43.98	-3.63	8.09	3.33	-24.48	5.41	14.59	-6.74	0.07	35.1	3.89	11.13	-0.28	11.23	26.08	221.82	-54.53	10.79	18.06	6.78	-3.84	-2.28	7.19	-6.61	-2.13	-4.32	-8.15	102.19	-90.31	-14.76	-8.63	83.76	-55.75	13.45	19.69	-6.46	39.06	-36.7	-11.85	14.9	6.94	-3.34	-1.04	18.61	-23.99	14.45
-51.45	-79.23	-22.45	23.19	-43.49	-13.96	7.66	11.69	-22.67	-4.19	10.05	1.83	3.18	24.88	-0.29	10.65	5.89	9.32	15.54	219.79	-49.29	13.32	18.79	-1.01	-9.22	0.9	13.89	-12.56	-8.97	-3.27	-0.85	105.73	-96.62	-17.61	-1.64	93.64	-58.93	7.62	24.07	1	38.38	-44.62	-16.73	25.61	11.58	-9.63	-3.01	23.8	-16.03	13.2
-42.7	-82.71	-15.7	25.21	-50.1	-19.53	14.98	18.56	-27	-11.86	11.93	8.27	-0.27	15.86	1.95	15.26	7.98	1.55	6.67	225.34	-45.04	9.36	13.08	-8.29	-7.34	6.83	14.4	-23.16	-11.06	1.85	3.53	103.48	-102.11	-13.14	7.09	96.83	-64.67	7.01	32	4.24	33.89	-51.16	-15.85	34.3	8.37	-17.13	1.44	31.21	-15.48	8.23
-33.12	-77.99	-7.02	20.76	-58.64	-16.84	24.92	18.56	-33.94	-12	17.28	7.26	-6.4	13.7	7.2	19.64	3.08	-6.9	4.99	235.3	-47.09	0.98	5.3	-9.88	0.29	10.04	7.87	-31.64	-7.26	5.86	1.73	99	-101.29	-4.29	11.07	94.3	-67.13	12.51	37.79	0.4	30.7	-51.08	-11.38	35.33	0.2	-20.24	10.06	34.73	-22.16	4.84
-29.14	-68.1	-3.23	11.9	-62.69	-8.02	30.35	11.95	-37.63	-4.29	20.62	-1	-9.14	18.86	8.9	18.7	-6.28	-10.13	10.37	243.51	-56.13	-5.86	1.77	-5.14	7.8	7.44	-1.1	-32.83	-1.31	4.03	-4.47	97.91	-93.46	2.21	7.74	91.77	-63.11	19.96	36.72	-8.05	34.98	-44.19	-8.39	28.56	-6.6	-17.19	16.88	31.16	-30.6	6.79
-33.49	-60.04	-6.98	4.76	-59.48	0.39	27.64	4.21	-34.69	5.99	18.49	-10.99	-5.2	26.43	2.33	11.65	-13.63	-6.07	17.52	245.96	-67.19	-5.89	5.84	1.48	9.51	1.05	-6.06	-26.97	1.16	-3.92	-9.48	103.55	-83.36	0.89	0.34	95	-54.82	23.34	28.94	-14.91	48.88	-35.41	-10.48	19.52	-7.08	-11.23	16.87	22.9	-34.22	13.14
-43.53	-59.62	-14.82	4.85	-51.93	2.25	19.34	1.71	-26.97	11.88	12.19	-16.02	3.14	29.97	-11.54	2.72	-13.44	1.91	20.39	243.72	-73.11	1.23	15.24	3.8	4.31	-3.5	-3.84	-19.29	-2.83	-13.26	-8.29	114.4	-77.65	-8.31	-4.83	105.12	-48.25	19.56	19.67	-14.94	68.22	-30.94	-16.74	15.19	-1.43	-7.88	10.04	16.2	-30.3	19.02
-52.95	-67.16	-20.14	12.62	-46.22	-3.65	12.22	6.67	-20.21	9.84	6.72	-13.24	9.69	26.5	-26.38	-2.16	-5.41	7.48	16.97	241.65	-69.81	10.42	23.63	-1.09	-3.55	-1.39	2.95	-15.83	-11.07	-17.75	-0.55	125.27	-79.79	-19.81	-3.44	117.63	-48.54	11.02	15.48	-7.85	84.81	-33.51	-22.51	18.79	5.36	-10.28	1.68	16.33	-21.98	19.61
-55.69	-77.36	-18.38	22.87	-47	-12.74	11.99	15.54	-19.42	2.21	6.49	-5.6	9.18	18.77	-34.73	-0.06	5.06	6.22	10.65	244.1	-59.39	14.88	25.42	-10.37	-7.8	7.28	7.91	-18.84	-17.69	-14.48	8.8	131.27	-87.32	-26.58	3.52	125.98	-55.8	3.87	19.22	1.25	91.9	-40.44	-23.24	27.33	7.61	-16.62	-1.46	23.25	-15.72	14.16
-49.66	-83.38	-10.57	28.55	-53.8	-18.29	18.88	21.87	-24.76	-4.76	11.42	0.63	1.53	13.03	-33.01	6.5	10.83	-1.04	7.34	251.3	-48.51	11.29	20.05	-17.42	-5.05	17.16	5.87	-25.21	-17.61	-6.28	13.25	131.52	-93.65	-25.18	10.51	126.69	-64.74	3.32	27.75	5.6	88.71	-45.88	-18.34	34.06	3.4	-21.44	3.58	31.48	-16.32	6.72
-38.1	-81.99	-2.42	26.1	-61.57	-16.72	27.58	21.41	-31.2	-5.78	16.51	0.83	-7.79	14.06	-23.69	11.41	8.27	-8.88	10.6	259.14	-43.25	2.45	12.42	-16.87	2.61	21.4	-2.96	-29.27	-10.5	0.34	9.72	129.67	-93.05	-18.18	11.95	122.3	-68.54	9.51	34.1	1.81	80.72	-45.56	-11.89	33.73	-3.94	-20.07	13.56	34.07	-23.33	3.02
-27.53	-75.89	0.21	18.16	-64.74	-10.49	31.43	15.42	-32.28	-0.46	15.52	-4.53	-11.77	21.4	-13.02	9.58	-0.09	-11.41	18.67	262.5	-44.49	-4.7	9.2	-8.79	9.31	16.93	-13.02	-27.41	-1.19	0.11	1.18	131	-85	-11.88	6.61	119.59	-63.96	17.31	32.72	-7.55	75.55	-40.09	-9.45	26.54	-8.58	-12.57	21.29	27.95	-31.53	5.85
-23.71	-71.26	-4.14	11.53	-61.62	-6.22	27.68	9.53	-25.26	6.57	6.04	-10.45	-7.07	29.65	-6.34	1	-7.68	-6.84	25.76	259.41	-47.51	-4.18	13.63	1.2	10	6.97	-17.64	-21.01	3.93	-6.94	-5.43	138.26	-74.61	-11.36	-1.27	124.54	-53.83	20.31	23.7	-15.87	77.58	-34.43	-13.49	17.92	-6.84	-4.1	20.95	16.39	-35.16	12.8
-27.94	-72.67	-11.44	11.89	-55.68	-9.54	19.53	9.24	-13.49	9.42	-7.93	-11.66	3.4	32.69	-4.52	-9.16	-9.03	1.22	26.6	252.9	-46.08	4.43	23.04	6.09	4.41	-1.14	-14.07	-15.29	1.69	-15.55	-4.32	149.54	-68.65	-16.65	-5.23	137.85	-44.97	15.75	12.8	-17.42	85.34	-33.8	-21.14	14.23	-0.17	-1.13	12.46	6.7	-32.44	18.13
-36.36	-79.33	-15.45	19.41	-52.7	-20.6	13.58	15.46	-4.09	5.44	-18.19	-6.9	12.59	28.43	-4.18	-14.52	-3.96	6.64	20.69	248.99	-37.87	15.64	30.83	2.78	-2.66	-1.35	-5.55	-15.04	-5.46	-19.25	4.72	159.71	-70.43	-22.92	-1.58	154.28	-43.01	6.8	7.13	-11.59	93.47	-39.39	-26.21	17.81	6.09	-6.46	1.47	4.87	-26.87	17.38
-42.66	-85.76	-12.66	28.6	-56.09	-33.76	14.54	23.75	-2.65	-2.98	-17.88	-0.07	14.48	20.37	-1.26	-12.34	2.51	5.57	12.78	252.32	-26.72	22.06	31.56	-5.63	-5.13	6.63	1.25	-20.72	-11.4	-15.37	16.22	164.33	-77.41	-24.46	7.71	166.48	-48.29	0.14	9.91	-3.17	97.36	-47.23	-23.89	25.29	7.01	-16.74	-4.86	11.21	-24.33	11.07
-42.63	-86.35	-5.08	32.46	-64.12	-41.81	21.62	27.74	-9.05	-10.61	-6.43	3.01	8.43	14.8	5.1	-5.73	4.25	-0.6	9.29	262.65	-19.9	19.8	25.04	-12.2	-0.38	17.12	1.29	-27.9	-11.07	-7.07	23.17	163.12	-83.29	-19.29	16.43	170.33	-55.68	0.86	18.11	1.49	96.8	-51.17	-14.71	30.32	2.09	-24.68	-3.18	20.23	-28.27	4.42
-37	-80.14	1.34	27.8	-71.27	-41.36	29.2	24.23	-17.56	-13.67	9.88	-0.67	-0.59	15.81	11.69	-1.29	-1.09	-6.42	13.24	274.74	-22.52	11.22	16.45	-11.5	8.66	22.87	-5.06	-30.71	-4.35	-0.89	22.23	160.18	-82.98	-10.75	18.92	167.83	-58.71	8.51	24.93	-0.62	95.81	-47.76	-4.39	28.58	-4.17	-24.29	3.84	24.86	-36.79	3.32
-30.74	-71.94	1.43	17.66	-72.61	-35.24	31.3	15.76	-21.25	-12.69	22.26	-8.6	-5.86	22.17	14.04	-4.02	-10.3	-6.8	21.82	281.93	-33.4	2.93	12.25	-3.64	15.64	20.46	-12.64	-26.51	3.82	-1.67	16.17	160.88	-76.43	-4.88	14.48	165.37	-54.52	17.47	25.11	-6.98	99.02	-39.23	0.24	21.17	-5.8	-15.27	9.89	21.69	-44.04	9.58
-29.03	-68.77	-5.09	8.96	-67.86	-30.2	26.2	8.77	-17.2	-11.55	25.39	-14.54	-3.96	28.45	10.56	-13.5	-17.23	-1.19	28.35	280.72	-45.82	0.73	15.22	5.81	15.67	12.68	-15.72	-18.17	7.31	-8.87	11.53	167.7	-68.44	-5.81	7.94	168.7	-46.01	21.2	18.84	-11.77	107.56	-32.14	-3.62	13.64	-0.21	-3.22	10.04	13.29	-44.66	19.28
-33.21	-74.34	-13.2	7.29	-61.74	-31.57	17.74	8.62	-8.58	-13.6	20.81	-13.39	2.8	29.35	4.52	-24.25	-17.68	5.86	27.47	273.12	-52.35	5.38	22.36	10.11	9.04	6.09	-12.53	-11.98	3.39	-16.98	13.51	178.32	-64.76	-12.51	5.81	178.46	-39.46	17.18	11.46	-10.64	117.93	-32.71	-12.65	11.7	9.5	4.51	4.47	5.9	-38.14	25.59
-39.67	-86.02	-16.45	12.84	-60.34	-39.32	12.19	15.43	-2	-18.29	15	-5.42	8.39	23.9	1.99	-29.89	-12.6	8.27	19.34	264.93	-50.31	12.32	27.33	6.39	0.89	5.81	-6.64	-12.83	-5.21	-19.8	21.96	187.5	-67.59	-19.72	11.14	189.83	-39.6	8.62	9.05	-4.21	124.69	-42.15	-19.87	16.73	16.66	4.16	-1.97	4.51	-29.32	24
-42.74	-96.59	-11.91	20.56	-66.25	-48.32	13.36	23.88	-2.36	-21.1	14.1	3.63	7.67	16.18	7.24	-27.98	-7.23	3.25	9.68	261.39	-43.42	15.51	25.42	-2.31	-2.81	11.62	-3.98	-20.36	-12.49	-15.11	31.57	191.32	-74.03	-22.04	20.92	196.43	-45.93	1.83	13.68	2.48	124.81	-55.71	-19.83	24.73	16	-1.95	-3.86	9.11	-24.85	15.82
-39.23	-99.67	-2.53	24.18	-76.35	-52.68	19.67	27.31	-9.12	-17.17	19.22	6.8	0.08	12.14	19.16	-21.71	-6.82	-6.25	5.53	263.43	-38.71	12.22	17.21	-9.52	0.11	18.42	-8.11	-29.03	-13.74	-6.3	36.05	190.46	-78.64	-18.16	28.31	195.37	-53.16	1.31	21.77	4.04	120.24	-65.97	-12.67	29.5	7.78	-7.61	0.44	15.04	-28.07	7.26
-31.16	-94.41	5.11	21.01	-83.95	-50.44	25.56	22.79	-16.91	-5.65	25.96	1.25	-10.18	14.89	31.68	-17.26	-12.47	-13.56	9.96	267.36	-41.05	5.02	8.09	-10.31	6.38	20.45	-17.22	-32.37	-9.12	0.25	33.05	189.74	-77.92	-11.75	27.95	189.61	-55.38	6.51	26.96	-1	116.63	-68.09	-3.84	27.42	-2.28	-7.71	7.46	17.02	-36.43	4.83
-24.28	-85.98	5.74	13.74	-83.8	-45.14	26.02	13.46	-19.77	8.66	28.41	-9.41	-17.54	22.33	38.02	-18.9	-20.26	-13.31	19.71	268.28	-49.54	-0.48	4.01	-4.93	10	15.85	-25.51	-27.96	-3.28	0.05	25.98	194.2	-73.12	-8.41	20.19	185.63	-50.7	12.55	25.09	-9.01	118.95	-62.82	0.07	20.28	-7.22	-2.14	11.51	13.5	-43.41	10.46
-23.66	-81.44	-0.58	8.11	-76.13	-42.9	20.65	6.03	-15.82	18.08	24.05	-17.71	-19.1	28.76	35.64	-25.74	-24.43	-5.53	27.76	264.19	-58.45	-0.25	6.88	1.62	7.07	8.12	-27.52	-19.34	-1.63	-6.22	21.32	204.84	-69.16	-11.06	10.99	188.43	-42.71	14.44	17.42	-14.19	127.53	-55.25	-3.63	13.82	-3.98	4.42	9.25	7.89	-43.6	20.12
-29.59	-84.29	-8.54	8.23	-66.54	-47.48	14.08	5.72	-8.67	17.13	15.87	-17.88	-16.31	29.31	28	-32.6	-21.95	4.17	28.56	257.77	-61.75	4.85	13.2	3.66	-1.01	3.22	-22.35	-13.37	-6.11	-13.4	23.58	217.45	-70.49	-17.44	7.36	197.78	-37.8	11.02	9.57	-13.19	137.58	-50.32	-11.8	13.22	4.41	6.52	2.46	5.62	-36.91	26.99
-37.18	-91.96	-11.71	13.41	-61.97	-57.25	12.27	12.29	-4.44	6.43	9.9	-10.15	-13.16	23.72	21.97	-34.15	-15.05	8.78	22.19	254.08	-57.76	9.79	16.98	-0.69	-8.56	4.86	-14.13	-15.01	-13.69	-15.91	31.8	225.67	-77.29	-21.86	12.09	208.61	-40.16	5.9	7.12	-7.68	142.77	-48.86	-18.01	19.08	11.31	2.36	-3.35	9.52	-28.77	26.54
-40.02	-98.04	-7.37	18.9	-65.56	-66.38	17.75	20.32	-6.85	-7.64	10.35	-0.47	-12.57	16.61	22.68	-29.23	-9.58	5.03	14.05	256.37	-50.26	9.48	14.6	-8.1	-9.96	11.6	-8.76	-23.53	-18.93	-12.09	40.31	225.82	-85.01	-19.78	21.64	215.13	-48.6	4.31	11.34	-2.96	140.17	-47.44	-17.51	26.88	11.6	-4.79	-3.23	17.2	-25.93	19.79
-35.13	-97.53	1.47	19.81	-74.44	-69.3	27.39	23.5	-14.09	-17.27	16.23	4.07	-13.85	13.9	29.84	-21.79	-10.44	-4.1	10.59	263.12	-45.38	3.1	7.8	-12.71	-4.16	18.07	-9.19	-33.15	-18.3	-5.37	43.28	219.84	-87.82	-11.66	29.04	215.33	-57.4	8.73	18.28	-3.62	132.77	-41.91	-10.8	30.52	5.49	-9.3	3.13	22.66	-31.29	12.27
-25.42	-90.88	8.45	15.23	-82	-65.03	34.64	19.38	-20	-18.41	22.21	0.59	-13.47	18.22	38.31	-17.76	-17.7	-11.76	14.3	269.07	-46.65	-4.94	2.32	-10.81	4.44	19.29	-13.25	-37.46	-13.16	-1.42	39.29	213.86	-83.17	-2.88	29.22	212.34	-60.73	16.66	21.97	-9.69	127.43	-31.83	-3	27.02	-1.86	-7.7	11	20.96	-41.52	9.67
-17.6	-83.72	8.76	9.04	-82.92	-58.01	34.48	11.21	-18.79	-13.05	22.94	-7.54	-8.3	26.77	42.25	-20.39	-26.37	-12.35	21.98	269.37	-52.2	-8.15	3.27	-3.79	9.28	14.67	-15.59	-34.16	-8.6	-3.57	32.45	213.59	-74.05	0.28	22.8	211.61	-57.18	22.39	19.17	-16.49	129.82	-21.78	0.36	18.83	-4.62	-1.48	14.1	12.26	-49.63	13.45
-17.14	-82.57	2.72	6.9	-77.06	-54.71	27.23	5.25	-9.65	-7.23	17.42	-13.48	1.13	33.36	39.65	-27.5	-30.11	-5.74	27.48	263.59	-56.33	-3.05	10.93	2.97	6.7	8.56	-12.19	-26.72	-9.4	-9.93	29.18	220.12	-66.95	-4.52	15.35	216.37	-50.75	21.57	11.92	-18.24	140.15	-18.43	-2.22	11.9	-0.81	4.22	9.53	1.99	-50.18	19.87
-24.14	-89.88	-4.62	11.58	-69.35	-58.71	18.33	5.86	2.35	-6.18	9.93	-12.24	10.25	33.12	33.74	-33.1	-26.13	2.83	26.67	256.41	-54.13	7.89	20.28	4.43	-1.17	6.83	-3.89	-21.44	-16	-14.73	33.1	229.3	-67.08	-13.69	12.93	224.91	-47.64	14.82	5.93	-12.79	152.98	-25.36	-7.04	11.07	6.13	4.75	0.19	-3.02	-43.4	22.94
-33.24	-102.15	-7.5	20.43	-65.93	-67.84	14.15	12.12	9.93	-10.52	6.75	-4.47	13.54	26.2	30.28	-31.99	-17.33	6.86	20.75	254.09	-45.64	17.81	24.69	-0.06	-7.99	12.18	3.91	-22.56	-23.97	-12.8	42.17	235.17	-74.38	-20.31	17.37	232.05	-51.14	7.65	6.03	-3.56	161.35	-39.84	-8.33	16.32	10.26	-0.22	-7.2	0.38	-34.84	19.23
-37.76	-112.54	-3.88	27.12	-69.45	-75.82	17.24	18.61	9	-16.1	11.09	4.2	8.72	17.61	32.93	-24.04	-10.19	3.54	15.19	259.51	-36.12	20.38	21.06	-6.11	-8.09	21.84	5.25	-29	-27.36	-3.72	50.2	234.79	-83.56	-19.3	25.02	233.4	-58.85	6.37	12.22	2.73	162.02	-54.21	-3.08	22.91	7.86	-6.26	-7.06	9.31	-31.01	10.62
-34.69	-115.87	3	26.32	-77.24	-76.96	24.53	19.63	1.73	-17.68	20.41	7.58	-1.1	13.34	40.47	-14.52	-9.88	-4.27	15.33	269.56	-32.15	14.51	12.26	-7.76	-0.86	29.47	-1.79	-35.36	-23.44	7.54	51.72	230.49	-88.14	-11.1	29.85	229.14	-64.3	13.29	19.58	1.16	157.71	-60.99	6.34	25.2	0.55	-7.63	0.77	17.02	-34.37	3.02
-26.81	-112.19	7.36	17.9	-83.68	-70.51	29.81	13.7	-5.23	-13.31	28.07	3.68	-9.42	15.84	47.94	-10.33	-16.44	-10.57	22.01	277.07	-36.58	5.04	4.99	-2.29	8.74	29.96	-13.29	-36.2	-15.07	14.27	46.16	228.05	-85.39	-1.27	28.35	224.1	-62.09	24.67	22.04	-7.52	154.7	-58.09	13.91	21.2	-5.9	-1.89	10.77	18	-41.56	1.91
-20.34	-106.29	5.51	7.23	-84.75	-61.36	28.66	4.78	-5.99	-6.18	28.35	-3.89	-10.96	22.25	50.72	-14.77	-24.86	-11.02	30.75	276.01	-46.21	-0.99	4.75	7.41	13.98	23.28	-22.17	-30.41	-8.69	13.07	38.3	232.02	-78.41	3.83	22.41	224.05	-52.24	33.35	17.15	-17.25	157.7	-50.13	14.66	14.12	-5.98	7.9	15.78	11.99	-46.16	8.06
-20.05	-103.74	-1.1	1.3	-81.1	-56.31	21.76	-0.81	0	-2.27	20.94	-8.94	-5.58	26.93	48.28	-24.97	-29.12	-6.33	35.26	265.93	-54.16	0.26	11.65	14.8	11.5	14.59	-23.1	-22.12	-9.44	6.47	34.42	241.9	-73.67	1.75	17.84	230.99	-40.57	33.95	8.17	-21.01	165.99	-44.85	8.77	9.88	1.15	15.16	12.3	4.13	-43.76	16.84
-25.72	-106.59	-6.88	3.61	-77.35	-59.05	14.26	0.77	7.6	-5.78	11.38	-7.6	1.7	25.95	44.62	-34.01	-26.77	-1.41	32.33	252.3	-55.02	6.6	20.31	14.6	3.84	10.24	-16.25	-17.47	-17.16	0.88	37.33	252.26	-75.93	-4.42	19.7	241.24	-34.46	26.84	1.62	-16.02	173.99	-47.34	1.57	12.3	10.89	14.69	3.05	0.84	-35.36	21.7
-32.56	-112.04	-6.5	11.57	-78.05	-67.5	11.77	7.88	10.13	-15.7	7.05	-1.34	4.54	20.13	44.94	-36.15	-20.68	-1.19	24.49	242.42	-48.92	11.66	23.96	6.78	-2.71	12.99	-7.01	-19.77	-26.4	1.57	44.14	256.61	-84.5	-8.71	28.13	247.91	-37.38	17.89	2.39	-5.8	175.75	-56.36	-0.47	19.98	16.63	6.65	-5.2	5	-26.54	19.24
-35.12	-115.01	0.85	18.62	-83.72	-75.58	15.98	14.75	4.69	-26.36	11.66	4.3	0.1	14.2	51.38	-31.11	-16.62	-6.39	18.15	240.2	-41.33	10.02	19.53	-3.33	-3.1	19.94	-1.84	-26.8	-30.61	8.54	48.44	252.26	-93.83	-7.07	37.84	245.95	-46.32	13.99	9.97	2.51	169.82	-65.47	5.24	27.24	14.73	-3.37	-6.86	13.73	-23.08	11.86
-31.64	-112.39	10.63	19.15	-90.11	-78.02	23.53	16.04	-5.43	-31.61	22.48	4.25	-8.93	12.84	61.09	-24.22	-18.53	-12.81	18.73	243.58	-38.84	1.47	9.88	-9.11	2.46	24.84	-3.67	-32.54	-27.13	16.49	45.29	242.36	-97.84	-0.44	41.96	236.04	-54.16	18.01	18.8	3.34	160.62	-68.09	15.28	28.47	7.37	-8.47	-1.64	20.76	-26.48	5.9
-25.32	-105.71	16.3	12.66	-91.42	-74.35	28.79	11.03	-13.29	-29.29	32.34	-1.82	-16.66	16.91	68.23	-22.21	-25.45	-14.58	26.44	246.64	-44.18	-8.84	1.6	-7.55	8.72	23.01	-9.98	-31.91	-19.27	19.03	35.05	233.61	-94.63	6.06	37.24	224.16	-55.09	26.75	22.45	-3.32	155.27	-62.52	22.7	22.46	0.74	-5.56	5.51	21.29	-32.85	6.51
-21.64	-99.92	14.36	3.89	-84.95	-69.05	28.38	4.18	-13.56	-22.79	35.01	-8.92	-18.58	22.79	68.57	-28.06	-32.24	-9	35.96	244.52	-54.19	-14.47	-0.01	-1.35	9.55	15.03	-15.18	-24.96	-13.78	13.69	23.11	231.43	-87.87	7.32	26.63	217.18	-48.84	33.55	18.4	-12.29	158.22	-53.23	22.21	13.39	0.29	2.34	8.42	15.56	-36.09	13.52
-23.81	-99.36	7.1	-0.98	-73.58	-67.71	23.89	1.64	-6.59	-18.16	29.74	-10.53	-15.01	25.41	63.02	-38.75	-33.68	1.08	40.46	237.2	-62.37	-12.61	5.17	3.47	2.89	6.35	-15.2	-17	-15.61	3.85	15.85	236.19	-83.79	2.28	17.27	217.83	-40.61	33.38	9.77	-17.3	167.88	-47.35	14.06	7.6	6.41	8.57	4.61	8.55	-32.75	21.36
-29.95	-104.08	0.94	0.89	-63.96	-72.48	20.59	6.3	1.96	-19.25	21.59	-3.73	-10.5	22.45	57.34	-47.72	-28.62	9.22	36.71	229.3	-63.85	-6.09	12.24	2.42	-7.53	3.13	-10.63	-14.52	-24.16	-3.81	15.89	243.3	-86.19	-5.11	15.3	222.85	-36.82	26.54	2.69	-15.69	177.87	-49.17	3.85	8.74	14.23	7.96	-2.94	5.98	-24.87	23.43
-34.27	-109.5	1.48	6.94	-61.69	-80.16	23.01	15.52	5.58	-24.64	17.28	8.13	-10.01	16.41	58.04	-49.79	-20.96	10.27	27.58	226.16	-58.9	-1	15.27	-3.81	-14.86	7.5	-6.08	-20.13	-33.68	-4.39	20.31	246.98	-93.43	-8.99	21.39	225.8	-40.14	18.16	1.5	-10.11	181.82	-57.02	-1.66	15.02	17.39	0.78	-8.4	9.78	-18.41	17.27
-31.5	-109.93	9.16	11.47	-67.21	-84.7	31.14	23.03	1.77	-28.86	20.04	17.64	-14.72	12.73	67.49	-44.98	-16.58	4.37	19.84	229.41	-52.5	-1.74	11.92	-9.95	-14.26	15.91	-6.17	-30.33	-37.66	1.6	23.23	244.68	-99.74	-6.08	30.42	222.09	-47.6	14.08	5.47	-6.11	178.05	-64.75	0.58	20.66	13.08	-7.66	-7.75	16.64	-18.59	6.53
-21.21	-103.2	18.85	10.24	-75.36	-81.9	39.99	23.75	-6.2	-26.99	27.33	18.69	-21.07	15.5	81.88	-38.12	-18.72	-3.03	19.09	235.52	-50.19	-7.66	5.13	-10.34	-6.49	21.83	-11.44	-38.12	-33.65	8.99	20.42	238.79	-99.77	1.67	35.43	212.6	-53.14	16.3	9.67	-7.57	170.57	-66.74	7.98	20.53	4.16	-11.25	-1.99	20.67	-25.65	-1.78
-8.55	-92.82	23.73	3.9	-79.24	-72.78	43.35	17.7	-12.06	-19.02	33.15	11.07	-23.57	24.06	93.68	-34.93	-25.36	-5.25	25.58	238.46	-53.73	-13.66	0.6	-3.57	2.76	20.77	-17.6	-38.28	-24.86	12.1	12.65	234.33	-92.77	8.58	32.82	202.84	-52.46	21.66	9.26	-13.7	165.67	-62.36	14.58	14.3	-3	-7.91	3.8	18.09	-34.47	-2.69
-0.69	-85.71	20.47	-2.48	-75.34	-62.97	38.67	9.92	-11.52	-10.35	33.02	0.64	-19.37	33.09	96.79	-37.55	-30.61	0.48	34.18	234.34	-59.8	-14.35	2.12	6.24	7.21	13.72	-18.82	-31.35	-17.39	9.23	4.92	234.78	-83.26	9.64	24.87	198.57	-46.32	24.61	3.7	-19.75	166.85	-56.45	15.78	6.81	-3.42	-1.12	4.58	10.28	-38.33	3.03
-1.58	-87.12	11.69	-3.5	-66.03	-58.48	29.32	6.53	-5.58	-7.86	27.37	-5.04	-10.86	36.42	90.69	-43.12	-29.32	10.93	38.39	224.45	-62.82	-8.45	8.51	12.34	4.69	6.36	-12.44	-23.1	-15.47	3.84	2.47	239.1	-77.53	4.53	17.78	201.19	-39.75	21.87	-2.48	-20.89	172.08	-55.38	11.68	4.4	2.8	2.94	-0.58	2.75	-33.93	9.65
-8.89	-96.53	3.95	2.14	-57.75	-61.22	22.31	10	0.41	-14.56	21.01	-2.37	-4.22	31.65	80.52	-46.42	-21.17	19.25	35.25	214.33	-59.52	0.13	14.57	10.51	-1.47	4.6	-1.49	-20.11	-18.36	1.6	6.5	242.64	-78.89	-1.97	16.84	206.66	-37.93	15.22	-3.27	-16.14	175.58	-61.87	6.7	9.91	10.71	0.32	-7.69	0.93	-23.9	11.15
-15.74	-107.69	2.71	10.48	-56.08	-67.69	23.05	17.22	1.11	-27.03	18.97	5.79	-4.78	22.04	73.06	-44.3	-11.06	20.13	27.4	209.44	-51.78	5.24	15.35	2.22	-5.23	10.02	7.25	-24.71	-21.29	5.78	13.19	240.9	-85.14	-3.59	22.46	208.61	-41.98	10.13	3.92	-9.28	172.64	-72.58	5.8	20.27	14.41	-7.5	-10.86	5.93	-14.81	6.03
-15.89	-113.06	8.34	15.23	-61.66	-71.9	31.21	22.02	-4.47	-37.8	22.37	12.46	-12.89	14.24	71.89	-38.39	-5.53	13.71	20.78	211.01	-45.22	3.27	10.22	-6.37	-2.76	18.65	8.27	-33.4	-19.68	14.46	16.57	233.4	-90.31	2.46	30.01	203.37	-48.07	11.26	15.77	-5.91	163.8	-80.4	10.42	28.62	11.49	-14.74	-6.88	13.66	-12.25	-1.54
-8.44	-109.14	16.12	12.79	-69.87	-70.15	40.88	20.07	-12.04	-40.78	27.58	12.01	-23.34	13.34	75.24	-33.95	-7.77	5.25	19.83	215.05	-44.87	-3.92	3.57	-9.05	4.56	24.17	1.44	-39.67	-12.98	22.02	13.19	224.3	-89.32	13.02	33.62	192.88	-50.45	18.52	25.24	-9.03	154.93	-79.72	17.39	29.35	4.76	-15.82	2.21	17.98	-16.82	-5.05
1.61	-99	20.04	5.07	-74.54	-64.1	44.95	12.31	-15.36	-35.74	29.28	4.41	-29.16	19.14	78.1	-35.57	-15.16	1.01	24.15	215.48	-51.06	-10.39	1.42	-4.22	11.17	22.97	-7.92	-39.1	-5.3	23.56	4.87	219.36	-81.87	21.07	30.69	183.25	-46.11	26.7	26.7	-16.44	153.07	-70.69	21.58	22.32	-0.13	-9.82	10.52	15.55	-23.99	-0.91
7.31	-89.77	17.52	-1.86	-72.68	-59.35	40.35	4.23	-11.27	-28.24	25.03	-5.01	-26.83	26.33	76.69	-43.34	-21.21	3.42	28.96	208.9	-59.03	-10.62	6.59	4.03	11.71	16.98	-13.11	-32.67	-2.13	18.83	-2.69	221.52	-72.79	20.97	23.9	180	-37.3	29.4	20.28	-22.28	161.05	-59.1	20.22	12.96	0.85	-1.27	12.78	8.48	-27.8	8.54
5.21	-87.32	11.22	-2.53	-66.67	-60.93	30.24	1.61	-2.33	-25.19	17.48	-9.79	-18.98	28.55	71.68	-52.33	-20.54	9.39	29.2	197.27	-62.49	-3.82	16.26	9.18	5.32	12.01	-11.08	-25.82	-5.84	12.65	-4.31	228.51	-68.29	12.64	18.89	183.79	-29.89	24	11.86	-21.47	175.04	-52.22	15.28	8.21	6.99	3.34	8.34	2.8	-25.5	16.7
-1.99	-92.02	6.72	3.68	-62.14	-68.94	21.42	5.94	4.94	-29.56	12.45	-7.35	-12.41	23.28	67.65	-56.19	-12.98	12.97	23.66	186.35	-58.49	5.4	23.92	7.33	-3.65	13	-4.54	-24.09	-13.5	11.22	0.54	234.56	-71.2	1.73	19.71	189.78	-28.78	13.91	8.65	-13.81	186.92	-53.59	11.98	11.42	13.42	0.66	1.69	3.72	-19.46	17.78
-7.62	-98.79	7.94	11.99	-63.42	-78.15	19.28	13.3	5.05	-38.23	14.4	-0.77	-12.87	13.73	69.12	-51.97	-3.69	10.13	16.08	181.19	-49.82	10.53	24.26	0.25	-8.92	19.84	0.44	-28.8	-18.8	17.29	7.21	234.8	-78.72	-4.66	25.49	191.28	-33.99	6.2	13.87	-4.4	189.85	-60.79	14.56	19.94	14.96	-6.78	-0.96	11.38	-15.06	11.36
-6.15	-101.32	13.96	15.93	-70.05	-81.8	23.88	17.47	-2.16	-44.59	22.72	3.91	-20.66	6.31	76.55	-42.57	0.82	2.01	12.23	182.09	-42.98	8.16	17.27	-6.08	-7.11	27.3	-0.65	-36.14	-16.82	27.82	9.39	228.99	-84.54	-3.24	31.13	184.83	-40.47	6.27	24.29	0.05	182.75	-67.65	22.48	27.3	10.19	-12.46	3.49	20.49	-16.25	2.95
2.65	-96.98	19.81	12.43	-77.23	-76.93	30.37	14.89	-11.29	-43.71	31.85	2.51	-30.36	5.69	85.46	-34.69	-2.36	-6	15.27	184.42	-43.23	0.6	8.21	-6.23	-0.34	29	-7.23	-40.29	-7.82	36.11	4.01	221.6	-83.7	3.26	31.35	172.89	-42.07	13.78	32.7	-3.7	170.68	-69.12	30.48	28.2	2.6	-11	12.56	24.22	-22.33	-0.15
13.81	-88.72	20.5	4.19	-79.66	-66.8	33.12	7.6	-15.49	-36.12	35.37	-3.98	-34.97	11.23	89.57	-33.93	-10.37	-8.46	23.08	182.32	-50.54	-5.99	3.62	0.36	5.38	22.53	-14.14	-38.13	2.71	36.8	-6.33	218.21	-76.44	8.47	25.1	161.91	-36.34	22.86	33.24	-12.93	160.77	-64.95	32.4	22.38	-2.16	-2.53	19.91	19.39	-28.48	5.63
21.06	-82.5	15.08	-2.38	-75.71	-58.62	30.18	1.69	-11.63	-27.24	30.78	-10.33	-31.21	17.6	85.68	-40.55	-16.9	-4.16	29.7	173.46	-59.49	-6.39	6.32	8.86	4.89	11.54	-15.86	-31.8	8.05	30.02	-15.27	220.93	-68.01	7.46	16.56	157.41	-26.72	26.54	25.67	-20.99	157.07	-59.42	26.01	14.53	-0.67	7.17	20.11	9	-29.71	17.31
21.53	-82.49	7.45	-2.13	-68.69	-58.13	24.77	2.63	-2.64	-23.19	21.52	-11.32	-21.93	19.11	76.41	-49.35	-17.01	2.91	29.92	161.06	-63.39	-0.38	13.4	12.78	-2.08	3.15	-10.83	-27.09	5.21	21.34	-17.53	226.66	-64.64	0.53	11.99	159.71	-20.05	21.97	15.3	-22.27	158.22	-57.58	15.15	10.43	5.46	10.94	12.63	-0.08	-24.94	27.44
17.57	-87.72	3.3	4.9	-64.04	-65.31	22.44	10.94	4.85	-26.12	14.39	-5.91	-13.82	14.22	68.47	-53.53	-10.85	6.7	23.35	151.51	-59.27	7.21	18.69	9.07	-10.6	2.73	-2.72	-28.77	-2.95	17.7	-12.91	229.4	-68.69	-7.23	14.81	163.79	-21.46	12.41	8.97	-16.34	159.42	-61.04	7.17	12.42	10.88	5.67	2.26	-2.27	-18.05	29.66
14.46	-92.98	5.64	13.57	-64.86	-74.41	26.46	21.64	5.6	-32.77	14.55	1.86	-12.28	6.86	67.81	-49.8	-3.33	3.83	14.88	149.42	-50.07	10.41	17.66	0.61	-14.21	9.87	2.44	-36.66	-9.97	22.24	-6.3	225.04	-76.83	-10.13	22.74	163.35	-30.33	4.52	10.02	-7.99	156.9	-66.75	7.67	17.66	10.68	-5.27	-4.55	2.55	-14.94	23.25
16.14	-93.11	12.48	17.59	-69.35	-78.37	34.94	27.95	-0.4	-37.27	21.68	6.14	-17.43	3.29	75.13	-40.65	-0.09	-3.7	10.95	154.04	-42.29	6.82	10.99	-5.95	-9.8	18.74	0.98	-45.38	-10.69	32.05	-3.75	214.76	-82.64	-6.37	29.46	155.82	-40.63	3.24	16.21	-3.34	151.27	-69.62	16.26	20.71	4.32	-14.63	-4.4	9.12	-18.77	13.54
22.29	-87.28	18.39	14.36	-72.27	-74.11	42.12	26.42	-8.13	-35.88	30.33	3.84	-24.25	7.17	85.28	-32.26	-3.07	-10.03	14.56	159.72	-41.05	-0.46	3.88	-5.24	0.09	22.53	-5.58	-48.28	-5.08	40.5	-7.7	204.41	-81.56	0.55	29.43	144.56	-45.28	8.1	21.92	-5.08	146.88	-66.78	26.82	17.99	-3.84	-16.73	0.76	11.17	-27.2	7.66
29.11	-79.84	18.9	6.83	-69.29	-64.7	42.91	19.46	-11.67	-30.02	34.06	-2.77	-26.68	16.5	91.1	-29.72	-9.11	-9.98	22.84	160.14	-46.22	-5.38	1.88	2.73	9.22	18.5	-11.72	-42.44	2.05	42.34	-15.15	200.24	-74.32	4.66	22.25	136.34	-41.34	14	22.63	-10.62	147.97	-60.11	31.89	10.83	-7.92	-11.61	5.46	6.31	-33.96	9.25
32.82	-76.98	13.99	1.08	-60.86	-56.82	37.02	13.41	-8.82	-25.04	30.3	-7.78	-22.31	24.98	88.75	-33.3	-12.64	-3.21	29.16	153.03	-52.8	-3.72	6.43	12.63	12.48	9.87	-12.2	-31.03	4.93	37.51	-20.11	204.23	-66.21	2.29	13.07	136.13	-32.07	15.44	18.4	-14.49	154.78	-54.86	28.06	4.45	-5.17	-4.71	5.16	-2.15	-33.51	15.91
33.11	-81.74	8.18	1.6	-52.32	-55.68	29.44	13.52	-2.64	-25.91	22.17	-6.3	-14.25	26.76	80.47	-38.66	-10.25	5.36	28.23	141.73	-54.93	3.58	13.76	17.93	9.57	3.12	-6.16	-21.09	1.4	30.97	-18.37	212.66	-62.8	-4.96	8.59	143.25	-24.3	10.99	13.42	-12.93	162.79	-55.39	18.35	3.77	1.86	-2.46	-0.26	-7.91	-25.47	21.41
33.5	-91.34	6.9	7.89	-50.06	-61.19	26.66	19.8	1.12	-33.02	15.89	1.57	-8.56	20.95	72.72	-40.63	-3.53	9.16	20.14	132.42	-50.47	11.04	17.9	15.78	4.97	2.97	2.23	-18.43	-5.52	28.58	-10.88	218.87	-65.56	-11.44	11.91	151.83	-23.25	4.31	12.44	-6.89	166.03	-61.51	9.74	9.35	7.26	-7.17	-6.5	-6.74	-15	20.72
38.36	-98.98	12.14	15.11	-56.56	-68.38	31.63	26.95	-1.22	-41.65	15.97	10.51	-9.55	12.33	71.1	-37.57	2.12	5.05	10.41	129.37	-42.57	12.96	15.38	9.03	4.06	8.78	7.06	-23.43	-10.05	32.5	-3	218.2	-70.83	-11.85	20.01	155.28	-28.71	1.09	16.79	-1.1	161.74	-68.27	7.98	16.79	6.36	-15.33	-8.46	0.22	-9.05	13.9
48.79	-98.89	20.6	18.03	-68.15	-71.46	41.24	28.55	-8.24	-45.58	21.72	13.92	-16.41	7.78	76.21	-32.69	1.92	-4.28	5.72	131.65	-36.97	7.77	7.97	3.75	8.65	15.27	5.32	-31.04	-8.28	39.49	-0.28	211.17	-72.86	-5.53	26.12	151.16	-35.48	4.41	23.23	0	152.71	-69.61	13.56	20.06	-0.56	-20.4	-4.38	7.45	-11.03	5.9
60.94	-90.73	26.03	15.16	-77.42	-68.26	48.56	22.1	-14.48	-42.01	27.88	9.02	-23.89	10.97	83.33	-31.29	-4.39	-12.39	8.86	134.03	-37.41	-0.73	1.29	4.42	15.36	16.77	-0.73	-34.83	-1.29	43.57	-4.16	202.77	-68.58	2.96	24.79	142.89	-37.62	12.16	26.6	-3.97	145.33	-63.05	21.75	16.31	-8.56	-17.99	2.57	9.48	-18.25	2.59
68.19	-79.93	23.95	9.85	-78.45	-61.8	48.02	11.17	-14.78	-34.01	28.81	-0.85	-26.3	19.55	86.34	-36.24	-12.05	-14.04	16.68	131.13	-42.58	-6.31	0.44	10.53	18.27	11.67	-5.41	-31.88	5.66	40.84	-10.84	198.28	-60.21	7.29	16.02	136.86	-33.07	18.58	23.98	-8.76	144.73	-51.9	26.59	8.29	-11.89	-9.29	6.8	5.17	-24.1	6.06
65.87	-73.68	15.21	7.4	-71.04	-57.62	39.67	2.84	-8.51	-28.25	22.98	-8.57	-21.95	26.92	82.55	-45.2	-14.95	-9.22	22.57	121.75	-47.22	-5.07	5.94	17.14	13.67	3.54	-4.18	-24.87	7.15	32.61	-14.26	199.22	-53.61	4.27	5.14	137.41	-25.18	18.73	17.26	-8.88	150.79	-43.02	25.48	2.29	-8.56	-0.11	4.8	-1.44	-23.14	13.13
55.06	-75.59	5.54	10.69	-60.79	-59.3	29.22	2.44	-0.32	-29.93	14.24	-8.56	-14.35	27.31	74.63	-52.15	-10.46	-3.02	21.55	109.82	-46.24	1.56	13.33	18.91	3.23	-1.87	2.48	-19.74	1.84	24.48	-10.91	202.35	-53.62	-3.52	-1.31	143.48	-19.88	12.33	11.78	-2.1	158.23	-41.85	20.9	3.36	-1.85	3.5	-1.82	-4.51	-15.39	17.9
42.26	-83.1	1.37	17.75	-54.84	-65.53	23.68	9.65	3.41	-38.64	8.89	-1.03	-9.42	20.22	68.3	-51.91	-1.77	-1.49	13.95	101.48	-38.92	8.05	16.54	14.39	-6.97	-1.31	9.27	-20.94	-6.43	22.01	-2.7	202.61	-60.11	-9.75	-0.47	149.56	-20.96	4.08	12.15	8.34	160.65	-48.44	18.05	11.23	2.24	-0.18	-7.46	-1.11	-6.24	16.47
35.22	-89.58	5.02	23.24	-56.7	-71.09	26.21	18.87	-0.4	-48.56	10.82	8.17	-10.73	10.83	67.62	-44.32	4.41	-6.81	5.01	100.33	-29.61	9.21	12.62	7.16	-10.85	3.35	10.05	-27.92	-11.57	26.31	4.42	197.57	-67.83	-9.27	4.97	150.06	-27.08	0.14	18.4	15.81	155.55	-57.4	20.39	20.29	-0.19	-7.5	-6.86	6.29	-2.34	9.96
37.9	-89.44	13	22.71	-63.95	-71.07	33.83	23.59	-8.89	-52.8	18.41	12.01	-16.66	6.11	71.71	-34.63	2.98	-15.51	0.68	104.63	-24.47	4.45	4.08	2.99	-6.79	6.69	2.7	-35.69	-9.88	33.07	5.06	189.62	-70.35	-2.23	9.2	143.7	-32.91	3.42	25.63	15.1	146.18	-62	26.66	23.74	-7.89	-12.54	0.52	11.71	-6.51	3.61
48.17	-82.42	18.75	16.34	-70.48	-64.78	40.01	21.25	-15.24	-48.71	25.79	7.58	-21.55	9.51	75.58	-29.69	-5.4	-21.25	3.05	108.67	-26.77	-1.66	-2.98	5.24	1.22	4.26	-8.99	-38.65	-2.94	35.91	-1.27	184.28	-65.04	5.89	7.99	134.5	-33.47	11.27	27.63	6.43	138.93	-59.16	31.85	18.68	-15.43	-11.81	9.72	10.36	-15.64	2.47
60.14	-73.58	17.75	8.99	-71.34	-56.55	39.7	14.92	-13.8	-39.78	27.37	-1.77	-20.27	18.49	74.25	-32.84	-14.57	-19.71	8.96	107.17	-34.2	-2.85	-3.49	12.13	6.73	-3.63	-17.95	-34.96	3.64	31.39	-9.61	185.76	-55.26	8.39	2.02	128.64	-28.12	17.44	21.69	-4.41	138.27	-51.69	31.23	8.31	-17.42	-6.92	13.9	2.53	-23.09	7.41
68.94	-69.32	10.99	6.64	-66.47	-52.37	33.2	10.6	-4.55	-32.99	22.22	-9.09	-12.42	26.57	66.94	-41.38	-17.4	-11.92	12.66	99.42	-40.55	3.74	2.67	18.12	5.67	-11.83	-18.96	-27.76	4.62	21.88	-13.22	193.24	-48	2.54	-3.84	129.61	-21.14	16.76	10.91	-10.15	143.17	-45.87	24.37	-0.47	-12.78	-3.06	9.51	-6.42	-23.71	14.3
74.35	-72.37	4.15	11.79	-60.36	-55.23	25.77	12.3	6.79	-33.4	14.78	-9.12	-2.88	28.26	57.89	-48.66	-11.13	-3.35	10.56	89.81	-40.4	15.05	10.57	18.32	-0.64	-14.21	-12.51	-22.6	-0.66	13.76	-8.8	201.04	-48.65	-8.3	-4.59	135.45	-18.28	9.19	2.08	-7.21	147.72	-46.51	15.8	-2.19	-5.53	-4.58	-0.86	-10.09	-17.55	17.34
80.5	-79.76	3.16	21.42	-58.18	-62.58	23.41	18.88	12.88	-40.4	11.4	-2.21	1.78	23.16	53.15	-49.14	0.41	0.26	4.09	84.36	-33.3	24.14	14.04	12.58	-6.76	-8.47	-4.34	-22.96	-7.64	12.48	0.88	202.62	-56.94	-17.13	0.74	140.33	-22.06	0.01	0.59	1.73	145.67	-53.18	11.8	3.12	-1.69	-11.3	-10.31	-6.01	-9.54	13.67
91.82	-85.25	9.53	29.09	-61.47	-68.25	28.22	25.07	10.21	-48.25	15.23	6.19	-1.66	15.89	55.85	-42.59	9.63	-2.8	-1.46	85.92	-24.11	25.36	10.46	5.85	-7.54	1.77	-1.06	-27.58	-10.04	18.14	9.1	195.43	-67.06	-18.59	8.16	139.13	-29.46	-4.08	6.29	9.92	135.13	-60.64	15.58	10.17	-4.5	-18.42	-12.8	2.36	-5.44	5.79
108.67	-84.22	19.12	29.66	-66.83	-67.14	36.82	25.84	1.61	-50.68	23.69	9.88	-10.47	12.25	63.66	-34.2	10.76	-9.23	-1.16	91.72	-19.26	18.67	2.88	4.48	-2.28	9.47	-5.28	-31.48	-4.81	25.21	10.36	183.05	-72.01	-12.9	11.84	131.58	-34.07	0.04	13.6	11.53	120.17	-62.96	24.65	12.62	-11.91	-20.23	-7.65	8.08	-7.36	-0.29
126.25	-77.29	25.36	22.97	-68.71	-59.28	43.04	20.5	-6.09	-45.76	30.38	6.7	-17.99	14.7	70.47	-30.53	3.94	-13.68	5.41	95.36	-21.69	9.68	-2.28	11.13	4.62	9.29	-13.82	-30.12	5.26	26.73	4.78	172.66	-68.79	-5.5	8.78	122.61	-30.94	9.56	15.68	5.98	107.96	-58.23	32.54	8.05	-18.09	-14.67	0.1	5.95	-12.3	0.22
137.62	-69.75	24.27	13.74	-63.91	-49.85	42.66	13.35	-7.33	-37.24	30.07	0.05	-18.69	20.51	71.05	-34.51	-5.16	-13.28	13.69	91.63	-28.52	5.4	-0.21	22.4	7.15	1.56	-20.31	-23.21	13.44	19.65	-2.03	169.87	-60.59	-2.78	1.39	118.7	-20.65	17.83	9.7	-1.99	103.75	-49.88	33.57	-0.24	-17.92	-5.18	3.69	-3.56	-14.82	7.06
138.92	-67.35	17.48	7.93	-54.45	-45.27	36.53	10.22	-1.91	-31.55	22.82	-4.04	-12.32	24.19	65.11	-43.18	-9.86	-10.18	17.55	80.6	-33.26	8.89	8.53	31.09	2.46	-7.98	-20.18	-15.32	14.13	7.34	-3.34	174.8	-54.17	-7.2	-4.16	122.87	-9.18	19.34	-0.93	-6.16	107.28	-43.94	27.17	-5.88	-11.01	1.71	-0.15	-14.61	-11.65	14.99
132.55	-71.76	10.85	8.25	-46.23	-48.28	29.69	13.7	4.98	-32.59	13.99	-1.76	-4.02	22	57.48	-50.09	-7.61	-10.08	14.15	67.64	-30.86	17.08	18.31	31.53	-6.7	-12.43	-14.08	-12.62	7.15	-2.85	3.42	182.23	-54.67	-15.55	-2.72	132.29	-3.65	13.84	-9.15	-3.71	113.35	-44.14	18.41	-4.47	-2.06	1.21	-8.79	-20.37	-4.55	17.84
125.98	-79.27	9.8	12.4	-44.57	-55.92	27.35	20.92	6.98	-38.63	10.12	5.33	-0.26	14.94	54.39	-50.31	-1.74	-17.68	6.27	59.45	-21.77	23.29	22.67	23.86	-13.98	-8.84	-7.18	-18.19	-2.02	-5.09	14.5	185.73	-61.67	-21.72	5.79	140.25	-7.12	6.28	-9.48	2.73	115.81	-48.99	14.22	2.96	2.68	-6.08	-15.9	-18	0.97	13.35
126.77	-83.74	14.97	15.26	-50	-61.84	30.82	25.72	1.49	-43.66	13.86	11.48	-3.81	7.85	58.52	-44.2	1.42	-32.47	0.34	59.04	-11.73	22.5	19.15	13.94	-14.21	-0.19	-4.93	-29.55	-6.35	0.62	22.74	182.48	-69.66	-21.55	16.05	141.07	-16.35	2.87	-2.15	7.4	112.1	-53.04	18.17	10.84	0.28	-14.64	-16.42	-10.48	0.09	5.07
137.31	-81.37	21.66	13.23	-57.64	-61.19	36.53	23.52	-8.31	-42.19	21.89	11.3	-11.72	5.45	66.89	-37.2	-2.38	-48.21	1.48	63.52	-7.52	15.17	11.09	8.94	-7.4	7	-8.68	-40.36	-2.56	8.55	22.94	175.05	-72.48	-16.15	21.3	134.2	-24.24	6.15	7.17	6.08	104.73	-51.36	27.8	13.45	-6.63	-18.2	-10.48	-4.03	-7.2	-0.45
153.32	-73.75	23.54	7.23	-60.87	-54.33	38.98	15.12	-15.91	-33.71	27.54	4.09	-17.74	8.4	72.97	-35.59	-11.86	-56.61	9.49	66.46	-11.93	6.8	4.89	11.97	1.31	7.72	-14.68	-45	6.41	11.62	15.77	168.96	-68.13	-10.85	18.46	124.32	-25.19	13.23	11.62	-0.42	98.8	-43.64	36.53	9.55	-11.76	-14.6	-3.08	-3.19	-15.81	1.22
166.99	-66.49	17.65	2.04	-56.38	-46.41	35.21	6.28	-16.44	-23.36	25.98	-5.4	-17.35	12.8	71.7	-41.68	-21.27	-52.79	18.83	62.96	-21.7	3.51	5.1	19.88	5.55	2.12	-17.16	-42.54	13.76	6.66	7.08	167.97	-60.33	-10.92	10.49	117.59	-19.09	18.19	8.28	-7	97.59	-34.76	38.69	3.34	-10.1	-7.52	-0.1	-7.49	-19.25	8.79
172.63	-64.82	7.01	2.48	-46.92	-43.37	27.32	3.48	-10.34	-18.09	18.02	-10.5	-11.29	13.36	63.38	-52	-24.81	-38.6	22.77	53.43	-29.99	7.39	10.98	25.8	2.53	-4.87	-13.27	-37.06	13.99	-3.5	3.36	171.05	-55.37	-17.21	4.16	116.9	-11.21	16.95	0.1	-8.25	99.72	-31.07	33.68	1.21	-1.91	-3.76	-3.68	-12.3	-14.71	16.23
170.6	-69.31	-1.53	9.36	-39.35	-47.27	20.96	8.88	-2.91	-21.26	9.53	-7.62	-4.93	7.9	53.52	-59.97	-21.21	-21.28	18.42	43.21	-31.53	14.98	17.31	24.58	-4.94	-7.59	-5.57	-34.19	7.06	-12.52	6.75	173.26	-57.13	-25.42	4.92	119.76	-7.88	10.54	-6.58	-2.89	100.21	-35.51	26.26	6.63	7.3	-8.08	-10.73	-12.86	-5.31	17.51
166.66	-75.33	-2.32	18.54	-39.44	-54.8	20.99	18.56	-0.18	-29.95	6.9	1	-3.88	-0.63	48.81	-60.81	-14.58	-8.49	8.91	38.2	-26.33	20.19	18.67	16.6	-10.81	-4.15	-0.3	-36.58	-1.73	-15.59	13.57	170	-63.95	-29.45	12.75	120.6	-11.7	4.24	-7.01	5.12	94.7	-45.08	22.62	17.24	10.87	-19.49	-15.56	-8.27	2.19	11.37
167.31	-76.66	4.8	23.95	-47.47	-59.81	27.5	25.3	-4.23	-37.02	12.16	9	-9.51	-6.22	52.13	-55.05	-11.08	-3.38	0.99	40.19	-19.4	19.06	13.75	7.42	-10.61	2.19	-2.43	-41.94	-5.92	-13.02	17.36	160.96	-70.13	-26.32	22.23	115.37	-19.64	3.37	-1.64	9.54	83.41	-52.88	25.47	26.47	6	-31.76	-14.51	-2.23	2.54	2.39
174.85	-70.38	14.43	22.12	-57.81	-58.1	35.54	23.95	-11.72	-36.45	21.42	10.74	-17.76	-4.45	60.51	-47.9	-13.97	-3.34	-0.04	45.33	-16.7	12.76	6.37	3.35	-4.86	5.73	-11.59	-45.14	-2.84	-9.63	13.99	150.85	-70.64	-18.72	26.71	105.03	-25.6	9.03	4.53	6.73	71.61	-53.15	32.06	28.49	-4.04	-37.76	-8.92	0.08	-4.06	-2.47
185.75	-59.32	19.65	15.01	-63.09	-50.59	38.8	15.17	-16.58	-27.96	27.93	5.48	-22.39	3.84	67.4	-45.01	-20.93	-3.04	5.85	47.27	-20.54	6.54	2.42	6.62	1.43	3	-21.97	-42.64	4.47	-10.58	4.97	145.89	-65.18	-13.1	23.32	94.95	-25.27	17.27	6.13	-1.53	66.01	-45.5	36.48	22.65	-12.43	-34.39	-4	-3.62	-12.21	0.69
193.8	-50.05	17.15	8.59	-59.58	-42.53	34.54	4.9	-14.85	-17.17	27.21	-2.3	-19.82	12.89	67.61	-48.09	-25.92	0.7	13.65	42.18	-27.9	5.49	5.2	13.75	2.84	-4.38	-26.63	-35.59	9.78	-16.99	-3.7	148.94	-58.52	-14.75	15.06	90.91	-19.47	22.22	1.79	-9.29	69.67	-35.22	34.57	14.02	-13.89	-24.56	-4.56	-10.62	-15.57	9.74
195.33	-47.9	9.4	8.32	-49.9	-39.26	25.8	-0.1	-7.83	-11.31	20.39	-6.52	-12.02	16.18	61.14	-53.6	-23.99	6.2	17.38	31.85	-33.08	10.58	12.7	18.56	-2.02	-10.78	-22.63	-29.14	8.59	-25	-6.11	157	-56.57	-23.57	8.31	94.59	-13.38	20.81	-4.67	-11.06	79.32	-29.3	27.32	9.55	-8.63	-14.61	-10.96	-15.23	-11.85	18.08
192.35	-53	2.42	14.9	-40.81	-41.99	19.24	2.79	-1	-13.71	13.06	-4.27	-4.92	11.25	52.9	-55.76	-15.44	8.52	14.71	22.24	-32.25	17.91	19.13	17.07	-9.4	-10.95	-13.33	-28.33	1.59	-28.86	-0.97	163.15	-61.56	-33.93	7.94	102.26	-12.42	15.22	-7.33	-6.07	87.4	-31.35	20.13	12.83	-1.89	-9.6	-18.52	-13.27	-4.49	19.63
191.17	-60.25	0.86	23.63	-38.12	-46.82	20.05	10.34	0.37	-21.29	10.71	1.95	-3.74	1.58	48.85	-51.31	-5.86	3.75	8.61	18.72	-26.58	21.9	19.4	10.7	-13.31	-4.2	-5.83	-33.88	-6	-25.66	7.49	161.63	-69.97	-38.83	13.67	107.57	-17.85	11.2	-2.96	1.12	87.27	-39.12	18.54	21.43	0.22	-9.76	-21.12	-5.68	0.11	13.38
197.42	-63.38	4.44	27.96	-42.47	-47.91	27.92	16.24	-4.49	-27.03	14.41	6.41	-8.86	-5.95	51.26	-42.29	-2.01	-7.28	4.69	21.72	-21.25	19.66	13.19	5.11	-10.33	4.89	-5.71	-41.31	-8.6	-17.93	12.89	152.12	-75.06	-35.11	20.6	106.34	-25.74	13.49	6.2	4.19	77.89	-46.53	23.73	28.86	-4.47	-11.02	-16.07	1.63	-2.34	4.03
211.48	-59.91	8.47	24.66	-49.29	-42.21	37.28	15.98	-11.21	-25.41	20.01	4.72	-15.46	-6.15	57.08	-34.58	-6.67	-19.18	6.61	26.35	-21.25	13.44	5.37	5.56	-2.43	9.9	-12.9	-44.15	-4.71	-11.85	11.78	139.96	-71.89	-25.81	23.33	99.64	-29.97	21.93	14.03	0.12	64.34	-48.51	31.55	29.63	-12.66	-8.89	-6.58	1.89	-10.67	-1.72
227.87	-53.01	7.87	16.4	-52.77	-32.14	41.5	10.27	-13.77	-16.59	21.67	-2.5	-17.33	0.65	60.43	-33.24	-16.46	-25.9	13.08	26.31	-27.27	8.9	2.33	12.56	4.52	7.53	-21.97	-39	1.94	-12.5	6.35	131.99	-61.27	-17.91	20.38	92.7	-26.98	31.34	15.21	-8.36	53.93	-44.79	35.76	23.46	-18.31	-2.56	0.46	-7.5	-19.09	-0.37
239.13	-48.96	1.59	9.82	-50.56	-23.93	37.84	4.13	-9.36	-6.2	16.66	-10.11	-11.75	8.96	57.36	-38.47	-24.42	-25.12	18.9	18.97	-35.01	10.69	7.02	21.24	5.35	0.18	-26.33	-28.34	5.47	-19.78	2.66	131.31	-49.31	-17.05	15.4	90.72	-18.61	35.33	9.44	-14.82	50.88	-39.79	32.97	15.37	-17.47	4.13	-0.31	-22.79	-21.68	5.71
241.21	-52.16	-6.27	10.43	-45.63	-22.88	29.34	2.72	-0.8	-0.95	7.8	-12.47	-1.79	12.25	48.99	-45.25	-25.28	-19.89	19.25	7.71	-38.57	18.62	16.58	25.07	-0.29	-5.88	-23.13	-18.91	2.55	-28.26	5.8	134.95	-43.11	-23.4	14.23	94.72	-10.75	31.29	1.78	-14.08	53.69	-38.72	25.49	11.76	-11.37	5.75	-8.45	-36.09	-16.97	10.19
236.18	-61.63	-9.6	18.33	-43.58	-29.33	22.33	7.13	5.49	-3.5	1.39	-7.91	5.94	7.8	40.67	-47.3	-19.45	-16	13.73	-0.41	-35.24	27.51	24.27	21.01	-7.55	-5.37	-15.18	-16.72	-4.81	-31.16	15.68	136.31	-45.65	-31.74	20.06	100.76	-8.78	22.56	-1.12	-6.31	56.87	-43.14	19.57	15.43	-5.37	-0.16	-17.83	-40.64	-9	7.77
230.39	-71.67	-5.03	28.09	-47.98	-38.28	21.53	13.5	4.5	-10.63	2.33	-0.13	6.26	-1.43	37.74	-42.02	-12.64	-17.3	6.94	-0.06	-27.88	30.96	24.61	12.09	-10.12	1.77	-8.46	-22.53	-10.86	-25.49	26.89	130.42	-53.68	-35.59	30.67	103.16	-13.48	16.06	3.88	3.07	55.63	-49.56	20.56	23.52	-4.61	-10.58	-21.07	-35.22	-4.15	-1.59
229.48	-76.3	5.24	32.87	-57.18	-43.26	26.55	16.25	-3.38	-15.98	10.11	4.67	-0.69	-9.19	41.32	-32.73	-11.34	-22.71	4.93	8.23	-22.94	26.26	17.52	5.26	-5.26	10.23	-7.49	-31.32	-10.69	-14.4	32.74	117.97	-60.23	-32.23	39.83	99.04	-20.39	17.18	14.03	7.49	49.65	-52.17	28.61	29.84	-9.97	-18.89	-15.09	-24.5	-6.17	-12.48
234.25	-73.8	14.97	29.61	-65.47	-41.22	32.52	12.67	-12.56	-15.12	18.91	2.75	-9.63	-10.71	47.49	-26.2	-17.85	-27.27	10.34	18.13	-25.51	16.62	8.39	6.06	3.88	13.38	-11.97	-36.25	-4.38	-4.91	30.28	104.92	-59.81	-24.65	42.06	90.61	-23.3	25.63	22.7	4.18	43.05	-47.67	38.37	29.7	-17.28	-19.74	-3.44	-15.24	-13.16	-18.15
240.48	-67.94	18.56	21.27	-67.47	-34.84	34.09	5.33	-16.38	-8.94	21.79	-4.22	-14.17	-6.27	50.38	-27.44	-28.5	-26.42	20	21.94	-35.38	8.91	4.01	14.28	10.47	8.41	-17.39	-33.94	2.84	-2.69	22.56	97.97	-52.47	-18.95	36.88	83.42	-19.15	35.65	24.35	-3.81	40.71	-38.12	43.01	23.4	-20.63	-13.14	6.26	-11.29	-19.06	-15.59
242.71	-64.95	15.23	14.38	-62.5	-30.31	29.67	0.19	-12.19	-2.76	15.83	-10.4	-11.58	-0.67	46.85	-35.7	-36.57	-20.01	27.08	16.03	-47.05	8.62	7.37	23.9	9.1	-1.43	-18.83	-27.09	4.44	-7.94	16.22	99.5	-43.55	-19.42	29.31	81.92	-10.49	40.28	18.61	-10.1	44.07	-29.67	39.35	15.86	-16.96	-4.66	7.94	-11.11	-18.31	-7.77
238.92	-68.52	9.51	14.08	-55.16	-32.49	22.69	1.93	-3.3	-1.97	4.32	-10.44	-4.66	0.68	38.95	-44.88	-37.36	-12.91	26.15	3.18	-53.87	15.73	15.45	27.6	-0.12	-9.19	-14.92	-22.18	-2.29	-15.32	16.45	105.73	-39.5	-25.11	26.05	85.82	-3.64	36.62	10.4	-9.93	49.61	-27.93	30.27	12.6	-8.59	-1.28	1.38	-9.83	-10.28	-1
232.32	-76.91	7.57	20.2	-51.82	-41.04	18.73	10.1	3.62	-7.6	-5.68	-3.74	0.79	-3.92	32.29	-48.02	-31.72	-11.43	17.38	-9.69	-52.95	24.77	21.65	22.17	-11.54	-9.47	-8.96	-24.24	-14.04	-18.16	23.13	109.5	-42.92	-30.62	30.28	90.18	-3.91	27.85	6.02	-3.8	51.46	-33.68	22.35	15.47	-1.41	-6.17	-7.95	-3.88	0.1	0.14
228.94	-84.3	12.34	27.66	-55.47	-50.71	21.04	19.21	3.6	-15.5	-8.49	4.94	0.52	-11.07	31.6	-42.52	-25.08	-18.39	6.56	-16.69	-47.15	29.01	20.86	10.98	-18.15	-2.38	-6.17	-32.65	-23.74	-13.48	31.15	105.49	-50.59	-30.48	39.14	89.16	-11.52	20.67	8.36	3.06	45.91	-42.27	20.68	21.36	-0.47	-16.34	-13.11	5.45	6.03	-3.46
232.83	-85.43	21.11	30.52	-63.27	-55.42	27.79	22.79	-2.9	-19.53	-3.84	9.23	-4.77	-14.98	36.92	-32.04	-23.1	-30.54	0.89	-17.05	-42.68	25.43	13.33	1.38	-16.66	6.61	-9.38	-41.38	-25.78	-4.18	34.47	93.94	-56.12	-23.57	45.89	80.57	-21.37	20.06	14.84	4.91	34.45	-47.14	24.91	24.85	-6.06	-24.93	-10.91	12.58	4.03	-6.27
242.75	-79.8	27.59	26.61	-68.62	-52.93	33.45	18.32	-10.55	-16.47	3.29	6.23	-10.21	-12.11	43.44	-23.73	-27.22	-40.64	3.69	-15.06	-44.13	16.94	4.35	-0.76	-9.74	10.89	-16.51	-43.53	-20.05	3.39	30.79	80.11	-55.03	-14.1	45.09	67.61	-26.93	25.51	19.64	0	22.85	-44.83	29.63	22.69	-13.65	-26.49	-3.97	11.85	-3.35	-2.77
253.05	-72.25	26.72	19.07	-66.37	-46.41	33.13	9.26	-13.38	-8.63	6.69	-1.05	-10.7	-4.13	45.17	-22.92	-33.61	-42.62	12.07	-16.12	-51.09	9.89	0	4.68	-3.75	7.62	-21.94	-36.62	-11.89	4.38	23.2	70.13	-48.24	-8.27	36.86	56.44	-25.15	31.7	18.38	-8.08	17.05	-37.59	28.79	16.49	-17.52	-21.03	1.58	2.14	-9.48	7.79
258	-69.29	18.76	13.8	-57.04	-41.8	26.64	2.53	-9.4	-2.17	3.69	-5.92	-5.15	3.24	39.58	-29.27	-36.39	-36.06	19.29	-22.2	-58.6	9.24	2.55	12.28	-3.76	-0.37	-20.75	-24.59	-7.85	-0.8	17.6	66.37	-41.32	-9.42	26.84	51.55	-18.66	32.84	11.61	-13.24	18.87	-31.5	20.67	11.46	-15.44	-13.94	0.95	-11.91	-8.76	20.33
256.2	-74.06	9.35	14.75	-46.65	-43.03	18.85	3.36	-1.93	-2.41	-3.05	-3.3	2.61	4.67	29.65	-37.24	-32.34	-26.53	19.96	-30.21	-61.27	14.81	8.81	15.42	-9.71	-6.99	-12.67	-15.01	-10.78	-6.97	18.04	66	-40.01	-15.31	21.98	52.39	-13.57	27.38	4.31	-11.68	24.78	-31.75	9.5	12.24	-10.54	-11.71	-5.74	-23.03	-1.01	27.55
251.61	-83.74	5.41	20.86	-42.36	-48.98	15.98	11.36	3.18	-9.62	-7.83	6.2	6.83	-0.54	21.64	-40.48	-23.6	-21.51	14.04	-34.63	-57.52	21.77	12.99	11.34	-16.69	-7.66	-2.6	-13.58	-17.79	-8.25	23.63	63.57	-45.67	-19.82	25.37	53.98	-14.53	19.26	1.93	-4.91	28.79	-38.53	2.49	18.95	-8.97	-16.96	-13.89	-26.49	8.31	25.44
250.21	-91.63	10.13	27.04	-47.02	-54.51	20.75	20.85	2.34	-18.7	-6.63	16.39	4.49	-7.65	20.38	-36.6	-16.06	-24.94	6.71	-32.12	-50.72	24.59	11.44	3.16	-19	-2.7	3	-20.13	-22.82	-2.65	29.35	55.54	-54.09	-17.77	34.12	50.89	-21.04	14.74	6.05	1.53	27.06	-46.84	4.49	26.85	-14.96	-26.47	-18.25	-23.31	12.22	16.48
255.08	-92.15	20.6	28.28	-57.08	-54.73	29.96	25.06	-2.87	-23	-0.2	20.18	-2.14	-10.1	25.58	-28.85	-14.71	-34.48	4.22	-24.59	-46.3	21.43	5.69	-2.72	-14.66	3.2	0.93	-28.98	-21.5	6.55	30.17	43.25	-58.88	-9.06	41.67	41.49	-27.88	17.39	13.13	2.54	20.78	-50.33	14.46	29.81	-27.16	-33.76	-17.13	-19.09	7.51	8.02
263.58	-85.18	30.08	23.78	-65.31	-49.09	36.75	21.19	-7.03	-19.34	6.5	14.97	-7.07	-4.52	32.15	-23.4	-19.67	-43.58	8.99	-18.03	-47.29	15.51	1.21	-1.53	-6.92	4.96	-6.24	-33.37	-14.7	13.51	25.15	31.87	-56.41	1.1	42.82	29.18	-29.26	25.22	17.38	-2.42	15.09	-46.21	26.32	25.17	-39.13	-34.12	-13.54	-19.37	-2.82	6.94
269.17	-76.12	33	17.65	-66.21	-41.91	35.73	12.42	-5.31	-10.46	8.31	4.77	-5.31	6.45	34.21	-24.41	-25.97	-46.51	17.79	-18.03	-51.82	12.34	3.01	6.21	-1.61	1.29	-12.13	-30.47	-7.79	14.6	18.27	26.33	-48.77	6.11	37.46	19.6	-23.48	32.17	15.39	-8.71	14.75	-37.4	33.59	15.97	-43.75	-28.15	-12.33	-25.22	-11.83	14.75
266.36	-71.9	28.9	15.61	-60.02	-39.07	27.13	5.45	2.35	-2.96	3.92	-2.73	3.14	16.04	29.68	-30.76	-27.39	-42.66	24.31	-25.47	-54.58	15.11	11.36	15.17	-2.44	-4.3	-11.44	-23.2	-6.34	11.24	15.3	27.31	-42.12	3.06	30.38	16.15	-14.31	32.92	8.9	-10.17	20.15	-30.33	33.98	8.87	-38.23	-21.15	-15.74	-32.51	-13.88	26.65
255.14	-75.7	22.36	20.28	-52.25	-43.21	16.74	5.46	10.74	-2.34	-3.05	-1.86	13.01	18.29	21.78	-36.99	-21.37	-36.68	24.02	-35.77	-51.24	21.91	21.26	19.36	-8.09	-6.41	-4.06	-17.59	-11.55	8.7	19.06	30.57	-41.91	-5	27.35	17.27	-8.02	27.15	3.52	-4.09	26.85	-29.99	30.67	9.17	-25.93	-18.87	-21.11	-35.34	-8.66	35.35
241.32	-84.66	19.01	28.79	-49.23	-51.5	11.69	12.24	13.22	-8.91	-6.98	6.86	17.62	12.4	16.4	-37.68	-11.24	-34.6	17.64	-42.25	-42.11	27.07	26.05	16.69	-13.28	-2.22	4.85	-17.77	-19.19	11.75	26.94	30.28	-48.6	-11.27	30.63	17.76	-8.5	19.95	4.24	6.27	29.02	-36.19	29.31	16.73	-13.73	-22.94	-22.65	-30.96	-1.08	36.61
232.57	-92.18	20.97	34.78	-53.29	-57.61	15.14	20.51	6.9	-17.68	-4.68	17.25	13.83	3.04	17.34	-31.84	-3.85	-38.96	10.4	-41.18	-32.38	25.6	22.48	10.39	-13.05	5.95	8.79	-22.68	-22.78	20.59	32.59	23.67	-57.22	-10.28	37.31	12.98	-14.19	17.91	11.44	13.85	24.29	-43.79	33.29	26.04	-6.97	-29.62	-16.23	-22.22	2.78	32.22
233.02	-93.02	25.25	33.19	-61.03	-56.54	23.99	24.1	-4.8	-22.37	1.9	22.12	4.45	-3.29	23.24	-23.86	-4.37	-46.84	7.83	-34.55	-28.26	17.36	13.26	6.32	-6.8	12.31	4.92	-26.95	-18.78	30.4	30.8	13.33	-61.17	-1.98	41.71	2.73	-19.37	23.88	20.34	13.07	15.86	-46.85	40.96	30.39	-5.9	-32.84	-3.21	-15.58	0.44	28.33
240.51	-87.18	26.46	24.37	-66.22	-48.58	31.27	20.74	-14.32	-20.21	7.07	18.56	-3.9	-3.15	28.63	-20.17	-12.35	-52.2	11.46	-28.43	-32.35	7.51	5.18	8.22	1.03	12.12	-3.82	-25.34	-9.47	34.9	21.63	5.24	-57.37	8.32	39.9	-8.51	-18.74	34.53	24.65	4.22	10.29	-43.23	47.03	26.89	-6.26	-29.05	9.83	-16.16	-5.23	30.4
248.55	-79.74	21.45	14.05	-64.73	-39.2	31.37	13.75	-15.44	-13.99	5.85	9.77	-5.73	1.62	28.35	-24.17	-21.96	-50.6	17.74	-28.22	-41.39	2.81	4.06	14.71	4.31	5.5	-11.07	-17.15	-1.47	31.26	10.71	4.01	-48.71	14.12	32.84	-15.01	-11.72	42.6	21.46	-6.42	12.32	-36.34	46.93	18.58	-3.4	-20.18	15.53	-23.75	-8.62	38.93
251.3	-76.63	12.09	9.16	-57.76	-35.02	24.18	9.34	-7.87	-9.68	-1.96	2.29	-0.68	5.91	21.76	-33.38	-26.4	-42.75	21	-34.5	-48.5	6.45	10.51	20.39	-0.03	-2.44	-11.99	-7.07	-0.68	22.49	5.18	9.12	-42	12.66	25.64	-14.42	-3.02	42.24	13.64	-10.97	20.97	-32.34	40.66	11.96	3.52	-12.3	11.19	-32.86	-6.07	49.08
247.71	-79.99	4.05	12.69	-50.85	-38.8	14.96	11.56	2.57	-11.63	-11.35	0.97	6.42	5.7	13.4	-41.21	-22.94	-33.95	18.15	-42.75	-48.19	15.45	19.62	20.22	-9.46	-5.52	-6.88	-1.72	-7.78	15.32	8.36	15.14	-42.84	6.91	23.54	-9.79	0.96	33.39	7.69	-5.71	30	-35.29	33.12	11.9	10.58	-10.96	0.93	-36.92	0.98	54.59
241.74	-86.51	2.38	21.44	-49.36	-47.33	10.19	19.01	8.34	-19.1	-15.76	5.5	9.41	1.39	9.59	-41.96	-14.81	-30.05	11.25	-47.03	-40.42	22.64	24.74	13.69	-17.59	-1.25	-0.75	-4.53	-17.62	15.25	17.17	15.9	-51.5	3.03	27.76	-7.4	-2.92	21.89	8.79	6.27	32.43	-43.81	30.41	17.96	12.3	-16.77	-7.2	-33.27	7.01	52.83
238.65	-90.18	7.51	28.46	-54.14	-53.91	12.68	25.88	5.74	-26.83	-12.16	11.19	5.6	-2.65	13.47	-35.26	-8.56	-33.01	5.99	-44.77	-30.58	21.97	22.49	5.44	-18.93	7.05	0.83	-13.03	-23.09	22.37	24.34	9.19	-62.75	5.4	34.4	-11.97	-11.96	15.14	16.64	17.29	25.71	-52.01	35.04	24.81	6.37	-24.93	-7.07	-25.25	6.87	46.99
240.51	-87.06	14.88	28.27	-60.7	-53.41	19.6	26.62	-2.46	-29.23	-3.45	13.04	-2.22	-1.76	22.52	-26.37	-8.88	-39.5	7.21	-38.81	-25.56	13.05	15.14	1.68	-13.05	12.66	-3.85	-20.63	-20.46	31.32	23.81	-1.58	-69.83	13.16	37.55	-23.03	-19.62	16.73	25.58	20.64	13.55	-54.05	43.73	26.47	-3.94	-28.87	1.11	-19.61	-0.08	43.74
244.45	-78.47	18.39	21	-62.77	-46.13	25.04	20.47	-9.54	-24.79	3.55	9.93	-8.04	4.98	30.36	-22.16	-15.07	-43.6	14.96	-35.16	-28.55	1.49	8.72	5.39	-4.91	10.33	-11.28	-21.7	-12.14	35.39	15.14	-10.06	-69.44	20.92	33.98	-35.21	-20.4	23.96	28.85	15.24	2.93	-48.65	49.73	20.97	-11.82	-25.46	11.07	-21.34	-9.2	48
245.12	-69.88	15.23	12.13	-57.29	-37.4	24.86	12.25	-10.04	-17.29	3.29	5.5	-7.37	13.71	31.63	-25.84	-21.74	-41.42	24.23	-38.21	-36.81	-5.33	8.26	13.81	-1.07	0.14	-15.5	-15.91	-4.7	31.61	3.73	-11.95	-63.98	23.1	25.85	-42.4	-13.98	30.19	23.7	5.92	-1.15	-40.17	47.92	11.78	-12.02	-17.5	15.24	-29.87	-14.06	58.89
239.2	-66.62	8.14	8.29	-47.08	-33.43	19.94	8.66	-3.95	-12.77	-4.3	5.05	-0.7	18.63	26.08	-34.56	-23.15	-34.12	28.7	-47.28	-43.76	-3.66	13.92	20.49	-4.62	-12.74	-12.89	-8.48	-3.73	23.06	-3.38	-8.16	-59.35	18.51	19.13	-42.41	-5.43	30.05	13.56	-0.58	0.74	-35.3	38.87	5.07	-4.95	-11.57	10.41	-39.52	-11.39	70.03
228.38	-69.55	3.35	12.28	-38.79	-36.58	15.33	12.96	3.58	-14.78	-13.76	11.04	6.93	16.51	18.73	-41.73	-17.73	-26.86	25.55	-57.07	-44.08	4.02	20.96	20.17	-12.85	-21.9	-5.13	-6.16	-9.57	16.5	-2.73	-3.96	-60.23	11.33	18.88	-38.64	-1.25	23.5	5.4	-0.72	3.31	-37.83	28.62	4.88	3.41	-12.87	-0.13	-43.88	-3.7	74.14
218.4	-74.4	5.72	21.05	-37.88	-43.66	16.06	22.27	6.46	-21.49	-18.26	20.64	9.93	9.4	15.94	-42.17	-9.33	-24.64	17.73	-61.67	-37.61	11.15	23.51	12.83	-19.3	-24.28	2.02	-12.03	-17.13	17.18	3.2	-4.62	-66.38	7.97	25.1	-37.32	-4.44	15.67	4.55	3.57	0.9	-45.69	24.26	9.97	5.95	-21.06	-9.28	-40.6	2.63	68.53
214.79	-75.08	14.78	28.24	-44.36	-48.58	22.8	29.58	2.48	-27.18	-14.78	27.62	6.49	3.19	20.45	-36.04	-4.15	-28.15	11.65	-59.03	-29.32	12.3	19.15	3.62	-18.74	-21.87	3.17	-22.98	-19.94	24.9	8.18	-11.18	-72.9	11.96	32.54	-42.56	-12.3	12.71	10.79	7.09	-8.03	-52.5	28.75	14.93	-0.12	-30.45	-11.57	-33.09	2.28	57.25
218.69	-68.62	24.74	29.07	-52.71	-47.24	31.12	29.09	-5.11	-26.79	-6.24	26.94	-0.08	3.12	29.21	-28.57	-5.88	-33.18	12.29	-52.49	-25.31	7.22	10.88	-1.01	-11.12	-19.45	-2.41	-32.07	-15.22	34.22	7.14	-19.47	-74.16	21.1	34.59	-53.01	-18.66	16.88	18.78	5.95	-19.74	-52.51	38.75	14.59	-11.09	-34.36	-7.1	-27.76	-4.87	48.24
225.92	-57.8	28.63	23.9	-56.1	-40.75	34.75	20.64	-10.31	-20.07	0.81	18.81	-4.11	9.7	35.73	-25.85	-12.81	-33.9	19.31	-48.05	-28.08	0.72	4.83	1.71	-1.51	-20.32	-10.11	-33.65	-5.99	38.8	0.03	-23.27	-68.25	29.06	28.5	-62.71	-18.71	24.82	22.35	0.9	-28.17	-45.06	47.36	8.22	-19.49	-30.22	-1.06	-29.05	-13.57	47.55
230.06	-49.22	23.4	17.67	-51.54	-34.57	30.5	9.81	-9.15	-11.91	1.3	8.76	-2.07	18.24	35.04	-30.11	-19.13	-27.67	27.37	-49.78	-34.67	-1.47	5.5	8.91	3.8	-23.5	-13.43	-27.64	1.3	36.2	-8.48	-19.17	-58.66	30.25	17.59	-65.46	-12.69	30.25	19.25	-3.47	-29.62	-35.13	49.31	0.33	-19.68	-21.5	0.61	-36	-17.23	55.04
227.22	-48.42	12.3	15.83	-42.11	-34.19	20.98	3.74	-2.79	-8.63	-4.61	3.63	4.56	22.4	27.48	-38.15	-19.44	-17.47	30.28	-56.67	-39.18	2.64	12.25	14.45	2.01	-24.53	-9.03	-19.42	1.81	29.7	-12.83	-9.32	-51.69	24.18	8.88	-59.53	-5.57	28.92	12.71	-2.75	-25.51	-29.49	44.84	-2.75	-12.03	-14.89	-4.04	-43.14	-13	64.87
218.8	-55.47	2.47	19.96	-34.57	-40.7	12.79	5.78	3.47	-12.99	-12.03	6.5	10.46	19.17	18.3	-44	-13.03	-9.89	25.78	-63.48	-37.52	9.73	19.77	13.78	-4.32	-19.5	0.63	-15.76	-3.97	25.51	-11.09	-0.08	-51.69	15.92	7.77	-49	-3.02	21.92	8.71	3.36	-21.28	-31.46	39.12	2.17	-2.42	-15.12	-11.57	-44.81	-4.01	70.15
210.12	-64.73	-0.33	26.69	-34.24	-49.75	11.72	13.14	4.48	-21.89	-15.36	14.38	10.68	11.24	13.5	-43.71	-4.48	-10.2	17.16	-65	-30.68	13.9	22.24	7.44	-9.59	-8.74	9.06	-19.73	-10.8	27.74	-6.44	2.63	-57.78	12.21	14.04	-40.72	-6.93	14.77	11.13	10.42	-22.08	-38.34	37.99	12.46	2.21	-21.44	-16.01	-39.62	2.99	68.19
206.06	-68.97	4.11	30.64	-41.04	-54.77	18.32	19.26	-0.62	-28.67	-12.79	20.52	4.71	4.92	15.17	-38.36	-0.24	-18.19	10.58	-60.32	-23.89	11.49	17.75	0.5	-9.64	2.61	10.65	-28.6	-12.88	35.15	-4.52	-2.34	-64.6	16.28	22.14	-39.3	-13.95	12.99	18.69	12.73	-28.93	-43.52	43.3	21.46	-0.92	-28.33	-13.65	-31.43	2.77	62.14
207.03	-64.69	10.56	28.95	-49.71	-52.01	27.54	18.9	-7.6	-28.11	-7.6	19.59	-2.92	5.31	20.02	-33.15	-3.63	-28.22	10.24	-53.84	-22.4	4.02	9.75	-1.55	-4.94	8.03	4.93	-36.17	-8.47	42.25	-8.88	-10.57	-66.52	25.27	25.54	-43.93	-18.21	17.73	25.96	8.02	-37.97	-41.57	51.45	23.38	-8.63	-29.96	-6.13	-26.19	-4.41	58.03
208.65	-54.84	12.66	23.85	-53.95	-43.45	32.46	12.06	-10.51	-20.48	-5.29	11.63	-6	12.32	22.24	-33.16	-12.24	-33.31	15.15	-52.02	-27.16	-2.95	4.22	2.77	0.03	4.39	-3.23	-37.64	-1.22	43.72	-17.99	-15.51	-62.05	32.41	21.71	-49.43	-16.04	24.88	27.67	-0.35	-43.73	-32.6	56.33	17.63	-14.56	-24.71	0.8	-27.12	-13.01	59.57
205.37	-46.47	7.89	20.94	-51.16	-35.42	29.54	3.75	-6.35	-11.3	-8.92	1.96	-1.47	20.74	18.33	-39.31	-19.72	-30.36	20.13	-58.32	-33.94	-4.28	4.93	9.68	0.64	-5.54	-7.47	-33.2	2.83	38.83	-26.32	-13.47	-54.92	32.12	13.86	-50.65	-8.91	28.32	22.92	-5.76	-43.47	-22.24	54.13	9.31	-14.18	-16.34	1.72	-32.21	-16.42	65.16
195.25	-45.35	-0.5	24.62	-44.28	-33.7	21.14	-0.11	2.39	-7.19	-16.45	-2.98	8.03	24.28	10.04	-47.51	-20.63	-22.26	20.02	-70.25	-36.55	0.63	10.51	13.19	-4	-14.87	-4.93	-27.68	0.08	32.06	-28.63	-6.44	-51.01	24.29	8.16	-46.73	-2.27	24.77	15.9	-3.42	-39.5	-17.48	46.37	5.25	-8.29	-10.96	-4.24	-35.91	-11.97	69.16
182.06	-51.63	-6.2	34.33	-39.28	-39.04	13.6	2.69	9.53	-10.95	-22.16	-0.59	15.96	20.37	3.12	-51.76	-14.53	-15.48	13.84	-80.95	-31.74	7.18	15.69	9.89	-10.19	-17.55	1.61	-26.53	-7.62	29.59	-24.07	-0.47	-53.53	14.24	8.72	-41.68	-1.16	16.35	12.61	5.62	-37.36	-21.37	38.73	8.8	-2.16	-12.24	-12.66	-33.84	-2.85	66.62
172.84	-59.75	-4.9	44.58	-40.31	-46.58	12.27	8.98	9.96	-19.49	-21.21	6.11	16.71	12.05	2.71	-48.75	-6.35	-14.97	5.6	-84.23	-21.89	9.22	15.57	1.84	-12.51	-12.71	6.06	-31.46	-14.37	34.3	-16.93	-0.88	-60.31	8.62	14.38	-40.98	-6.13	9.02	16.08	14.96	-41.35	-30.72	36.59	17.21	-1.3	-18.46	-17.23	-26.58	4.47	57.46
172.75	-62.87	2.32	49.03	-46.4	-49.6	17.55	12.92	3.67	-26.36	-13.53	10.99	9.92	5.58	9.24	-40.5	-2.46	-20.5	1.19	-79.18	-13.3	3.97	9.64	-4.9	-8.36	-5.15	3.87	-39.08	-14.74	43.28	-13.34	-8	-65.4	10.31	19.73	-46.73	-12.7	7.98	23.83	17.51	-51.04	-38.55	40.81	23.78	-7	-23.96	-14.57	-19.47	5.18	46.92
181.02	-58.11	9.91	45.27	-52.23	-44.8	24.72	10.79	-4.07	-26.53	-4.18	9.71	0.84	5.67	17.93	-32.86	-5.81	-27.03	3.81	-70.79	-11.37	-5.49	2.34	-4.93	-0.26	-1.53	-4.27	-43.69	-8.07	49.88	-16.44	-16.69	-63.78	16.34	19.55	-55.5	-14.91	13.63	29.67	10.85	-61.37	-39.37	46.99	22.95	-15.27	-23.53	-6.88	-18.45	-0.28	41.73
191.28	-48.76	12.37	36.76	-52.34	-34.93	27.89	4.11	-6.71	-20.05	0.37	3.12	-3.57	12.07	22.36	-30.99	-13.64	-28.9	11.38	-66.11	-16.36	-12.3	-0.43	2.22	5.75	-5.25	-12.94	-41.84	0.88	48.84	-23.86	-20.21	-55.42	20.41	13.07	-60.69	-10.14	21.19	28.5	-0.8	-66.46	-33.29	48.97	14.69	-19.92	-16.64	-0.23	-25.2	-6.77	44.98
195.96	-41.62	8.62	30.32	-45.59	-26.74	24.6	-1.51	-1.47	-11.75	-2.88	-3.49	0.25	20.06	19.42	-35.42	-19.7	-24.23	18.14	-68.76	-23.08	-10.97	4.01	11.55	4.79	-13.81	-16.15	-35.18	5.57	40.38	-29.51	-15.38	-45.51	17.87	4.66	-57.56	-1.36	24.39	20.39	-9.69	-64.08	-25.65	43.72	4.47	-17.45	-7.91	0.16	-35.46	-8.67	53.6
191.48	-41.76	2.78	31.04	-36.16	-25.76	17.65	-0.84	8.48	-7.34	-11.22	-4.71	9.84	24.22	11.66	-41.55	-19.13	-16.36	19.07	-76.31	-24.88	-1.7	12.82	16.4	-2.96	-20.77	-11.95	-29.16	2.74	30.27	-28.29	-5.19	-40.51	9.34	0.43	-47.28	4.98	20.22	10.76	-10.26	-57.32	-22.65	33.96	-0.83	-9.8	-3.64	-6.06	-42.04	-4.33	60.52
180.34	-48.69	0.85	38.63	-30.41	-32.04	12.67	6.59	16.37	-9.04	-18.25	0.67	18.77	22.55	5.37	-43.32	-12.19	-11.02	13.85	-82.41	-18.78	9.48	19.59	13.56	-12.08	-20.76	-3.85	-28.66	-4.99	25.56	-20.15	3.31	-43.24	0.15	3.42	-36.57	3.98	11.31	6.41	-3.22	-52.22	-26.45	26.17	1.85	-2.98	-6.9	-14.04	-40.05	2.63	59.84
168.65	-56.92	5.79	47.8	-31.94	-40.11	13.51	15.75	17	-14.11	-18.83	8.5	21.48	17.65	5.69	-37.95	-3.89	-11.83	7.19	-81.94	-7.92	15.1	19.19	5.81	-15.88	-13.64	1.95	-34	-11.02	29.33	-10.25	4.22	-50.64	-3.84	11.13	-33.12	-3.77	3.87	10.43	5.16	-53.2	-33.6	25.7	9.64	-2.36	-15.11	-17.45	-30.61	6.26	51.28
161.31	-60.31	14.99	52.45	-38.81	-43.25	19.14	19.8	10.62	-17.26	-12.9	12.54	17.36	14.41	12.62	-28.38	-0.07	-17.37	5.23	-75.24	0.74	11.78	11.7	-0.2	-11.43	-4.64	1.49	-40.54	-9.84	38.44	-5.03	-2.81	-56.14	-0.8	17.45	-40.03	-12.37	2.92	19.84	7.91	-59.75	-37.97	32.48	16.24	-8.43	-21.9	-13.41	-19.87	3.15	40.33
158.42	-56.8	22.09	50.16	-45.02	-38.64	24.53	15.39	2.59	-15.09	-5.44	9.34	10.92	15.86	20.94	-21.07	-2.79	-22.39	10.64	-67.98	1.65	2.76	2.4	0.86	-1.92	-0.4	-3.93	-42.29	-1.31	45.92	-7.4	-12.44	-54.64	5.83	17.39	-53.46	-15.03	8.4	27.88	2.63	-67.01	-35.83	40.96	16.96	-16.29	-21.93	-4.71	-14.44	-4.71	34.13
155.8	-49.82	21.93	43.82	-45.22	-29.54	24.77	5.44	-0.8	-8.95	-2.53	1.14	7.98	20.73	24.14	-21.14	-8.85	-21.98	20.32	-66.76	-5.18	-4.62	-2.1	8.87	5.72	-3.9	-8.89	-36.7	9.1	46.25	-14.49	-17.68	-46.35	10.18	11.04	-65.12	-9.2	15.25	29	-6.79	-69.65	-28.98	44.17	12.32	-19.45	-14.89	2.34	-16.58	-11.22	36.11
148.91	-45.41	14.6	39.06	-38.89	-22.71	19.09	-2.87	2.75	-3.91	-6.64	-5.81	11.1	24.43	19.36	-28.42	-12.44	-15.53	27.55	-74.02	-14.25	-4.51	1.17	18.24	5.87	-12.31	-8.23	-26.95	14.32	39.32	-20.02	-15.16	-36.48	8.64	3.62	-67.91	1.41	17.41	22.91	-13.28	-66.03	-23.34	38.99	7.44	-14.93	-5.71	2.82	-22.75	-10.83	43.57
137.09	-47.29	5.65	39.82	-30.8	-23.23	11.59	-3.48	9.96	-4.68	-14.78	-6.09	17.67	22.75	9.6	-37.55	-9.77	-7.39	26.93	-86.04	-18.78	3.05	9.47	22.18	-1.65	-19.22	-1.36	-19.75	10.97	30.27	-19.1	-7.51	-31.19	2.68	1.54	-60.67	9.56	12.62	14.51	-12.06	-59.46	-24.18	28.55	7.64	-5.69	-0.76	-3.01	-26.73	-2.96	49.94
124.5	-53.86	1.99	45.38	-27.38	-30.63	8.04	3.99	14.68	-11.65	-20.97	0.55	22.17	15.45	1.43	-42.09	-2.18	-3.52	18.55	-95.74	-15.73	12.23	16.52	17.82	-11.66	-19.66	7.1	-20.34	1.79	25.35	-12.03	-1.09	-32.94	-2.4	7.42	-48.62	9.86	4.28	10.05	-4.28	-55.6	-31.78	19.81	13.99	1.58	-3.13	-9.89	-24.46	7.31	49.94
117.16	-59.44	6.69	51.29	-31.68	-39.28	11.28	13.86	12.81	-20.22	-20.81	8.83	20.7	6.83	-0.03	-39.38	4.92	-6.86	7.89	-97.89	-7.84	15.99	17.29	8.3	-17.58	-13.85	10.88	-28.52	-6.52	27.08	-3.95	-1.01	-38.79	-1.83	17.94	-39.35	2.79	-1.21	12.4	3.93	-57.9	-40.98	18.41	22.22	1.68	-10.45	-11.71	-17.16	12.95	43.55
118.16	-58.74	16.49	53.29	-40.94	-42.82	18.81	18.71	5.61	-24.13	-14.9	12.03	14.24	2.66	5.07	-32.38	6.33	-14.96	1.77	-93.01	-1.25	11.42	11.71	0.26	-16.33	-6.88	7.05	-38.74	-8.38	32.4	-0.76	-7.31	-43.01	4.63	26.2	-37.43	-5.74	0.6	19.06	6.26	-64.83	-45.12	24.41	26.11	-5.01	-16.93	-6.29	-10.12	10.22	35.91
125.01	-51.2	24.24	51.01	-48.58	-38.98	24.57	14.92	-1.31	-20.21	-8.17	7.22	7.86	5.82	11.58	-27.17	1.22	-21.77	3.23	-86.74	-0.71	1.82	4.48	-1.19	-10.36	-4.58	-1.5	-44.21	-3.44	35.19	-4.54	-15.24	-41.69	12.24	26.81	-41.72	-8.84	8.7	24.41	1.08	-70.95	-41.18	32.51	22.42	-12.77	-17.8	2.91	-8.33	1.58	33.22
131.04	-41.59	24.18	48.46	-49.18	-31.27	23.64	5.21	-2.32	-10.99	-5.92	-2.3	6.73	13.86	13.51	-28.08	-6.09	-22.32	9.41	-85.45	-6.02	-5.96	1.26	3.83	-5.47	-8.98	-8.08	-41.92	3.4	31.15	-11.91	-19.23	-35.88	14.79	19.81	-47.14	-3.78	17.4	24.21	-7.33	-71.17	-32.22	36.22	13.7	-15.04	-12.9	9.5	-12.4	-6.19	37.93
130.14	-36.47	16.3	50.78	-42.61	-26.01	16.17	-3.62	3.7	-2.93	-9.65	-9.44	11.9	20.66	8.73	-34.33	-9.48	-16.6	14.01	-91.32	-12.5	-6.81	4.28	10.37	-6.22	-16.73	-7.28	-34.76	6	21.2	-16.74	-17.38	-30.65	9.45	10.62	-49.36	6.06	20.66	18.85	-12.24	-64.8	-25.1	32.91	6.43	-9.54	-6.5	9.18	-18.02	-7.06	46.85
121.08	-39.07	6.26	59.88	-34.19	-27.23	7.52	-5.93	12.45	-1.58	-15.92	-8.65	19.35	20.98	0.64	-40.85	-5.83	-9.58	12.21	-100.66	-14.84	-1.08	10.79	12.74	-12.48	-21.82	0.77	-29.14	1.81	10.79	-14.89	-12.8	-30.9	-0.86	5.85	-48.53	13.85	16.73	12.88	-9.71	-56.22	-25.29	25.66	6.05	-0.08	-3.79	3.15	-19.3	-0.32	53.53
108.33	-46.58	1.09	72.38	-30.55	-33.43	4.3	-1.31	17.48	-7.35	-19.14	-0.12	23.23	14.56	-4.59	-42.38	2.43	-7.36	4.49	-106.78	-11.32	5.99	15.43	8.87	-19.75	-20.34	10.39	-30.07	-6.27	5.72	-7.44	-11.01	-37.23	-9.47	8.46	-48.95	14.48	9.38	11.17	-1.76	-51.54	-32.73	20.62	12.68	6.36	-6.83	-2.94	-13.58	8.99	53.04
98.53	-52.15	3.95	81.74	-34.49	-38.66	9.36	5.5	15.14	-15.21	-16.06	10.44	20.58	6.31	-2.85	-37.75	9.1	-12.39	-3.84	-105.18	-5.06	8.64	14.65	1.81	-22.91	-13.6	14.61	-37.37	-12.27	7.62	0.2	-15.36	-45.17	-10.94	15.77	-55.05	8.25	4.8	14.9	5.23	-53.78	-42.01	21.91	20.82	4.99	-12.97	-3.48	-3.75	14	45.61
95.64	-50.1	11.98	82.94	-42.72	-37.34	19.53	8.68	7.55	-18.51	-8.43	16.14	13.9	2.55	4.65	-30.8	9.03	-21.46	-6.71	-97.14	-1.4	5.09	9.58	-2.84	-20.29	-7.11	10.38	-46.03	-11.95	12.75	2.6	-24.26	-48.53	-5.16	21.86	-67.02	0.48	6.71	20.55	5.57	-60.42	-46.6	28.32	23.54	-3.26	-17.1	2.61	3.71	11.15	36.28
98.15	-40.35	18.72	76.27	-48.31	-28.73	27.97	6.01	0.97	-14.15	-1.67	13.99	9.31	6.04	12.39	-27.28	2.2	-28.12	-1.99	-88.84	-3.45	-1.11	5.18	-1.41	-14.97	-6.27	0.88	-50.18	-6.19	14.98	-1.4	-32.38	-44.24	2.59	22.25	-79.82	-2.74	13.5	22.75	-1.25	-65.23	-43.81	34.26	17.81	-12.66	-15.79	10.94	3.61	2.78	31.09
100.69	-28.72	19.22	67.21	-46.05	-17.81	29.34	0.39	1.02	-4.88	-0.61	6.83	11.8	13.77	14.84	-30.13	-6.2	-27.55	6.92	-86.7	-9.5	-4.03	6.21	5.02	-12.17	-12.08	-7.01	-47.58	-0.29	10.71	-7.65	-34.76	-34.96	5.67	17.38	-86.52	0.86	19.64	18.85	-10.06	-63.17	-36.73	34.34	6.94	-17.17	-10.11	15.07	-3.87	-5	32.62
98.35	-22.67	13.67	62.58	-36.55	-11.49	23.83	-2.66	8.21	2.84	-5.49	0.78	21.08	19.36	10.79	-36.98	-9.74	-20.24	13.75	-92.44	-14.18	-0.21	13.31	11.47	-14.84	-20.27	-7.92	-41.24	0.28	1.77	-9.89	-30.7	-27.2	1.13	12.04	-83.61	8.21	20.2	11.36	-14.04	-54.4	-31.64	27.85	-1.84	-15.04	-4.8	11.58	-13.13	-7.12	38.17
90.65	-25.77	7.04	65.79	-25.85	-13.38	16.89	0.34	17.45	3.86	-11.68	0.4	31.61	18.09	4.19	-41.77	-5.7	-11.54	14.13	-101.76	-12.67	8.49	22.26	13.13	-21.06	-24.4	-1.94	-36.83	-5.68	-5.89	-4.64	-24.36	-26.37	-8.1	11.41	-73.92	13.6	14.93	6.22	-10.01	-44.33	-32.99	19.53	-2.82	-9.81	-4.48	2.85	-17.26	-3.3	42.1
81.7	-35.18	4.99	74.78	-20.9	-20.99	14.88	7.87	21.91	-1.72	-13.16	5.3	36.6	10.71	1.03	-39.45	2.79	-7.54	8.86	-107.66	-4.67	16.2	27.19	9.14	-25.36	-20.78	5.71	-38.12	-13.95	-6.96	6.02	-21.54	-32.55	-15.56	16.91	-64.84	13.34	8.59	8.07	-0.99	-39.57	-39.91	15.91	3.81	-7.2	-9.76	-4.72	-13.2	2.02	40.39
76.8	-43.97	9.37	84.1	-24.3	-27.7	20.13	14.55	18.35	-8.83	-7.29	10.79	33.13	2.86	4.53	-30.05	9.19	-10.52	3.06	-105.88	5.11	17.61	25.13	3.37	-23.15	-11.28	8.89	-43.94	-18.06	-1.04	15.91	-25.14	-40.34	-16.25	25.02	-62.96	8.81	7.3	16.26	6.15	-42.89	-46.91	20.23	12.26	-10.3	-16.53	-5.58	-4.07	3.55	33.85
78.02	-46.43	16.8	89.27	-32.54	-27.9	29.02	15.33	9.66	-11.54	2.93	11.85	24.32	0.58	12.55	-19	8.58	-17.33	2.03	-98.3	10.3	12.13	18.48	1.34	-14.65	-1.93	5.3	-49.19	-14.38	6.81	19.43	-32.87	-43.06	-10.45	30.13	-69.35	5.29	13.6	24.83	5.92	-51.08	-48.17	29.66	15.66	-17.03	-19.03	0.66	3.17	-0.49	27.4
82.35	-42.32	21.32	90.05	-38.91	-21.36	34.82	9.49	2.69	-7.67	11.04	7.15	16.91	5.56	19.13	-13.27	1.4	-22.1	6.97	-91.4	7.66	4.5	13.2	5.75	-5.21	1.63	-1.93	-48.94	-5.08	9.8	15.87	-39	-38	-3.34	29	-79.02	7.68	24.21	26.88	-1.56	-57.43	-42.13	37.41	11.41	-21.82	-14.49	8.89	2.96	-6.99	26.09
83.92	-36.6	19.16	90.14	-38.83	-13.36	32.88	1.4	2.97	-0.42	11.94	-0.06	16.19	13.71	19.12	-16.24	-6.93	-20.97	14.02	-91.29	-0.39	1.15	14.22	14.14	-1.45	-1.58	-6.85	-42.5	3.28	4.63	9.94	-38.89	-28.67	-0.9	23.49	-85.05	16.33	32.32	19.8	-10.68	-56.79	-32.77	37.86	3.2	-20.15	-5.52	12.41	-4.71	-10.46	30.82
78.56	-35.27	11.78	93.76	-33.3	-10.55	24.18	-2.77	10.4	4.36	5.78	-4.77	22.01	18.39	12.23	-25.14	-10.21	-15.19	17.28	-98.89	-7.53	5.22	21.48	20.68	-6.16	-7.33	-5.42	-34.13	4.64	-5.93	8.07	-32.77	-22.1	-5.31	19.07	-84.07	26.42	32.69	7.54	-14.58	-49.38	-26.54	30.89	-1.99	-12.35	1.6	8.19	-14.31	-7.5	37.4
67.2	-40.42	4.84	101.84	-27.76	-15.7	14.6	0.29	19.34	2.99	-2.22	-4.51	29.03	15.56	3.38	-33.15	-6.22	-10.06	13.57	-109.34	-8.22	14.03	29.9	20.64	-15.92	-9.64	1.3	-29.76	-1.94	-15.06	13.41	-25.79	-23.46	-13.38	20.51	-78.94	31.45	25.63	-2.01	-10.32	-40.42	-27.38	21.98	0.57	-3.58	1.7	-0.75	-19.02	0.42	39.82
55.31	-48.6	3.8	111.11	-27.44	-25.51	10.38	8.47	23	-3.1	-5.77	-1.39	30.86	6.97	-1.06	-34.5	1.56	-10.67	5.13	-115.82	-1.77	21.09	33.2	14.23	-23.51	-5.61	8.14	-32.27	-11.56	-16.96	23.32	-24.15	-31.94	-19.17	27.92	-76.39	28.12	16.88	-2.6	-1.01	-36	-33.66	18.1	9.6	-0.03	-5.24	-7.58	-15.82	8.01	35.06
48.86	-53.65	9.55	116.65	-32.97	-33.1	13.44	15.83	18.67	-8.45	-2.35	-0.38	24.84	-1.09	1.8	-28.79	6.65	-17.69	-2.01	-114.84	7.23	21.02	28.75	6.56	-23.24	2.13	9.84	-39.08	-17.21	-11.19	31.39	-30.3	-41.28	-18.69	36.46	-81.71	18.88	13.28	6.06	6.63	-38.48	-39.37	22.41	18.81	-4.03	-13.98	-6.9	-7.67	10.37	25.68
49.83	-51.73	17.59	116.16	-39.86	-33.33	20.09	17.18	9.82	-7.97	5.05	-5	14.07	-2.63	9.03	-21.09	4.38	-26.68	-2.61	-108.79	12.62	13.7	19.69	3.84	-15.29	7.44	5.26	-44.02	-15.11	-2.78	32.35	-40.91	-44.48	-12.86	39.99	-94.41	10.12	17.68	18.36	7.34	-44.93	-38.81	31.93	21.76	-12.15	-18.02	1.04	-1.04	6.85	18.01
54.74	-44.46	21.48	112.28	-42.16	-26.7	24.15	12.05	3.3	-1.13	10.37	-13.85	5.01	3.47	14.11	-17.96	-4.54	-31.45	3.62	-103.87	11.44	4.39	12.54	8.52	-5.57	5.5	-1.77	-42.08	-7.57	1.65	26.1	-49.33	-39.03	-6.68	35.89	-108.39	7.4	26.81	27.02	1.15	-49.78	-31.03	39.91	16.8	-17.64	-14.57	10.52	-0.93	1.64	17.34
57.42	-37.74	17.9	111.09	-37.4	-18.93	21.92	5.07	4.1	7.37	9.31	-21.05	2.7	12.67	11.99	-22.36	-14.65	-28.94	11.74	-105.11	6.1	-0.26	12.28	17.23	-1.31	-3.36	-5.45	-33.51	-1.09	-1.17	17.57	-50.65	-28.74	-5.17	27.34	-116.53	11.42	33.89	28.29	-6.97	-49.34	-20.75	40.98	8.25	-15.52	-6.73	14.75	-7.15	0.44	23.7
53.81	-37.08	9.38	117.61	-28.66	-16.39	15.15	2.3	11.56	11.01	2.66	-20.28	7.25	18.22	3.06	-31.44	-19.85	-21.73	15.3	-112.47	2.31	2.85	18.62	23.26	-5.63	-13.7	-2.61	-23.77	-1.26	-8.92	12.83	-45.42	-20.82	-9.31	20.98	-115.93	17.74	33.8	24.2	-11.1	-44.73	-14.78	35.19	2.89	-6.5	-1.09	11.02	-14.76	5.74	31.79
45.05	-43.21	2.42	131.7	-22.23	-21.15	9.64	6.48	20.09	6.53	-4.3	-9.71	14.24	16.41	-6.97	-38.88	-17.92	-16.13	11.35	-121.01	4.23	11.04	26.3	21.6	-15.31	-19.06	4.71	-19.54	-8.47	-15.81	14.36	-39.19	-20.54	-15.29	21.89	-110.1	20.4	26.87	20.35	-8.96	-40.83	-16.82	27.79	4.6	3.33	-2.67	2.65	-18.1	14.55	35.02
36.51	-51.44	2.44	147.54	-22.64	-29.36	10.63	14.82	23.54	-3.46	-6	6.1	18.49	9.36	-11.38	-39.89	-11.93	-17.3	2.71	-124.91	10.94	18.11	29.24	12.8	-23.41	-16.71	10.72	-23.58	-17.62	-17.17	19.29	-38.19	-27.48	-17.51	29.52	-106.1	16.58	18.46	21.23	-3.53	-42.23	-24.61	25.03	11.26	6.8	-11.09	-3.71	-15.31	20.33	30.52
33.49	-55.28	9.52	157.46	-29.1	-34.29	18.44	21.17	20.01	-12.2	-0.85	18.87	18.29	3.44	-7.54	-34.83	-7.58	-25.11	-4.17	-122.05	16.88	19.14	25.17	2.59	-24.47	-9.63	10.35	-32.6	-22.16	-12.89	21.99	-44.57	-36.17	-13.1	37.97	-109.17	8.63	14.69	26.63	-0.37	-49.32	-31.62	29.27	16.46	0.88	-20.89	-3.29	-9.65	17.94	21.4
37.1	-51.55	18.27	157.29	-36.03	-31.6	28.03	20.87	13.17	-13.73	7.52	22.1	16.59	4.33	1.22	-28.81	-8.55	-34.08	-4.19	-115.6	16.33	14.1	17.37	-2.4	-18.5	-3.93	3.26	-39.74	-19.14	-7.18	18.78	-54.84	-40.37	-4.34	40.34	-118.77	2.02	17.68	31.97	-3.09	-57.78	-32.1	37.18	14.63	-11.05	-25.7	3.15	-6.79	7.74	14.32
43.3	-43.03	21.9	149.41	-37.49	-22.75	32.73	14.41	9.23	-7.33	13.12	15.33	18.31	12.64	8.2	-27.52	-13.59	-37.43	2.52	-111.47	8.09	7.64	12	0.32	-10.58	-4.09	-5.73	-39.77	-11.36	-4.83	11.08	-62.72	-37.77	2.93	34	-129.14	0.92	24.04	32.06	-10.28	-61.79	-25.44	42.5	5.55	-21.7	-23.08	10.15	-10.11	-4.32	14.46
46.09	-36.38	17.33	141.11	-31.74	-13.9	29.36	7.04	11.98	2.02	12.29	4.2	25.9	23.36	8.52	-32.71	-17.56	-32.25	10.77	-113.59	-3.08	5.2	13.34	7.39	-6.73	-9.5	-10.13	-33.04	-5.05	-7.26	4.44	-64.06	-31.35	3.79	22.57	-133.81	4.97	27.66	25.44	-16.61	-58.56	-16.69	40.99	-5.19	-25.06	-16.26	11.95	-17.89	-10.92	21.59
42.05	-37.1	7.48	139.48	-22.75	-11.23	20.78	4.65	19.69	7.44	6.59	-3.79	36.76	29.57	2.67	-40.76	-15.72	-21.82	14.39	-120.83	-9.72	8.65	20.52	12.29	-9.21	-15.11	-6.69	-25.06	-4.95	-11.34	4.17	-59.96	-26.74	-1.82	13.28	-130.53	9.64	24.64	15.8	-17.04	-50.6	-12.58	33.84	-10.38	-20.63	-11.5	7.05	-24.52	-8.54	30.32
32.87	-45.19	-1.09	146.62	-17.2	-16.17	13.75	9.13	26.5	5.29	1.55	-4.6	44.78	27.67	-4.13	-45.61	-7.78	-13.16	10.98	-127.93	-7.11	14.84	28.28	10.55	-14.97	-15.48	2.27	-22.11	-10.68	-11.94	11.01	-55.78	-27.63	-8.85	11.54	-122.93	10.04	16.53	9.32	-10.87	-43.91	-16.35	26.68	-6.68	-13.31	-13.26	-0.62	-24.93	0.01	34.34
23.94	-55.08	-3.17	158.67	-19.56	-24.41	13.71	16.88	27.07	-2.27	2.26	-0.15	44.94	20.06	-6.21	-43.59	1.53	-11.92	3.65	-129.69	3.2	18.31	31.19	3.15	-18.35	-9.28	10.71	-26.23	-17.2	-6.3	20.3	-56.79	-32.83	-10.85	17.03	-117.68	4.98	9.26	10.15	-2.51	-43.42	-25.28	25.1	2.67	-9.34	-20.75	-4.88	-18.65	7.89	31.16
20.06	-59.73	1.32	169.22	-28.71	-29.31	20.52	21.64	20.91	-9.25	9.24	3.69	37.35	13.25	-1.97	-36.33	5.95	-18.22	-1.52	-125.13	14.62	15.83	27.85	-4.29	-15.61	-0.38	13.63	-33.59	-18.91	3.49	25.43	-63.95	-37.39	-4.87	24.21	-119.37	-1.92	8.65	17.36	1.87	-49.21	-32.87	30.28	10.31	-11.47	-28.69	-2.12	-10.38	9.35	23.95
21.75	-55.97	7.62	174.39	-38.84	-27	28.5	19.36	13.03	-10.71	17.84	1.86	27.46	12.93	4.95	-29.54	2.59	-26.87	-0.34	-118.33	20.39	9.22	21.93	-6.03	-8.05	5.03	10.96	-37.49	-14.09	11.77	22.93	-73.14	-36.65	6.18	26.83	-127.12	-5.08	15.87	25.93	-0.88	-56.46	-33.93	38.16	10.22	-17.05	-31.51	5.91	-6.44	3.86	18.89
24.96	-46.89	10.04	175.47	-43.75	-19.35	30.71	11.31	10.15	-6.59	21.74	-5.98	22.13	19.63	8.68	-28.51	-5.76	-31.43	6.25	-115.22	18.45	4.06	19.09	-0.77	-0.91	3.32	7.4	-33.62	-6.27	13.61	15.35	-78.42	-30.17	15.62	22.81	-135.36	-1.55	26.38	30.89	-8.46	-59.22	-28.46	42.81	2.31	-20.49	-27.72	13.49	-9.91	-3.81	20.26
24.39	-39.58	6.46	177.34	-41.4	-12.45	24.27	3.09	15.48	-1.59	17.87	-15.52	24.45	28.42	5.78	-33.97	-12.55	-29.16	12.97	-118.88	12.58	5.22	22.38	7.37	0.71	-3.7	8.52	-23.53	-1.39	8.78	9.33	-76.78	-22.3	17.93	15.8	-138.21	6.43	33.24	31.25	-14.74	-55.16	-21.56	41.3	-7.67	-17.99	-21	15.55	-18.14	-7.5	27.14
17.84	-39.74	-0.14	183.89	-35.17	-11.71	12.53	0.26	26.03	-1.25	8.87	-21.35	31.41	32.78	-1.92	-41.45	-12.45	-22.91	14.43	-126.99	9.07	12.74	29.59	12.11	-4.07	-10.06	16.04	-13.55	-3.12	2.2	10.5	-70.68	-18.91	12.77	12.05	-134	12.9	32.31	30.67	-14.5	-47.42	-19.23	36.17	-12.49	-10.8	-17.19	11.58	-24.67	-4.41	34.29
8.09	-47.53	-4.29	194.37	-31.03	-17.63	2.57	4.13	34.68	-7.38	1.12	-21.4	36.21	29.52	-8.77	-44.85	-5.42	-18.66	9.42	-133.59	11.61	21.44	34.89	9.96	-11.13	-10.26	26.18	-10	-9.94	0.35	18.96	-66.22	-22.7	5.06	15.33	-126.43	12.88	25.35	34.13	-7.48	-42.31	-23.63	33.4	-8.92	-4.25	-19.51	6.13	-24.05	2.89	36.43
0.83	-57.5	-2.57	203.5	-32.78	-25.36	-0.06	10.75	35.53	-16.53	-0.18	-18.46	33.67	21.17	-9.69	-41.3	3.32	-20.64	1.88	-133.73	18.49	24.7	33.31	2.98	-14.51	-3.6	32.44	-14.37	-16.34	6.34	29.01	-68.49	-30.92	1.14	23.74	-121.58	6.37	18.55	43.39	1.36	-44.37	-31.48	37.61	0.07	-3.53	-25.88	5.14	-16.01	8.79	32.51
0.21	-62.78	3.6	205.42	-39.05	-28.55	4.74	14.11	28.34	-22.63	4.9	-17.78	24.32	13.81	-4.19	-33.57	7.21	-27.98	-2.25	-127.46	24.09	19.63	24.76	-2.99	-11.11	5.2	30.76	-22.26	-17.18	17.27	33.46	-77.55	-37.21	3.87	31.08	-122.97	-1.33	17.6	54.88	5.54	-52.82	-36.74	48.22	7.83	-9.41	-30.53	11.19	-5.73	9.17	26.56
5.44	-60.21	9	198.4	-44.41	-24.34	12.01	10.82	18.75	-21.74	11	-22.6	14.19	12.26	3.18	-28.01	3.33	-35.43	0.25	-119.89	23.53	9.52	14.35	-2.92	-3.19	9.57	22.85	-26.86	-11.79	26.29	29.13	-88.27	-36.41	10.67	31.7	-128.73	-3.63	23.17	61.94	1.94	-62.09	-35.54	59.52	9.17	-17.48	-28.71	21.2	0.1	4.77	24.4
11.26	-52.44	8.89	186.61	-43.77	-15.69	15.82	2.85	14	-15.13	11.52	-31.24	10.17	16.44	6.4	-29.62	-5.44	-37.61	7.26	-117.25	16.67	1.56	8.7	3.26	3.27	6.14	15.21	-24.26	-4.59	27.69	19.32	-94.24	-28.59	15.7	24.92	-133.15	2.27	30.31	59.7	-6.85	-66.03	-29.38	64.85	4.12	-21.5	-20.73	28.55	-1.78	0.51	28.85
11.87	-45.56	2.86	177.52	-36.56	-9.03	13.91	-3.93	17.44	-8.31	3.6	-38.17	14.67	21.67	2.69	-38.01	-12.75	-33.35	12.93	-122.07	8.39	1.47	11.08	10.55	3.22	-2.6	14.37	-16.59	-1.54	21.25	11.34	-92.71	-19.22	14.66	15.59	-131.36	12.99	32.33	49.05	-14.59	-62.66	-23.95	61.58	-2.38	-18.29	-12.11	27.98	-8.87	1.41	37.21
5.46	-44.24	-4.58	176.75	-27.33	-9.27	9.12	-4.32	26.14	-6.71	-9.71	-38.31	23.61	22.71	-5.12	-47.51	-13.61	-26.6	12.34	-131.12	4.9	9.17	18.93	12.7	-3.38	-10.21	22.05	-10.33	-5.39	12.49	10.95	-86.69	-15.12	8.21	10.41	-123.59	21.29	26.11	36.33	-16.19	-55.67	-24.68	53.06	-4.68	-10.35	-9.46	19.62	-15.01	8.38	43.19
-4.35	-48.1	-7.51	184.24	-22.33	-15.9	6.8	2.09	33.2	-11.47	-21.7	-31.3	29.35	18.1	-10.71	-51.4	-8.02	-23.26	5.46	-137.88	8.9	18.67	25.91	7.19	-11.4	-11.23	33.94	-11.3	-13.24	8.51	18.13	-82.64	-19.4	1.47	12.73	-115.47	21.34	14.67	29.09	-11.6	-51.62	-32.29	46.06	-0.88	-4.01	-15.36	8.99	-15.32	17.19	41.64
-11.26	-52.37	-3.24	194.56	-24.57	-23.46	10.3	10.51	33.12	-18.59	-26.91	-22.19	26.39	11.47	-9.06	-46.93	-0.75	-26.31	-2.67	-137.5	17.42	22.58	26.56	-2.59	-14.3	-5.32	42.98	-20.04	-18.67	12.69	27.25	-85.46	-29.14	-0.08	20.02	-113.93	13.02	4.99	30.94	-5.63	-54.93	-42.05	45.69	5.76	-4.57	-26.09	3.06	-9.98	21.7	32.66
-11.13	-51.93	5.34	201.19	-31.35	-25.81	18.14	14.52	25.76	-22.01	-24.89	-17.95	15.51	8.63	-0.46	-37.42	2.63	-33.24	-5.78	-130.45	23.9	17.6	20.39	-9.69	-9.2	2.62	44.65	-31.21	-16.7	22.22	31.5	-94.7	-37.68	5	25.9	-121.87	1.93	2.72	39.4	-4.04	-64.5	-47.29	51.51	9.5	-12.12	-34.25	5.13	-4.13	18.71	21.63
-5.09	-45.67	11.74	201.45	-36.23	-20.98	25.1	11.04	16.21	-18.42	-19.98	-22.16	3.18	12.8	9.59	-29.67	0.05	-37.88	-1.25	-122.09	23.13	6.96	12.03	-8.71	0.79	6.31	40.12	-37.57	-7.83	30.41	28.01	-104.9	-39.62	12.94	25.14	-135.57	-4.79	8	48.2	-8.89	-74.6	-44.51	58.03	6.85	-21.45	-34.3	12.6	-3.63	10.7	15.29
1.48	-37.53	10.78	198.28	-34.03	-12.65	26.32	2.77	10.62	-9.9	-17.46	-32.17	-3.25	21.76	14.43	-28.81	-5.54	-35.3	7.76	-118.57	15.12	-2.01	7.58	0.14	8.76	3.01	35.07	-35.38	2.15	31.91	19.86	-109.77	-34.83	17.77	17.71	-147.13	-3.61	15.44	52.24	-16.84	-79.23	-36.09	59	-0.67	-25.99	-26.75	19.14	-10.34	4.06	16.77
3.22	-33.32	2.59	197.54	-24.99	-7.25	21.23	-3.93	11.44	-2.39	-19.19	-40.88	-0.83	29.29	11.27	-34.51	-8.76	-25.88	14.64	-122.16	5.01	-3.44	9.94	11.13	9.14	-4.43	34.98	-27.21	6.46	26.78	13.39	-106.96	-28.24	16.12	8.79	-149.98	3.04	18.34	51.23	-21.79	-76.6	-28.57	52.29	-7.62	-23.01	-17.78	19.53	-20.44	4.21	23.37
-1.04	-36.06	-7.37	202.89	-14.8	-8.88	14.11	-3.92	15.85	-1.14	-22.25	-41.98	7.09	29.89	3.21	-41.47	-6.22	-15.31	14.3	-129.7	-0.72	2.84	16.7	17.26	1.82	-9.95	40.8	-19.79	2.46	20.35	13.31	-99.81	-25.78	9.99	4.82	-143.55	9.06	13.68	49.39	-19.71	-70.44	-27.65	41.59	-8.97	-15.7	-14.53	13.52	-27.24	11.3	28.73
-7.44	-43.38	-12.25	212.39	-10.47	-16.1	10.81	2.71	18.3	-6.6	-21.58	-34.68	13.82	23.04	-3.26	-43.65	0.63	-10.47	6.97	-135.1	0.91	11.41	22.13	15.34	-7.81	-9.09	48.29	-18.9	-6.41	18.96	19.11	-94.64	-29.73	5.23	8.47	-133.44	9.56	4.2	51.57	-11.86	-66.9	-33.89	33.63	-4.11	-10.72	-19.65	5.81	-26.38	19.95	27.82
-10.38	-49.2	-8.98	219.63	-15.14	-23.13	14.21	10.69	15.25	-13.96	-14.56	-24.35	14.57	13.73	-3.23	-39.02	6.69	-14.26	-2.11	-134.08	7.54	15.54	21.72	8.19	-13.03	-2.46	51.54	-25.08	-13.33	25.04	25.68	-95.87	-36.98	6.81	16.64	-127.07	4.73	-3.92	58.94	-3.75	-69.66	-42.38	33.17	2.58	-13.05	-29.42	2.21	-19.15	23.36	20.73
-7.1	-48.41	-0.48	218.71	-25.68	-24.39	21.75	13.74	8.03	-16.87	-3.78	-18.44	9.99	8.72	2.86	-31.08	7.32	-23.36	-6.71	-127.32	13.59	12.31	15.66	2.26	-10.71	4.8	48	-33.44	-13.31	35.35	27.41	-102.67	-41.69	14.79	22.78	-128.26	-0.54	-5.93	67.72	-0.91	-77.04	-46.54	39.48	5.24	-22.09	-36.64	5.1	-11.44	18.53	12.55
-0.11	-40.86	6.61	209	-34.99	-18.92	27.36	9.37	1.78	-12.29	4.46	-20.98	5.19	11.35	9.72	-26.05	2.24	-30.8	-4.27	-119.82	14.77	4.54	8.53	2.62	-3.46	7.16	40.81	-37.81	-6.88	43.6	22.63	-109.73	-40.01	24.05	21.98	-134.68	-0.64	-1.97	71.93	-4.53	-83.26	-43.24	47.05	1.22	-32.05	-36.26	11.7	-9.02	8.6	9.4
4.7	-31.61	6.97	196	-37.14	-11.09	26.22	0.82	1.27	-2.96	4.8	-29.81	5.29	19.03	11.49	-27.99	-4.08	-31.16	2.37	-116.88	11.27	-1.73	5.59	9.1	2.66	3.08	36.63	-35.6	0.6	45.46	14.83	-111.54	-33.14	28.23	14.71	-140.2	6.08	3.39	68.09	-10.67	-83.08	-35.16	49.94	-6.61	-36.31	-29.04	16.47	-12.9	0.46	13.76
2.65	-27.15	0.58	187.51	-31.48	-7.1	18.68	-5.54	6.9	4.59	-2.88	-38.57	11.04	25.22	6.33	-35.68	-5.9	-24.58	7.52	-119.97	7.14	-2.11	8.53	16.66	2.98	-3.87	40.64	-29.76	3.24	41.8	9.9	-106.8	-26.49	24.73	6.47	-139.96	15.81	5.08	58.14	-13.41	-76.06	-28.74	46.3	-12.02	-32.39	-20.82	15.66	-18.63	-0.42	22.6
-5.88	-30.4	-7.4	187.95	-22.76	-10.04	10.33	-5.1	14.18	4.97	-13.05	-41.81	18.14	24.55	-2.18	-43.51	-0.83	-16.39	7.18	-125.59	6.67	2.68	14.11	19.44	-2.27	-7.88	52.39	-26.33	-0.85	37.87	11.38	-99.44	-25.38	16.83	3.57	-134.26	22.09	1.63	48.28	-9.53	-67.13	-29.2	39.66	-10.26	-23.71	-17.8	10.36	-19.93	5.95	29.79
-15.47	-38.54	-10.74	195.34	-17.23	-17.39	7.8	1.41	17.03	-2	-18.45	-39.14	20.66	16.99	-7.94	-45.85	7.98	-12.92	2.17	-128.14	10.62	7.7	16.75	15.4	-8.45	-5.6	65.98	-29.6	-8.27	38.96	17.58	-95.51	-30.83	11.24	8.27	-128.17	20.76	-3.66	44.45	-1.03	-62.9	-36.44	35.96	-1.99	-16.9	-21.77	5.7	-13.95	14.33	30.77
-19.65	-45.08	-6.95	203.11	-17.9	-22.95	13.69	8.68	12.49	-11.22	-15.42	-35.2	15.98	7.87	-7.25	-41.42	14.04	-16.64	-2.74	-124.57	15.43	7.89	13.1	7.84	-10.35	1.21	74.31	-38.66	-13.23	46.07	22.79	-98.38	-38.75	12.91	16.98	-127.32	13.2	-5.61	47.99	6.43	-66.62	-45.11	38.69	6.86	-16.83	-28.94	6.66	-3.9	18.37	26.01
-15.8	-44.87	0.94	205.34	-22.51	-21.61	24.49	11	3.16	-16.22	-6.67	-35.61	7.15	3.81	-1.77	-34.22	12.43	-24.49	-2.81	-117.07	16.18	2.36	4.85	2.72	-6.53	7.09	74.2	-48.19	-12.16	55.1	21.74	-105.95	-43.08	21.21	23.06	-133.28	5.35	-1.63	54.73	7.98	-75.69	-48.6	45.94	9.41	-23.04	-33.09	14	3.25	15.45	20.44
-7.24	-37.96	6.91	201.14	-25.77	-13.45	33.06	6.74	-4.68	-13.97	0.79	-42.27	0.73	7.64	2.86	-30.38	3.66	-30.37	2.63	-111.67	10.83	-4.79	-2.4	3.95	-0.34	7.29	68.5	-52.51	-6.57	60.1	13.83	-112.28	-40.6	30.36	21.82	-142.21	3.15	5.77	58.4	3.39	-83.65	-44.07	51.75	2.99	-30.41	-30.56	23.42	2	8.4	19.44
-0.7	-29.52	6.78	194.97	-23.84	-3.78	33.95	-0.5	-5.72	-6.99	0.85	-51.67	1.77	16.35	1.64	-33.26	-6.49	-29.98	9.5	-113.54	2.35	-7.68	-3.5	10.36	2.82	1.71	63.55	-50.01	-1.73	58.1	3.85	-112.27	-33.51	33.75	14.15	-147.93	7.97	10.59	55.57	-2.75	-85.11	-34.59	50.8	-8.72	-33.32	-23.15	28.84	-7.3	3.05	24.48
-1.23	-25.81	1.51	192.64	-17.55	0.84	27.29	-4.81	0.34	-1.12	-7.06	-57.67	9.82	23.51	-5.52	-40.76	-11.17	-24.09	12.13	-122.76	-3.21	-3.4	2.18	16.82	-0.01	-4.86	64.08	-44.2	-2.38	51.64	-1.63	-105.7	-27.81	28.92	5.72	-146.87	15.63	8.01	48.45	-4.6	-79.8	-26.76	42.79	-18.34	-30.11	-16.65	27.08	-18.59	3.43	31.78
-8.42	-29.26	-3.66	196.34	-11.75	-2.46	18.54	-2.68	8.53	-0.74	-17.68	-56.37	19.09	24.24	-13.39	-46.81	-7.53	-17.79	7.91	-133.74	-1.25	5.5	10.1	18.41	-6.8	-6.37	69.56	-40.78	-8.73	46.97	0.73	-97.57	-28.56	19.29	2.53	-140.94	19.76	-1.6	42.98	0.36	-72.58	-25.71	32.92	-20.1	-24.31	-16.13	20.5	-24.59	8.68	35.25
-16.74	-36.62	-3.46	202.66	-11.31	-10.59	14.15	4.22	12.46	-5.34	-23.95	-49.22	22.7	18.81	-15.29	-46.12	1.3	-16.45	-0.36	-139	7.58	12.83	14.03	14.41	-11.95	-0.28	74.8	-43.02	-16.06	49.23	8.28	-94.24	-35.81	11.52	6.3	-136.09	16.85	-12.46	43.98	9.27	-69.54	-31.25	28.12	-14.04	-21.73	-21.88	15.2	-22.28	13.84	31.29
-19.95	-41.47	3.05	205.14	-17.04	-16.82	16.78	10.4	9.18	-10.03	-22.33	-41.94	17.82	12.2	-8.37	-38.33	8.63	-21.42	-6.38	-134.66	17.52	13.49	10.92	8.9	-10.66	10.23	74.28	-49.17	-18.21	58.34	14.33	-98.51	-44.42	10.44	13.14	-137.55	9.1	-17.35	50.97	15.97	-73.26	-38.3	31.74	-5.74	-25.67	-28.98	16.26	-15.02	13.9	21.74
-15.89	-39.23	11.65	199.51	-24.79	-15.82	23.54	10.94	1.44	-9.56	-15.24	-40.02	7.81	9.99	3.87	-28.43	9.37	-28.91	-5.1	-123.26	21.78	7.53	3.41	7.4	-2.78	18.42	66.82	-53.85	-12.44	68.91	13.29	-107.34	-47.96	15.55	16.81	-145.64	2.75	-12.92	58.2	15.72	-80.91	-41.01	40.9	-2.05	-34.09	-31.06	23.73	-9.88	7.91	12.66
-8.2	-30.71	16.21	187.41	-28.63	-7.63	28.65	5.49	-4.51	-2.7	-8.94	-44.42	-0.33	13.96	13.9	-23	3.72	-32.84	3.24	-112.02	17.6	0.19	-2.27	12.37	6.85	18.99	56.88	-52.49	-1.84	74.28	4.97	-114.12	-43.64	21.73	13.81	-155.4	3.13	-2.23	58.96	8.84	-86.64	-37.44	48.63	-5.98	-41.04	-25.35	32.42	-12.12	-0.21	9.74
-3.55	-21.48	13.51	175.69	-25.49	2.46	28.11	-1.34	-3.82	6.63	-8.42	-50.87	-1.13	20.68	15.56	-25.23	-3.31	-29.59	13.09	-107.59	8.39	-2.04	-1.13	20.95	11.89	12.06	51.42	-45.19	6.72	71.64	-5.22	-113.68	-34.5	23.4	6.27	-160.45	10.49	7.39	50.85	0.54	-86.28	-30.97	49.13	-14.73	-41.27	-15.02	35.9	-21.2	-4.73	13.89
-6.57	-17.62	5.91	171.62	-17.7	7.92	22.89	-3.5	3.19	12.44	-13.59	-53.29	5.44	24.21	8.56	-32.52	-6.05	-20.9	17.69	-111.36	1.19	3.54	6.36	27.01	9.24	3.13	54.67	-36.86	7.64	64.12	-10.46	-106.24	-27.12	18.94	0.4	-157.94	19.69	9.78	37.89	-3	-80.54	-27.44	42.12	-22.16	-34.47	-6.94	31.51	-31.36	-2.69	20.52
-16.47	-21.06	-0.47	177.68	-11.23	5.86	18.01	1.74	11.22	11.37	-19.57	-48.76	14.25	20.84	-1.52	-38.64	-2.67	-12.67	14.11	-118.94	1.42	13.7	14.46	25.84	1.41	-1.06	64.97	-33.55	0.73	58.37	-7.78	-97.3	-26.53	11.98	1.52	-150.8	24.14	4.29	27.64	0.79	-74.41	-30.22	32.86	-23.68	-25.73	-6.52	22.52	-36.14	3.66	23.05
-27.66	-28.28	-0.5	189.62	-11.03	-0.92	18.35	11.51	14.12	5.42	-20.9	-39.94	19.06	12.04	-7.42	-38.58	3.49	-10.49	5.53	-123.78	8.84	21.68	16.4	17.96	-5.37	2.46	75.96	-37.67	-8.59	59.41	-0.26	-93.51	-32.44	8.41	9.73	-145.42	20.9	-3.99	25.69	9.05	-73.13	-37.29	27.97	-19.61	-21.74	-13.61	15.73	-33.32	8.58	18.07
-33.97	-33.18	5.93	199.49	-17.08	-6.38	24.57	19.31	9.56	0.38	-16.07	-33.17	17.32	3.44	-5.55	-32.4	6.73	-15.31	-1.24	-122.4	17.82	22.31	9.66	8.95	-5.83	10.71	81.31	-45.97	-13.39	66.74	5.45	-97.73	-39.57	11.62	19.51	-146.74	12.87	-8.34	31.54	15.94	-77.93	-42.64	30.24	-14.41	-25.63	-22.6	16.32	-26.46	7.34	8.05
-33.03	-31.97	13.78	201.16	-24.3	-6.02	32.35	19.86	0.87	1.22	-8.83	-33.56	11.76	0.58	1.56	-25.08	3.67	-22.7	-0.9	-116.78	21.6	15.8	-1.89	5.36	0.31	17.16	79.27	-51.91	-10.42	74.85	4.39	-106.95	-41.72	19.67	23.78	-154.37	6.41	-5.59	39.18	17.15	-85.02	-40.97	36.72	-12.62	-34.43	-26.73	23.92	-21.88	0.19	-0.45
-27.83	-26.13	16.79	194.36	-26.58	-0.38	35.66	13.08	-5.53	7.99	-5.13	-40.95	7.9	4.63	7.41	-22.44	-4	-26.33	6.24	-112.47	17.35	7.5	-10.75	9.76	8.21	16.79	73.58	-50.62	-2.4	77.46	-2.87	-114.66	-36.58	26.61	19.28	-162.93	6.4	1.67	41.74	13.22	-88.4	-32.07	41.33	-14.85	-41.29	-23.14	32.97	-23.59	-7.6	-1.77
-24.41	-21.07	12.38	184.14	-21.58	5.5	31.5	4.24	-5.07	15.66	-8.33	-49.98	9.36	11.48	6.35	-26.62	-10.85	-23.05	14.6	-113.93	8.12	3.64	-11.27	18.78	11.67	9.91	70.23	-42.68	4.28	72.31	-10.85	-115.8	-27.41	27.08	9.02	-166.27	12.43	7.45	36.62	8.75	-84.55	-21.27	39.94	-17	-40.73	-14.9	37.05	-30.21	-9.59	4.46
-27.43	-21.66	3.63	176.58	-12.8	6.28	22.48	-0.01	1.56	17.95	-16.28	-54.13	14.91	14.97	-2.37	-34.35	-11.99	-15.48	17.57	-120.87	0.37	6.61	-3.78	25.62	7.97	1.81	72.58	-33.81	4.56	62.74	-13.58	-110.44	-20.49	20.54	0.12	-162.2	19.32	7.26	27.25	8.54	-75.19	-15.55	33.67	-13.67	-32.9	-8.33	33.78	-36.18	-3.19	13.05
-36.84	-28.07	-3.04	173.93	-7	0.68	14.98	3.46	9.01	12.39	-22.95	-50.75	19.53	11.74	-14.21	-39.63	-7.03	-10.03	12.58	-128.54	-1.04	13.28	5.87	25.16	-0.09	-1.39	78.74	-30.55	-1.38	54.9	-9.29	-103.54	-20.36	11.86	-1.52	-154.2	21.28	1.67	20.22	13.62	-66.01	-18.26	27.9	-2.73	-23.45	-7.99	26.63	-36.31	8.1	17.22
-47.86	-35.43	-2.9	173.32	-9.12	-7.31	14.35	11.88	11.46	2.51	-22.95	-43.13	18.71	3.98	-22.42	-38.45	-0.48	-11.89	3.06	-131.49	3.58	17.69	10.79	17.66	-6.49	2.45	83.23	-35.42	-8.49	52.97	-1.83	-100.85	-26.44	7.63	4.52	-148.65	16.55	-4.24	20.19	20.34	-62.34	-26.51	27.82	12.38	-19.2	-13.16	22.07	-30.06	17.02	13.66
-54.13	-37.55	3.54	169.73	-18.41	-11.5	20.77	18.73	7.06	-4.6	-15.87	-37.98	12.39	-2.21	-22.55	-31.93	1.71	-20.8	-4.25	-127.87	9.22	15.87	8.09	8.38	-6.7	9.79	81.38	-45.04	-10.98	56	2.39	-104.49	-33.68	11.08	13.12	-149.98	8.77	-4.97	26.38	23.35	-65.05	-33.33	34.08	24.62	-22.89	-18.6	24.46	-22.17	17.84	4.92
-52.1	-31.93	10.97	160.92	-28.97	-8.33	29.02	18.72	-0.63	-3.62	-6.62	-40.25	5.47	-1.6	-15.28	-25.44	-3.11	-31.12	-4.45	-120.84	10.2	9.05	0.7	3.37	-1.25	14.18	73.29	-52.78	-7.03	58.89	-0.67	-111.39	-36.5	19.43	17.68	-157.22	4.08	1.02	33.41	19.99	-69.94	-32.88	42.09	28.29	-31.22	-18.88	32.61	-19.03	10.51	-2.86
-43.56	-21.98	13.5	150.11	-34	0.22	32.49	11.73	-5.57	4.93	-1.83	-49.29	4.07	5.87	-5.87	-24.38	-12.01	-36	1.81	-115.91	4.61	2.58	-5.31	4.96	4.77	11.28	64.02	-53.64	-0.13	56.58	-9.58	-115.93	-33.07	25.94	15.05	-164.8	6.31	10.11	35.6	12.54	-71.12	-24.82	45.51	23.06	-37.6	-12.77	40.77	-23.74	0.67	-4.82
-34.67	-14.64	9.18	144.03	-30.79	8.07	28.25	2.86	-3.89	14.94	-4.74	-59.24	10.67	14.85	-0.57	-29.86	-18.51	-32.58	8.96	-116.55	-4.23	1.7	-5.58	10.17	5.79	2.29	60	-47.89	3.75	48.23	-18.62	-114.54	-26.55	24.97	7.7	-166.88	13.86	16.41	31.33	6.64	-65.84	-14.53	41.13	14.24	-37.36	-4.29	43.13	-33.52	-4.66	-1.11
-31.91	-15.08	1.49	147.69	-22.55	9.75	19.38	-1.54	3.04	19.28	-12.66	-63.41	21.76	18.49	-2.45	-37.76	-17.39	-24.04	10.93	-121.42	-10.47	7.27	-0.76	13.36	0.21	-6.84	64.2	-40.56	1.06	37.98	-22.19	-108.66	-22.37	16.27	1.48	-161.87	20.93	16.32	24.23	6.94	-56.82	-8.92	31.46	8.82	-31.36	0.44	38.43	-41.67	-2.25	3.51
-37.63	-22.59	-3.44	159.9	-15.81	4.7	12.63	1.29	9.78	15.12	-18.87	-59.24	30.16	13.71	-9.41	-41.78	-8.84	-17.05	5.88	-125.5	-10.29	14.98	4.36	10.74	-8.42	-9.93	73.81	-37.46	-6.38	31.79	-19.08	-103.59	-23.81	5.21	0.94	-153.57	22.01	11.35	20.16	13.37	-50.29	-11.33	22.91	10.41	-25.15	-2	30.97	-42.58	5.16	3.8
-48.31	-30.95	-1.51	173.19	-15.41	-2.21	13.16	8.52	11.17	5.91	-17.74	-50.24	30.22	3.59	-15.71	-38.31	1.5	-16.6	-2.35	-124.15	-4.85	18.7	4.94	3.35	-14.12	-5.35	82.2	-40.65	-12.68	32.7	-13.18	-104.11	-29.28	-1.29	5.92	-148.22	16.14	6.86	22.47	21	-51.15	-19.21	21.04	16.86	-24.43	-9.63	27.18	-35.95	11.32	-1.6
-56.95	-33.12	6.2	178.49	-21.01	-4.5	20.56	14.11	6.43	-1.35	-9.05	-43.24	22.04	-4.93	-16.23	-29.28	6.59	-22.35	-7.26	-117.02	0.75	15.27	0.21	-3.74	-13.25	2.73	83.73	-47.02	-12.44	38.31	-10.26	-110.49	-33.59	0.15	11.89	-149.61	7.74	7.74	29.26	23.63	-58.99	-26.32	26.34	22.15	-30.53	-16.59	30.53	-27.07	11.41	-8.91
-58.13	-26.54	14.35	171.23	-27.6	0.78	29.06	13.65	-0.13	-1.52	1.65	-43.24	11.51	-6.18	-10.29	-20.78	3.21	-29.09	-4.74	-108.51	1.61	7.17	-5.76	-5.4	-7.27	7.53	77.79	-50.93	-5.02	42.47	-13.24	-117.95	-32.11	7.09	13.87	-156.11	3.22	14.44	34.79	18.47	-68.21	-27.65	33.98	21.24	-39.36	-17.68	38.68	-22.75	5.76	-12.28
-52.02	-15.17	17.4	154.38	-29.6	10.47	31.94	7.8	-2.58	4.89	7.03	-49.76	5.99	0.1	-2.26	-18.46	-5.65	-30.97	3.67	-104.37	-3.01	0.7	-7.23	-0.38	-1.55	5	69.1	-48.67	4.91	39.95	-19.83	-120.26	-24.57	13.45	10.48	-161.91	5.99	22.5	34.06	8.36	-72.15	-23.02	37.46	14.07	-44.6	-12.35	45.25	-26.22	-0.71	-8.57
-44.35	-6.5	13.82	136.25	-25.26	17.62	26.62	1.68	1.86	12.45	3.44	-57.46	8.98	8.85	1.73	-23.25	-13.03	-26.02	12.01	-107.17	-8.9	1.16	-1.47	7.73	-1.05	-2.92	63.95	-41.53	10.85	30.56	-24.19	-114.63	-15.5	14.36	5.07	-161.54	13.81	26.01	26.97	-0.28	-68.08	-16.89	33.59	5.66	-42.63	-5.18	44.86	-34.8	-2.57	-0.04
-42.08	-6.03	7.01	124.75	-17.93	16.76	16.6	0.56	10.41	15.19	-6.4	-60.37	17.7	13.77	-1.46	-30.61	-13.38	-17.58	14.52	-114.07	-10.23	8.67	8.85	13.26	-6.31	-9.76	65.42	-34.71	9.47	19.39	-21.57	-104.1	-10.78	9.74	2.93	-154.06	20.47	22.36	18.67	-2.13	-59.18	-14.48	24.95	2.25	-35.33	-2.26	37.4	-42.04	1.67	7.16
-48.08	-13.33	2.54	122.34	-13.32	8.3	8.7	5.52	16.73	11.35	-15.52	-56.62	25.42	12.02	-9.5	-34.17	-6.66	-11.55	10.14	-118.82	-4.25	17.86	17.44	12.85	-12.92	-9.5	71.27	-33.2	3.15	12.91	-12.22	-95.43	-13.11	4.03	6.94	-143.79	20.71	14.56	15.82	3.11	-52.03	-17.59	17.87	6.47	-28.53	-6.43	28.31	-42.78	8.43	7.71
-58.89	-22.67	3.71	125.31	-14.92	-1.61	7.93	12.33	15.73	4.59	-17.93	-49.69	26.58	6.02	-16.2	-30.73	1.71	-11.69	3.34	-116.62	6.28	21.86	19.07	7.99	-15	-1.45	76.07	-37.79	-1.87	14	-1.52	-94.06	-19.84	2.31	15	-136.87	14.39	9.17	21.44	10.63	-51.57	-23.26	17.57	15.3	-27.4	-14.88	24.49	-37.01	11.94	1.2
-67.21	-27.55	9.04	127.49	-21.24	-5.63	13.75	14.74	7.65	0.93	-13.02	-45.51	20.87	1.08	-16.37	-22.83	5.16	-16.72	0.55	-107.94	14.85	17.46	13.6	3.8	-9.87	9.07	75.82	-44.31	-0.36	19.68	3.88	-100.01	-24.95	6.09	21.59	-136.52	6.79	11.33	32.42	14.26	-57.44	-26.46	24.13	22.37	-32.33	-21.15	29.02	-29.7	8.99	-7.45
-67.46	-25.64	13.67	125.23	-27.05	-0.81	20.79	9.59	-2.08	3.85	-5.75	-47.61	13.11	0.97	-9.93	-16.86	1.06	-21.35	5.08	-98.43	16.05	7.63	6.16	4.89	-0.41	14.71	71.31	-46.9	7.79	23.43	0.88	-107.91	-23.8	12.04	22.14	-140.55	4.6	20.72	41.64	11.17	-64.46	-24.42	32.3	22.79	-38.56	-20.05	38.81	-26.78	1.66	-11.75
-59.98	-20.28	13.42	119.78	-27.65	9.12	23.1	-0.44	-6.84	11.41	-2.56	-54.23	9.36	4.97	-2.15	-18.02	-7.32	-20.55	14.4	-94.77	9.66	-0.73	3.23	11.52	6.93	11.65	67.41	-42.72	17.34	20.23	-7.7	-111.19	-16.75	14.71	16.84	-143.2	10.63	31.63	43.2	3.88	-66.75	-19.21	35.54	16.87	-39.91	-11.65	46.85	-30.42	-4.23	-8.54
-50.66	-17.45	8.46	115.47	-22.72	16.6	18.73	-8.56	-3.9	17.72	-6.38	-59.67	12.09	8.69	0.33	-26.24	-13.47	-13.62	22.02	-99.7	0.92	-2.04	7.71	19.14	7	2.43	68.98	-34.36	21.56	10.47	-15.33	-107.05	-9	10.96	10.72	-139.8	21.53	37.12	36.74	-1.93	-62.38	-16.34	30.93	9.7	-33.68	-1.35	47.56	-37.38	-3.71	-0.35
-46.5	-20.84	3.34	115.36	-16.65	15.91	11.03	-8.98	3.56	17.56	-14.5	-58.83	18.46	7.95	-5.39	-36.12	-12.86	-4.93	22.5	-109.9	-3.42	3.75	16.61	21.81	-0.15	-6.07	76.61	-27.99	17.35	-0.38	-16.56	-98.64	-6.6	2.59	9.82	-130.69	30.1	34.08	27.62	-2	-54.81	-20.36	21.53	7.1	-23.02	4.16	40.87	-41.68	3.29	6.57
-50.35	-28.76	3.48	118.13	-15.1	7.46	5.75	-1.44	8.96	10.62	-21.01	-51.39	22.68	2.47	-16.07	-41.07	-6.39	-0.6	15.67	-118.54	-0.19	11.21	23.3	16.93	-9.24	-7.97	85.69	-28.65	7.61	-6.07	-10.97	-92.55	-11.74	-4.9	16.29	-121.13	30.75	25.39	22.73	3.16	-50.16	-30.93	14.03	11.03	-14.74	1.85	32.13	-39.3	11.64	7.13
-58.99	-35.48	10.65	118.84	-20.36	-2.68	6.36	8.42	7.45	2.03	-21.6	-42.24	20.76	-3.63	-24.69	-38.33	0.39	-3.67	6.78	-120.29	7.81	13.72	22.53	7.45	-13.7	-2.72	89.75	-36.29	-0.92	-4.39	-3.23	-93.9	-20.99	-6.62	26.48	-117.37	23.61	17.61	25.38	8.76	-52.45	-42.42	13.73	18.25	-14.27	-5.42	27.85	-31.38	14.86	1.3
-65.91	-35.78	21.11	112.95	-29.29	-7.42	11.34	13.19	-0.35	-1.44	-16.94	-37.9	13.73	-4.92	-25.64	-31.02	1.74	-11.49	2.44	-115.18	14.12	8.59	14.48	-0.17	-10.65	4.83	85.42	-45.72	-2.65	1.13	0.68	-102.44	-27.93	-2.18	33.44	-121.85	14.38	15.92	32.89	9.55	-60.44	-47.59	20.51	23.07	-21.62	-11.36	30.75	-23.29	10.26	-5.79
-66.35	-29.21	28.06	100.59	-35.58	-3.92	15.53	9.24	-8.86	3.46	-11.91	-41.49	6.85	0.94	-18.89	-25.56	-3.71	-17.6	5.5	-108.25	13.73	-0.91	4.67	-0.79	-3.01	8.47	75.16	-50.45	2.76	3.99	-1.84	-112.89	-27.97	3.83	32.17	-131.2	9.88	20.4	38.9	4.04	-68.6	-42.64	28.97	22.06	-31.35	-11.13	37.76	-20.37	1.13	-7.78
-60.93	-20.6	26.67	87.24	-34.45	4.52	14.42	-0.58	-11.85	13.85	-11.42	-50.18	5.52	10.97	-9.95	-26.64	-11.88	-16.55	12.89	-105.47	7.01	-8.15	-0.08	5.4	2.87	5.5	65.66	-47.57	10.31	-0.16	-8.17	-118.85	-21.88	5.37	23.48	-138.72	12.95	26.31	38.32	-4.26	-71.38	-29.85	32.62	16.85	-36.75	-5.11	42.58	-23.78	-5.56	-1.92
-54.82	-16.42	17.85	80.25	-26.37	11.32	8.02	-9.3	-7.23	22.74	-16.23	-57.23	11.02	18.79	-5.62	-33.59	-16.43	-8.16	18.12	-109.08	-0.53	-8.18	3.22	13.01	2.02	-1.35	63	-39.89	13.65	-10.15	-12.65	-117.51	-15.03	-0.25	13.52	-139.35	20.5	28.04	31.17	-9.57	-67.5	-15.9	28.81	12.72	-34.85	1.56	40.66	-29.67	-4.55	8.7
-53.45	-19.74	7.68	83.41	-16.77	11.8	1.11	-11.14	1.5	24.22	-22.17	-56.92	19.44	19.29	-8.92	-41.01	-13.72	2.25	16.36	-116.04	-2.66	-1.47	11.6	15.6	-5.38	-6.45	68.24	-33.61	9.99	-20.12	-11.18	-111.39	-13.11	-10.04	9.22	-133.26	26.19	23.6	22.38	-8.27	-60.86	-7.14	20.72	14.15	-28.57	3.11	32.61	-32.42	3.61	17.41
-58.08	-27.84	3.05	93.93	-11.98	6.68	-0.45	-5.94	8.05	17.93	-23.43	-48.78	24.71	12.59	-16.95	-43.07	-5.59	7.84	8.28	-120.56	2.64	6.69	18.44	10.6	-14.29	-5.77	76.86	-33.54	2.01	-23.95	-4.52	-106.1	-17.66	-17.45	13.19	-125.55	25.43	16.14	17.91	-1.67	-57.31	-5.33	14.77	20.94	-24.21	-2.26	23.72	-29.22	12.79	18.92
-64.78	-34.26	6.6	104.17	-14.62	1.28	5.66	0.9	8.28	9.21	-17.38	-37.92	23.33	4.27	-23.4	-38.09	2.12	5.44	-0.54	-118.78	11.54	10.37	18.66	1.33	-18.8	-0.14	82.35	-39.44	-4.37	-19.85	2.39	-105.82	-24.75	-17.28	21.87	-122.07	18.94	11.38	20.1	5.06	-59.92	-7.14	15.51	27.98	-26.5	-11	19.7	-22.52	15.79	13.12
-67.64	-33.88	14.92	106.9	-21.74	1.13	16.09	2.77	3.34	5.01	-7	-31.12	17.12	1.39	-23.48	-29.79	4.19	-2.07	-3.89	-111.85	17.23	7.51	12.51	-5.66	-16.59	5.61	81.13	-46.37	-4.79	-11.64	4.38	-110.07	-28.08	-9.77	28.37	-124.98	11.99	13.05	26.04	7	-66.41	-7.47	22.03	29.18	-34.81	-16.96	22.39	-18.1	9.71	5.03
-63.65	-26.97	21.22	100.3	-27.39	7.4	24.18	-3	-1.4	8.65	1.05	-31.82	11.85	7.28	-17.56	-24.35	0.08	-8.11	0.23	-104.96	15.2	1.25	5.29	-5.58	-10.5	6.59	75.11	-48.66	0.2	-5.75	0.29	-114.25	-23.87	-0.5	27.66	-131.23	10.14	19.88	30	3.42	-70.95	-3.94	28.81	22.37	-43.59	-16.08	28.39	-20.39	-1.84	0.78
-55.38	-19.18	20.49	88.83	-27.18	15.9	24.82	-13.09	-0.69	17.34	1.34	-37.76	12.77	18.98	-10.72	-25.53	-5.72	-7.49	8.17	-103.24	6.76	-2.83	3.09	0.9	-6.04	1.89	69.81	-44.36	5.67	-6.33	-6.04	-113.55	-13.97	3.78	20.23	-135.19	14.94	26.59	28.13	-1.63	-68.82	1.1	30.17	11.37	-46.61	-9.5	31.9	-28.7	-11.43	2.91
-49.26	-17.31	13.14	79.41	-21.68	20.35	18.25	-20.81	6.33	24.56	-6.08	-43.07	20.47	29.32	-8.47	-31.74	-7.35	-0.44	13.51	-107.56	-1.95	-1.27	7.98	8.33	-6.85	-4.59	69.82	-36.64	6.39	-12.24	-8.81	-107.07	-4.48	0.28	11.5	-133.24	22.78	28.11	21.5	-2.51	-60.41	2.64	24.96	3.41	-41.81	-2.55	29.3	-37.24	-13.19	8.65
-50.68	-24.21	4.39	76	-15.8	17.37	9.87	-21.12	15.41	25.06	-15.54	-42.97	30.25	32.2	-12.39	-37.34	-2.3	7.75	12.01	-113.73	-4.64	4.51	16.46	10.79	-11.78	-7.16	75.01	-31.18	1.08	-18.15	-4.87	-98.8	-1.18	-7.75	7.55	-126.63	27.86	23.66	15.33	3.29	-51.22	-2.66	17.56	3.87	-32.89	-0.56	22	-39.38	-7	12.4
-59.8	-36.45	0.21	76.82	-14.82	9.35	6	-14.29	20.41	18.75	-19.92	-37.48	35.69	26.97	-18.79	-37.07	6.41	10.93	4.77	-115.73	0.37	9.45	22.39	6.51	-15.86	-2.88	80.71	-31.64	-6.52	-18.93	3.57	-94.62	-5.06	-13.63	10.47	-120.42	26.84	17.49	14.79	12.79	-47.72	-13.18	14.47	12.14	-26.51	-4.72	15.32	-32.56	1.79	10.41
-71.16	-46.76	2.82	76.14	-20.11	2.73	9.15	-5.28	18.12	10.53	-16	-31.14	33.51	18.71	-21.73	-30.34	12.49	6.92	-2.77	-110.46	8.95	9.05	21.91	-0.9	-14.42	5.95	81.43	-36.72	-10.53	-13.81	10.58	-97.57	-11.63	-12.35	17.01	-119.32	21.49	15.58	20.79	19.42	-52.46	-23.13	19.12	22.05	-27.21	-11.17	14.32	-20.5	6.65	3.97
-77.71	-49.27	9.31	69.27	-27.9	3.06	16.18	0.28	10.83	6.22	-6.91	-29.13	26.11	14.15	-17.85	-21.77	11.27	-0.83	-5.22	-100.39	14.43	3.15	16.58	-5.33	-7.06	13.27	75.3	-41.29	-7.7	-6.95	11.13	-105.23	-14.42	-4.35	21.35	-123.77	17.17	20.76	29.08	18	-61.92	-26.66	29.02	26.4	-33.99	-14.07	19.89	-10.61	4.73	-1.6
-76.06	-43.63	14.2	56.56	-32.15	10.56	20.87	0.41	4.58	8.03	0.28	-32.93	19.63	16.53	-9.26	-17.7	3.4	-6.08	-1.52	-91.89	12.74	-3.7	11.99	-3.08	1.69	13.88	65.6	-40.5	-0.23	-4.08	5.03	-111.31	-10.11	4.93	19.77	-129.46	18.47	30.24	33.54	8.93	-69.16	-22.42	37.62	22.27	-41.14	-10.21	28	-8.68	-1.18	-1.09
-68.91	-35.06	13.83	43.42	-29.21	19.81	18.78	-2.17	4.45	13.05	-0.07	-39.06	19.2	23.39	-2.07	-21.25	-5.45	-4.72	4.28	-90.45	5.49	-5.72	13.2	4.18	5.73	7.41	58.26	-33.79	5.69	-7.73	-2.69	-110.48	-1.15	9.38	13.67	-130.69	25.32	37.5	30.95	-1.71	-68.98	-14.66	39.31	13.05	-42.74	-1.68	32.91	-14.81	-5.34	6.39
-62.92	-30.28	9.13	36.29	-20.83	23.85	10.72	-2.81	10.56	15.84	-7.83	-41.9	24.97	28.82	-1.66	-29.76	-8.79	1.97	6.28	-96.5	-1.52	-0.52	20.44	10.73	2.12	-1.21	57.29	-25.47	4.51	-14.98	-5.65	-102.57	6.12	6.75	8.39	-124.94	32.85	37.32	23.66	-6.46	-61.86	-10.11	33.72	5.69	-37.28	5.67	31.64	-23.53	-3.79	16.54
-63.53	-32.5	4.7	37.77	-12.99	19.55	2.07	0.65	17.92	13.02	-17.29	-38.36	32.1	28.38	-8.41	-36.78	-4.13	8.39	1.59	-105.01	-2.9	8.77	28.74	11.25	-6.47	-5.45	61.69	-21.47	-4.27	-19.54	-0.89	-92.95	6.37	0.15	8.88	-115.21	35.07	29.89	17.76	-1.99	-53.51	-12.87	26.01	5.36	-28.86	6.76	26.27	-28.06	2.39	23.07
-70.92	-39.32	4.93	44.61	-11.42	10.04	-1.35	5.66	20.31	6.15	-21.47	-30.54	34.68	22.63	-17.16	-36.99	5.15	9.07	-7.08	-109.29	1.98	15.61	31.62	5.1	-13.62	-2.1	66.34	-24.65	-15.55	-16.66	8.78	-88.49	-0.54	-4.7	15.65	-107.97	29.66	20.85	18.27	8.45	-50.47	-21.28	22.81	11.69	-23.93	1.31	22.31	-25.37	8.08	22.44
-80	-44.89	10.42	50.14	-17.16	2.32	2.29	6.67	15.23	0.58	-17.44	-24.28	30.4	16.54	-21.05	-30.42	12.43	3.02	-13.28	-106.05	8.56	14.88	26.21	-3.08	-13.93	6.27	66.15	-32.41	-22.3	-7.09	16.89	-92.4	-9.37	-4.08	24.01	-108.34	19.97	16.99	25.13	17.4	-55.06	-29.35	27.15	19.26	-26.18	-5.85	24.16	-18.3	8.42	16.49
-84.33	-44.68	17.37	49.17	-25.69	1.96	9.58	-0.21	6.01	1.2	-8.43	-24.5	22.35	15.37	-16.75	-22.5	12.78	-5.42	-11.81	-97.81	10.75	6.7	15.67	-6.89	-7.19	13.36	60.07	-38.55	-20.91	3.21	18.18	-101.84	-13.48	0.94	27.59	-116.11	12.72	21	33.05	18.69	-63.75	-31.44	36.1	22.01	-33.58	-8.44	31.45	-13.2	2.97	10.87
-80.95	-38.92	20.59	41.65	-30.26	8.94	14.68	-13.47	-0.64	8.4	-1.16	-31.12	16.61	20.35	-7.13	-19.9	6.63	-9.97	-3	-90.83	5.82	-3.53	6.98	-3.16	1.44	13.97	52.01	-37.92	-13.91	7.32	12.47	-110.1	-9.89	5.62	23.27	-125.69	12.98	29.34	35.62	11.75	-69.94	-26.84	43.08	17.89	-39.92	-3.7	39.04	-14.81	-3.73	10.58
-72.56	-32.2	17.69	32.35	-27.02	17.87	13.98	-26.31	0.22	17.53	-0.71	-38.75	17.48	27.62	0.75	-25.38	-0.83	-7.26	7.19	-90.16	-3.3	-9.18	5.89	5.51	5.31	8.02	47.72	-30.51	-8.03	2.57	4.7	-111.76	-1.54	5.67	13.77	-130.12	20.3	34.9	30.23	1.62	-69.22	-20.3	42.85	10.28	-39.68	5.26	40.9	-22.5	-5.64	15.98
-65.44	-29.55	11.16	26.91	-17.9	22.29	8.9	-31.01	7.96	22.35	-6.72	-40.63	24.22	31.33	0.81	-35.54	-3.73	0.53	11.41	-95.72	-10.23	-7.19	12.71	12.71	1.41	0.54	50.25	-21.56	-8.98	-7.48	1.16	-106.76	4.96	0.87	5.86	-126.13	28.98	32.51	20.16	-5.22	-62.69	-18.27	35.42	5.1	-32.51	11.74	34.83	-30.7	-0.18	22.53
-64.93	-32.3	6.61	27.41	-9.15	19.62	4.65	-24.37	16.77	19.86	-13.98	-33.85	31.67	28.27	-7.64	-43.29	-0.07	7.31	6.48	-102.46	-10.03	-0.18	22.13	13.13	-7.34	-2.34	57.49	-17.68	-17.05	-15.7	4.74	-100.15	4.27	-4.55	5.34	-116.55	32.28	22.9	12.03	-5.72	-56.02	-23.72	25.93	5.96	-23.64	10.49	24.39	-33.19	9.42	24.29
-71.69	-37	8.38	30.95	-6.49	12.93	5.89	-10.26	20.14	12.77	-16.62	-21.78	34.36	20.58	-19.56	-43.2	6.78	7.9	-4.08	-104.33	-3.01	5.83	27.25	6.71	-14.29	1.86	63.73	-21.85	-26.94	-16.65	12.86	-98.03	-3.74	-5.25	12.58	-108.09	27.44	12.21	10.8	-2.2	-54.9	-33.53	20.58	11.29	-20.01	1.86	16.38	-27.93	16.31	18.59
-81.29	-38.3	16.07	32.24	-10.78	8.22	12.73	2.88	15.76	7.52	-12.78	-11.81	30.69	14.22	-28.01	-35.46	10.95	2.13	-12.56	-99.09	5.5	6.08	24.66	-1.26	-14.08	10.03	64.08	-31.13	-31.91	-10.48	19.61	-102.72	-14.05	0.82	22.25	-106.37	17.59	7.38	16.03	0.13	-60.5	-40.8	21.95	15.6	-24.89	-8.33	15.82	-18.74	15.14	8.25
-87.28	-33.44	24.59	28.07	-17.48	9.58	20.42	7.83	7.17	9.32	-5.92	-9.97	24.13	14.39	-29.07	-25.62	8.8	-4.97	-12.72	-89.99	9.3	0.78	16.82	-4.22	-6.7	15.9	58.36	-38.83	-29.05	-2.44	20.35	-110.99	-20.38	10.49	27.26	-111.88	9.31	10.98	22.4	-2.36	-68.51	-40.1	27.24	13.97	-35.35	-13.03	22.28	-12.31	6.27	-0.44
-85.62	-24.8	27.99	20.08	-20.28	15.91	22.95	3.43	0.92	18.07	-1.89	-16.51	20.37	21.4	-24.18	-20.3	2	-6.97	-4.39	-83.22	5.96	-5.28	9.93	0.61	2.57	14.9	51.21	-39.51	-21.4	1.39	15.19	-116.69	-19.85	17.55	24.21	-119.84	7.6	19.48	23.9	-8.65	-72.58	-31.78	30.79	6.2	-44.38	-9.27	30.31	-13.09	-4.39	-2.3
-77.42	-18.19	24	13.47	-16.12	21.88	17.81	-5.03	1.49	28.23	-4.16	-25.9	22.79	30.15	-18.26	-22.25	-3.64	-1.17	6.64	-83.1	-1.44	-6.61	9.08	10.03	7.24	7.72	48.52	-32.89	-15.46	-1.16	8.8	-115.56	-14.9	17.34	15.89	-124.11	12.28	26.23	18.63	-14.03	-69.27	-21.94	28.78	-2.66	-46.21	-0.22	33.66	-19.84	-9.64	2.97
-68.23	-18.33	15.89	12.8	-7.54	22.29	8.28	-10.15	7.93	32.9	-11.02	-31.08	29.64	33.78	-15.4	-28.55	-2.74	9.19	13.08	-88.77	-6.84	-1.46	14.4	17.32	4.56	-0.32	52.7	-23.82	-16	-6.87	6.52	-108.43	-11.05	10.46	9.12	-121.77	18.36	26.47	10.2	-14.07	-60.84	-17.9	22.35	-5.98	-40.48	7.24	29.99	-26.82	-6.37	10.85
-64.16	-24.86	10.02	18.05	-0.66	16.23	1.09	-7.98	14.67	29.02	-16.94	-28.78	35.34	28.76	-15.58	-33.24	5.22	17.14	11.59	-94.99	-6.04	6.72	21.18	17.33	-2.55	-3.38	60.69	-18.42	-22.36	-9.87	10.16	-100.5	-12.29	2.5	9.42	-115.11	20.17	20.86	4.95	-8.42	-53.55	-22.81	16.73	-0.64	-32.3	7.78	22.52	-28.57	2.29	15.53
-67.61	-32.29	11.04	24.32	-0.33	7.93	1.46	-0.75	15.96	19.54	-17.04	-21.79	34.83	17.52	-15.15	-32.09	15.24	17.13	4.92	-96.24	0.07	11.91	23.75	10.35	-7.87	0.43	66.18	-19.44	-29.17	-6.36	16.56	-97.24	-17.95	-0.06	16.76	-109.44	15.8	14.6	6.93	-1.33	-52.75	-33.29	17.02	10.33	-28.13	1.52	17.36	-24.42	9.44	14.31
-75.5	-34.01	18.35	25.44	-6.39	3.41	9.05	5.41	10.31	11.11	-11.09	-16.48	27.69	6.68	-10.31	-25.93	20.43	9.14	-0.66	-91.08	6.27	10.24	19.99	1.75	-6.83	7.75	64.5	-24.47	-30.66	2.33	20.25	-100.2	-23.3	5.29	25.67	-108.64	8.53	13.14	14.67	1.56	-58.72	-42.09	24.05	19.77	-30.78	-6.35	18.7	-19.19	9.68	9.38
-81.36	-27.37	26.6	18.67	-13.85	5.78	18.17	5.56	1.61	8.99	-3.87	-17.74	18.73	2.09	-0.84	-19.81	17.35	-1.39	-0.45	-83.22	7.24	3.07	12.99	-2.24	-0.03	12.73	56.26	-28.18	-25.3	10.78	17.93	-106.03	-23.66	15.12	29.53	-112.08	4.06	17.95	22.2	-2.32	-66.39	-43.47	33.46	21.59	-37.4	-9.82	25.6	-19.18	2.98	5.72
-80.11	-15.92	29.83	7.02	-16.97	12.73	21.94	-0.08	-3.97	13.23	-1.52	-25.23	14.52	4.63	9.11	-18.89	8.68	-7.71	5.01	-78.68	1.78	-4.02	8.38	0.79	7.35	11.71	47.02	-26.77	-16.98	13.71	11.34	-109.26	-18.48	22.51	25.71	-115.31	5.85	25.38	23.62	-10.26	-69.22	-37.39	39.05	15.22	-41.97	-6.74	32.85	-26.87	-5.56	6.81
-71.91	-6.95	25.91	-2.87	-13.81	18.34	17.45	-6.45	-2.77	19	-6.7	-33.86	18.27	9.82	14.01	-24.21	1.17	-6.75	10.71	-80.97	-6.16	-5.55	9.76	7.65	9.72	6.15	43.08	-21.07	-11.85	10.15	5.99	-106.81	-12.17	22.21	17.53	-113.94	12.26	29.63	17.58	-16.21	-64.32	-29.17	37.5	5.88	-40.11	-0.3	35.15	-38.24	-9.82	11.78
-62.22	-6.09	18.06	-5.5	-7.66	17.76	7.84	-7.88	3.47	20.62	-16.34	-37.97	27.21	11.59	11.24	-31.78	0.45	-1.15	11.39	-88.31	-10.56	-0.47	15.77	12.34	5.5	1.41	46.67	-15.78	-13.55	4.17	6.77	-100.53	-10.73	14.48	11.59	-107.5	17.76	27.3	8.29	-15.31	-54.75	-25.25	30.98	0.52	-32.52	3.88	31.43	-45.28	-7.24	16.06
-57.77	-13.13	12.23	-0.53	-4.26	11.16	-0.14	-2.76	9.13	16.05	-23.88	-35.81	34.42	7.14	3.47	-35.65	6.65	3.08	5.94	-94.84	-8.16	7.01	21.22	10.71	-1.63	2.5	54.25	-15.6	-20.39	1.77	13.9	-95.73	-16.89	4.85	12.6	-100.15	17.4	19.98	2.16	-7.74	-47.34	-28.18	25.5	2.45	-24.35	2.5	25.64	-41.72	-0.44	15.33
-61.46	-22.28	12.5	7.15	-7.02	3.71	-1.14	5.13	9.16	8.43	-24.27	-30.72	34.05	-0.89	-3.11	-32.61	14.35	1.5	-1.6	-95.07	-1.17	10.78	21.36	3.73	-5.73	9.95	59.17	-21.25	-26.73	6.11	22.38	-96.93	-27.55	-0.08	19.77	-97.57	10.87	12.86	2.79	1.32	-47.52	-34.85	26.17	8.85	-21.11	-2.61	23.59	-27.8	5.17	9.31
-70.1	-26.52	18.05	11.22	-14.11	1.6	4.85	9.69	3.22	3.34	-17.81	-28.27	25.82	-6.71	-3.3	-24.81	16.92	-5.28	-5.23	-88.21	4.31	7.68	15.87	-3.37	-3.35	19.13	56.7	-28.65	-27.42	14.96	25.7	-104.04	-35.84	2.42	27.56	-102.35	2.97	10.52	8.1	5.52	-55.3	-39.21	33.13	13.13	-24.36	-5.95	28.17	-10.33	5.76	2.4
-76.8	-22.83	24.11	8.6	-19.81	7.2	12.8	7.49	-3.96	4.33	-10.03	-31.58	15.34	-6.09	3.16	-18.17	11.64	-12.16	-1.74	-78.88	3.13	0.11	9.16	-5.29	3.68	23.7	47.5	-31.99	-21.76	22.35	20.93	-112.13	-36.22	9.35	30.05	-111.63	-0.09	13.21	12.03	2.18	-65.34	-37.13	41.32	10.18	-30.55	-3.01	36.76	1.86	1.95	0.47
-76.24	-14.25	25.9	1.58	-18.97	17.08	16.69	0.58	-6.23	10.04	-7.4	-38.67	9.98	0.13	11.36	-17.81	1.88	-13.67	6.68	-73.56	-4.69	-5.78	7	-0.83	9.68	20.46	37.02	-28.28	-14.01	23.18	11.23	-115.08	-28.8	14.44	25.6	-118.91	4.37	16.66	9.45	-5.71	-71.05	-29.63	44.33	0.51	-33.93	5.76	43.11	3.78	-1.97	6.16
-68.75	-7.26	22.53	-4.25	-11.15	24.58	14.14	-5.06	-0.94	15.3	-12.47	-43.9	13.27	6.65	15.01	-23.9	-5.53	-8.33	14.07	-75.53	-13.65	-5.01	11.83	6.14	9.66	11.98	31.31	-19.9	-10.01	17.36	3.65	-110.39	-19.5	13.1	18.11	-118.81	13.15	15.65	0.36	-11.79	-69.54	-22.01	39.43	-9.99	-31.22	14.79	42.14	-2.91	-1.7	16.39
-60.02	-6.73	17.71	-4.61	-1.06	24.85	8.11	-4.28	8.76	15.27	-21.88	-42.42	22.27	7.89	11.45	-31.42	-5.48	0.14	15.39	-82.2	-16.76	2.24	20.71	9.75	3.33	4.79	32.51	-12.9	-12.53	10.02	3.9	-101.29	-15.73	5.95	13.9	-111.19	19.48	8.57	-9.9	-11.32	-63.54	-19.53	29.74	-14.45	-24.26	17.49	34.07	-11.98	3.34	24.32
-56.65	-12.29	16.65	0.05	5.09	18.57	4.34	3.04	16.1	9.38	-29.07	-34.11	29.97	2.36	3.93	-33.96	1.63	5.78	10.44	-87.09	-10.85	10.55	27.43	6.8	-4.49	4.49	37.48	-12.44	-19.13	7.69	12.01	-94.53	-20.93	-1.78	16.76	-101.46	18.13	-0.65	-14.71	-4.82	-59	-23.28	21.97	-10.25	-18.66	11.35	24.55	-17.65	9.45	24.31
-61.18	-18.93	21.69	4.9	4.35	11.34	6.64	11.78	15.81	1.96	-29.3	-23.98	30.66	-6.08	-0.72	-28.76	10.39	5.07	4.01	-84.94	0.94	13.48	27.18	-0.63	-7.59	11.54	40.44	-18.78	-23.92	13.22	22.22	-95.31	-32.05	-4.34	24.95	-96.65	9.61	-5.09	-11.36	2.29	-60.3	-29.27	21.31	-0.91	-19.31	0.2	20.57	-18.57	11.45	16.25
-70.14	-21.1	30.02	4.55	-0.63	9.34	13.78	15.56	8.11	-1.04	-23.31	-18.58	24.24	-11.28	2.69	-19.01	14.62	-0.24	2.05	-75.98	11.38	8.64	20.32	-6.63	-3.19	20.86	37.63	-27.03	-22.18	23.5	27.27	-103.32	-41.84	0.05	32.61	-100.2	-0.05	0.06	-3.2	3.91	-66.83	-31.66	27.51	6.58	-26.3	-8.39	25.21	-17.89	6.96	5.81
-76.91	-17.07	35.6	-2.61	-3.84	14.58	20.41	11.71	-1.39	3.24	-16.56	-21.05	16.08	-9.59	13.54	-11.54	12	-4.59	6.93	-65.93	14.42	-0.31	12.13	-6.03	5.82	25.68	30.24	-30.85	-14.08	31.73	23.8	-112.89	-44.21	7.88	34.34	-109.39	-3.66	13.58	2.8	-1.98	-73.59	-27.47	35.22	7.14	-34.51	-8.57	35.28	-19.67	-1.36	0.32
-76.79	-10.19	33.75	-13	-0.7	23.43	21.34	3.48	-5.91	12.14	-14.88	-28.73	12.67	-2.72	25.63	-11.71	5.62	-2.98	15.47	-61.65	9.55	-6.29	8.78	1.57	13.05	22.67	23.42	-27.31	-4.75	32.65	14.65	-117.29	-38.5	13.23	29.56	-117.4	1.82	28.69	1.37	-11.75	-75.18	-19.09	38.14	1.28	-37.4	-0.51	43.59	-24.93	-7.5	3.34
-70.56	-6.08	25.01	-20.57	8.14	29.47	15.76	-2.4	-2.53	19.28	-19.89	-35.17	16.5	3.58	31.59	-19.28	1.28	4.9	21.36	-65.87	1.94	-4.22	12.52	11.25	13.48	14.38	22.2	-19.08	-0.44	26.46	6.54	-113.72	-29.64	12.51	23.05	-118.42	13.14	37.52	-7.14	-18.84	-70.01	-12.47	33.94	-5.49	-32.03	9.72	44.31	-30.53	-6.54	12.02
-63.77	-8.07	15.05	-21.46	17.09	28.46	8.11	-0.87	5.8	19.35	-27.76	-35.07	24.28	4.13	28.32	-28.69	2.78	14.29	20.07	-75.17	-1.58	5.07	19.84	16.47	7.37	7.2	27.42	-12.3	-3.83	18.66	4.9	-105.34	-24.12	7.4	21.27	-111.93	23.23	36.48	-17.1	-18.71	-61.51	-12.51	25.91	-7.13	-21.5	14.76	37.13	-31.8	1.53	19.37
-62.39	-14.48	10.62	-17.04	19.81	21.53	4.72	7.53	12.69	12.17	-32.29	-28.41	29.69	-1.54	19.13	-33.3	8.9	18.93	12.34	-82.6	2.29	15.44	24.12	13.88	0.03	6.41	34.93	-11.83	-11.95	15.78	9.85	-98.75	-25.06	3.59	27.24	-102.93	26.4	28.34	-21.96	-12.22	-55.38	-18.97	20.27	-1.87	-12.87	11.35	27.39	-26.74	11.58	19.6
-68.17	-19.86	14.52	-12.83	14.19	14.25	8.88	16.95	13.37	2.96	-29.98	-20.57	28.47	-8.64	11.13	-30.44	14.41	15.85	3.65	-82.96	11.03	19.95	20.71	5.78	-2.28	12.25	38.76	-17.59	-18.34	20.39	16.38	-98.9	-30.08	6.14	37.99	-98.01	22.25	19.77	-19.23	-4.7	-55.17	-26.46	21.2	6.41	-11.93	2.62	21.92	-18.19	17.07	12.45
-77.33	-19.31	23.48	-14.14	4.16	12.26	18.11	20.56	8.2	-1.62	-22.87	-18.18	21.77	-10.79	9.86	-23.4	14.27	7.79	-0.04	-76.54	18.36	15.97	10.66	-1.79	2.82	19.89	35.77	-24.73	-17.96	29.19	18.36	-105.4	-33.62	15.27	46.58	-100.32	15.3	16.2	-12.14	-1.74	-59.52	-28.32	27.61	11.29	-18.99	-4.58	23.97	-12.22	14.98	3.23
-83.51	-12.51	30.53	-21.89	-3.01	16.98	25.81	15.59	2.18	1.43	-17.13	-23.97	15.09	-5.09	15.2	-18.74	7.83	1.18	3.12	-68.51	19.06	6.99	0.15	-3.77	12.04	23.29	28.21	-27.5	-10.97	35.63	13.25	-113	-31.53	25.75	47.29	-107.38	11.02	18.16	-6.93	-4.78	-63.33	-21.81	34.01	8.99	-28.72	-4.94	30.94	-13.59	8.06	-1.43
-82.65	-4.23	30.26	-31.77	-2.03	24.52	26.22	5.29	0.72	9.16	-18.19	-34.61	13.82	5.34	21.83	-21.11	-0.52	1.25	9.55	-64.65	12.9	-0.29	-4.03	0.05	18.94	19.87	22.01	-23.77	-2.52	35.08	3.86	-115.77	-24.48	30.71	39.87	-113.33	11.43	21.58	-7.94	-10.23	-61.93	-10.37	34.92	1.47	-34.26	1.28	36.75	-21.98	2.68	1.32
-76.11	-0.79	22.79	-37.63	6.54	28.8	18.81	-3.64	5.25	14.9	-26.37	-43.12	18.81	13.5	23.56	-29.67	-4.56	7.99	13.16	-66.89	4.64	-1	0.53	5.1	18.92	12.31	22.18	-16.72	1.16	28.37	-4.02	-111.77	-17.45	26.89	29.72	-113.66	13.83	21.76	-14.26	-12.49	-54.89	-1.29	29.16	-4.95	-32.29	8.79	36.62	-31.86	3.8	8.57
-69.55	-5.17	13.56	-36.3	16.79	26.41	8.81	-6.08	12.04	13.45	-36.37	-44.05	25.6	13.72	18.27	-38.77	-1.12	16.08	10.25	-72.11	0.22	4.29	10.22	5.86	12.67	6.18	28.7	-12.4	-2.46	21.23	-6.23	-104.37	-15.66	17.3	23.73	-108.74	13.56	17.43	-20.73	-8.67	-46.62	-0.32	20.84	-4.46	-25.29	11.53	30.74	-36.42	11.1	14.15
-68.47	-14.4	9.05	-30.17	21.93	19.34	3.32	-2.18	15.27	5.14	-41.11	-37.36	27.96	6.08	9.52	-42.39	7.34	18.83	2.47	-74.96	2.24	10.43	18.19	0.34	5.55	5.47	36.34	-15.14	-10.4	19.86	-3.33	-99.55	-20.38	9.06	25.11	-103.34	8.51	11.89	-22.1	-1.05	-43.11	-7.5	16.17	3.64	-19.26	7.51	23.92	-32.65	19.21	13.64
-73.91	-21.64	11.88	-25.33	19.35	13.57	6	3.16	11.86	-4.27	-37.09	-28.11	22.9	-3.51	3.76	-38.81	14.53	13.29	-4.53	-72.35	8.14	11.86	19.51	-8.21	3.36	9.39	38.52	-24.14	-16.59	26.18	0	-101.03	-27.8	8.12	31.13	-102.6	1.55	10.15	-17.3	4.66	-47.2	-17.08	18.61	14.27	-18.95	0.25	21.59	-23.72	21.85	7.78
-81.66	-21.22	18.93	-26.81	12.46	14.36	14.34	4.37	4.23	-7.88	-27.07	-22.41	13.25	-7.67	5.2	-31.94	15.07	2.56	-5.55	-66.03	12.43	7.05	14.55	-13.9	7.85	13.24	32.39	-34.12	-16.57	36.26	-1.07	-107.27	-32.02	14.82	35.53	-107.82	-1.25	14.68	-10.21	3.83	-56.21	-21.92	26.09	20.31	-24.21	-4.12	25.35	-16.7	16.73	1.67
-85.53	-12.97	24.02	-34.49	7.92	22.06	21.67	-0.28	-1.31	-2.75	-18.05	-22.82	5.7	-3.08	12.55	-28.15	8.69	-6.46	-0.11	-61.21	11.26	-0.4	8.24	-12.79	15.44	12.44	21.13	-39.26	-10.84	43.32	-7.54	-112.69	-29.71	23.74	33.53	-115.26	4.7	23.11	-6.49	-3.21	-63.69	-18.76	32.6	17.94	-30.29	-1.81	31.65	-17.27	7.37	0.54
-82.23	-2.45	22.95	-43.04	10.38	31.54	22.25	-7.4	0.54	7.9	-16.07	-26.76	5.71	7.1	19.92	-31.17	0.49	-8.05	7.12	-62.33	5.52	-4.7	5.91	-6.01	20.14	6.46	11.63	-37.53	-4.28	42.91	-15.71	-112.09	-22.76	27.98	25.66	-119.07	18.44	29.88	-8.95	-11.21	-64.19	-10.52	32.73	9.41	-31.75	5.56	34.63	-25.49	0.35	5.39
-74.02	3.18	16.85	-45.92	18.84	36.04	15.61	-11.22	9.78	17.22	-21.69	-29.11	13.25	15.75	21.46	-39.1	-2.93	-1.75	9.95	-69.28	0.15	-2.61	9.06	1.08	18.31	-0.46	9.42	-32.07	-2.08	36.27	-20.05	-104.86	-16.81	24.42	17.29	-115.92	33.39	30.53	-15.22	-13.93	-57.3	-3.84	25.88	1.21	-26.81	12.21	30.87	-35.85	0.35	11.98
-66.96	0.5	11.36	-40.45	27.26	32.25	6.73	-8.34	20.8	19.83	-29.75	-26.56	22.75	17.27	15.85	-45.85	1.46	7.61	5.64	-77.2	0.15	3.94	14.33	3.1	11.59	-2.63	14.62	-28.49	-5.58	29.32	-17.62	-95.62	-16.64	15.95	14.34	-107.8	41.6	25.27	-19.57	-9	-48.02	-3.84	16.78	-0.94	-18.81	12.73	22.35	-41.5	6.6	14.1
-66.27	-7.76	12.07	-29.92	29.17	22.94	2.12	-0.57	26.41	15.68	-33.4	-20.42	27.35	11.72	7.34	-45.97	10.81	13.75	-2.69	-80.03	6.45	9.3	16.48	-1.16	5.6	2.33	22.11	-30.39	-11.26	27.99	-10.54	-90.71	-22.18	9.05	18.56	-100.53	39.14	18.93	-17.45	0.12	-42.98	-10.24	11.86	3.66	-13.58	6.41	15.12	-39.46	13.66	8.35
-72.33	-14.99	19.94	-21.21	22.48	14.78	4.78	6.3	23.18	9.72	-29.37	-15.5	24.08	4.54	2.37	-38.99	18.62	13.67	-8.27	-75.2	15	8.69	12.75	-7.84	5.54	11.23	25.69	-36.47	-13.67	33.58	-4.43	-93.18	-28.4	8.6	26.11	-99.33	28.87	17.22	-9.26	6.6	-45.43	-17.76	14.34	10.42	-14.93	-2.04	14.58	-32.75	15.74	-3.02
-80.49	-15.85	30.33	-19.72	11.18	13.34	12.01	6.87	14.04	7.72	-20.42	-16.01	16.12	2.13	4.49	-29.93	19.67	9.6	-5.81	-65.83	19.87	2.17	5.25	-11.04	12	17.36	22.83	-41.66	-9.91	41.77	-4.02	-100.36	-29.11	14.19	30.5	-104.67	18.33	22.17	-0.33	5.41	-52.9	-20.42	21.78	13.18	-21.68	-6.1	21.18	-27.86	11.26	-13.68
-84.75	-10.3	36.41	-25.45	2.39	18.86	17.81	0.39	6.04	11.65	-13.11	-21.86	10.19	6.87	11.55	-25.42	13.88	6.83	4.16	-58.55	17.89	-5.11	-0.68	-7.58	20.3	15.59	16.46	-41.28	-2.18	46.11	-9.41	-105.83	-21.96	20.62	27.73	-111.81	14.41	30.23	3.1	-2.86	-59.21	-16.25	27.96	9.02	-28.63	-2.51	29.8	-29.61	4	-17.82
-82.54	-3.41	34.46	-33.21	1.29	26.34	17.63	-8.53	5.01	18.26	-12.71	-28.3	11.22	15.41	17.33	-28.55	6.18	9.24	15.26	-58.63	11.19	-6.72	-0.76	0.43	24.07	6.49	12.28	-34.9	3.81	43.14	-15.91	-104.34	-10.51	22.23	19.42	-114.41	18.75	34.76	-1.37	-12.37	-59.29	-8.77	27.67	0.44	-30.55	6.11	33.55	-37.48	0.08	-14.43
-76.61	-1.19	26.72	-36.82	7.82	29.58	11.97	-13.39	11.27	21.88	-19.25	-29.46	18.47	21.45	16.44	-36.36	2.5	16.01	19.56	-66.04	5.55	0	4.69	7.12	20.18	-3.84	13.95	-26.88	3.31	35.23	-17.64	-95.94	-1.77	17.42	11.55	-109.48	27.13	31.02	-10.29	-16.34	-53.06	-3.95	20.67	-6.78	-26.29	13.17	29.1	-46.1	3.03	-7.84
-72.82	-5.84	19.73	-33.8	17.37	26.01	5.82	-10.71	19.56	19.2	-27.64	-23.07	26.12	20.76	8.57	-42.11	5.2	22.33	13.3	-75.43	5.86	11.61	10.82	7.45	11.34	-8.21	20	-23	-3.63	28.68	-12.31	-86.01	-1.11	9.94	9.82	-99.8	33.14	20.12	-16.78	-12.1	-45.32	-5.35	11.79	-8.11	-19.6	13.09	19.38	-49.57	10.98	-4.03
-75.4	-14.01	19.22	-27.05	25	18.6	4.56	-2.8	23.2	12.1	-31.7	-12.65	27.8	14.43	-1.19	-40.52	11.43	23.26	-0.33	-80.12	12.17	20.69	11.97	1.21	4.17	-3.75	24.91	-25.83	-11.84	28.75	-3.23	-81.25	-8.24	5.85	15.16	-91.93	33.16	8.63	-15.7	-3.01	-41.84	-11.11	7.15	-3.62	-16.13	5.66	11.47	-45.96	18.1	-5.7
-83.58	-19.53	25.7	-22.31	29.29	13.28	9.55	3.93	19.15	6.24	-28.96	-5.25	21.56	7.94	-6.25	-31.95	15.61	17.87	-13.27	-77.02	19.5	21.02	6.23	-6.71	4.16	5.9	23.59	-32.6	-14.83	35.44	2.98	-84.64	-17.47	8.64	23.04	-91.21	28.69	4.06	-7.46	4.2	-44.83	-15.5	9.43	2.3	-18.89	-3.74	11.35	-38.76	19.28	-9.93
-92.08	-18.29	34.06	-23.41	33	14.07	16.92	3.81	10.22	6.6	-22.38	-6.36	11.34	6.73	-3.55	-22.27	13.99	10.13	-18.11	-68.83	21.7	11.92	-2.84	-10.17	11.43	13.36	15.69	-37.19	-9.7	43.38	1.42	-93.24	-21.88	16.37	27.08	-97.69	24.55	9.42	2.22	4.52	-51.27	-13.54	15.97	4.73	-25.7	-8.12	19.36	-33.97	14.26	-10.42
-95.23	-11.49	37.62	-29.25	39.98	19.85	20.65	-3.74	2.68	13.41	-17.8	-15.74	3.98	11.92	4.19	-18.39	7.66	6	-13.09	-61.83	16.25	-1.24	-8.75	-6.58	20.45	13.08	6.2	-34.95	0.57	45.93	-7.22	-100.52	-18.31	23.05	24.01	-106.04	24.46	20.99	6.66	-1.69	-55.48	-5.22	20.98	2.2	-30.84	-4.16	29.97	-35.32	7.87	-2.69
-91.32	-4.61	33.33	-34.73	50.95	25.3	17.42	-13.75	1.3	21.82	-19.16	-27.45	4.06	19.38	10.62	-23.1	1.63	8.65	-2.8	-61.08	6.37	-10.59	-6.99	0.93	24.2	5.42	1.79	-26.46	9.21	40.25	-16.87	-101.32	-9.39	23.33	16.18	-109.63	27.85	30.89	3.18	-9.14	-53.75	4.18	20.25	-2.15	-29.52	5.29	35.99	-41.27	6.28	11.84
-83.9	-3.06	24.11	-34.99	61.94	25.23	9.57	-19.46	5.84	25.62	-25.36	-34.08	10.49	22.95	10.72	-32.96	0.73	15.93	5.57	-66.66	-1.3	-10.87	1.39	5.91	19.44	-3.8	5.66	-17.32	10.64	29.47	-20.61	-95.69	-1.3	16.68	9.49	-105.47	30.4	32.77	-4.99	-11.88	-47.31	8.07	14.35	-3.31	-21.82	13.39	33.9	-46.26	11.94	26.19
-78.85	-7.83	16.59	-29.43	66.71	18.88	3.47	-17.42	11.4	22.02	-31.11	-32.11	17.64	19.33	4.53	-41.01	5.71	21.92	7.65	-73.79	-1.66	-2.7	10.34	3.64	9.15	-7.89	14.85	-14.04	4.62	20.23	-15.75	-88.65	0.99	8.02	8.69	-96.39	27.83	26.21	-11.32	-7.91	-41.29	3.69	8.13	1.21	-12.87	14.38	26.32	-45.17	21.46	32.57
-79.77	-14.73	15.95	-22.32	61.53	10.68	4.73	-10.03	12.61	13.91	-31.21	-24.29	19.74	10.87	-3.02	-42.07	12.5	21.54	4.87	-76.71	5.07	8.13	13.2	-5.11	0.22	-4.27	22.3	-19.1	-3.74	17.7	-5.93	-86.12	-2.72	3.99	13.57	-88.77	19.86	16.79	-11.08	-0.71	-40.49	-5.59	6.72	8.91	-9.09	7.83	19.7	-37.52	28.07	27.8
-85.1	-17.74	21.96	-19.45	48.58	6.87	13.7	-3.5	7.97	7.67	-24.82	-17.31	15.32	3.92	-5.99	-36.52	15.38	14.68	2.94	-73.2	13.59	14.63	7.62	-14.46	-1.76	3.8	22.08	-29.02	-7.94	21.78	1.74	-90.3	-8.07	7.88	19.16	-87.61	10.89	11.69	-4.91	3.63	-45.44	-12.67	11.38	13.91	-13.24	-1.27	19.23	-28.16	26.73	15.54
-89.47	-13.88	29.27	-23.43	35.08	10.66	24.97	-3.03	1.11	8.36	-16.31	-16.62	8.25	4.02	-1.99	-29.66	11.56	6.46	7.16	-66.31	17.55	13.16	-2.68	-17.88	3.34	10.03	13.88	-36.97	-5.12	27.4	1.93	-98	-9.81	16.98	19.79	-92.92	6.96	14.42	1.87	1.22	-51.81	-12.06	18.43	11.53	-22.3	-6.49	24.8	-23.68	18.14	3.43
-88.08	-5.65	31.6	-31.37	28.62	19.54	31.33	-8.78	-2.12	15.8	-11.9	-22.39	4.58	11.57	6.11	-27.3	3.61	3.33	18.35	-61.85	14.34	5.62	-10.69	-13	10.32	9.98	3.23	-37.83	1.96	28.53	-5.04	-103.22	-6.07	24.46	13.63	-99.9	11.04	22.44	3.56	-6.52	-53.77	-4.1	22.08	2.24	-29.7	-4.86	31.32	-27.34	8.21	-2.45
-80.77	0.79	26.6	-36.89	32.05	27.14	29.15	-16	1.57	24.81	-14.77	-29.56	7.75	21.37	12.57	-31.14	-2.31	8.08	32.32	-63.71	6.8	-2.07	-11.27	-3.43	12.85	4.39	-2.65	-31.95	7.28	22.82	-13.83	-102	0.17	24.48	4.26	-102.79	20.63	29.48	-1.35	-13.93	-48.59	5.26	18.97	-8.16	-30.33	1.08	32.86	-36.42	3.72	-1.62
-72.36	0.5	17.55	-35.1	41.63	28.03	21.11	-18.94	10.17	29.16	-22.36	-31.97	15.86	26.44	13.26	-37.47	-1.05	17.54	43.33	-70.64	0.89	-4.24	-4.83	4.07	8.44	-1.66	-0.25	-24.55	6.45	13.21	-18.52	-95.55	3.58	16.54	-2.03	-99.21	29.32	30.46	-9.04	-15.49	-38.99	8.91	10.84	-12.69	-24.34	5.52	27.52	-44.14	7.2	1.19
-69.02	-6.39	10.66	-26.51	49.92	21.92	14.1	-15.45	17.8	26.34	-28.18	-27.19	23.09	23.34	8.79	-40.29	7.53	24.85	48.37	-77.1	0.96	0.56	3.3	4.58	0.25	-2.86	7.69	-21.53	0.29	5.52	-17.22	-89.28	0.88	5.75	-1.02	-91.74	31.37	25.24	-13.36	-10.21	-31.22	3.89	3.27	-8.3	-16.84	4.15	18.94	-44.77	15.23	0.29
-73.36	-14.62	10.21	-17.01	51.27	13.89	13.89	-8.67	19.31	19.35	-26.72	-18.39	24.25	14.79	4	-36.12	18.29	24.64	49.2	-77.57	6.52	8.63	7.09	-1.45	-5.54	2.1	14.38	-24.9	-5.83	3.96	-13.24	-88.49	-6.22	-1.03	6.17	-85.64	25.85	18.38	-10.74	-2.37	-30.41	-6.41	1.49	1.67	-13.75	-2.42	13.44	-37.97	21.18	-6.23
-82.12	-17.88	15.2	-13.66	45.7	10.52	20.8	-4.43	14.34	14.23	-17.77	-11.8	18.81	7.55	4.07	-26.92	24.56	17.08	50.42	-70.87	12.79	14.05	4.45	-8.78	-4.64	9.51	14.19	-31.32	-6.2	7.96	-11.93	-94.1	-12.13	-0.37	14.01	-84.53	17.27	15.24	-3.01	1.95	-36.66	-14.83	6.41	9.99	-17.2	-9.24	15.01	-29.09	20.36	-15.03
-88.45	-13.64	20.25	-19.51	38.53	14.78	29.59	-6.58	7.71	15.29	-6.77	-11.94	11.38	7.2	10.45	-18.6	23.04	7.72	55.44	-61.23	14.64	13.13	-1.43	-11.55	1.98	13.65	6.81	-34.96	0.64	12.82	-15.73	-101.83	-11.64	5.37	16.86	-87.57	12.18	17.73	3.99	-0.23	-44.9	-15.8	13.99	10.92	-23.89	-10.98	22.12	-25.12	13.54	-20.28
-87.01	-5.2	20.03	-31.33	36	23.7	33.6	-13.91	5.56	21.85	-0.77	-18.1	8.1	13.89	19.67	-16.49	16.14	3.29	63.69	-55.06	10.75	7.3	-4.84	-7.73	8.87	11.35	-2.69	-32.08	10.77	13.55	-21.57	-105.57	-4.08	10.11	13.26	-90.17	14.35	23.03	5	-6.15	-48.68	-9.36	18.56	4.39	-27.86	-6.29	28.96	-29.32	6.15	-18.44
-78.14	0.88	13.59	-42.04	40.39	30.53	29.89	-21.18	10.48	28.91	-3.21	-25.03	11.77	22.24	25.99	-21.18	10.02	6.69	71.29	-56	4.61	1.93	-2.23	-0.47	10.47	4.64	-7.89	-24.07	17.82	8.81	-22.73	-102.27	5.9	8.95	7.05	-87.88	22.02	26.22	-0.54	-9.34	-45.02	-0.82	17.28	-4.13	-25.25	1.1	30.07	-38.81	3.94	-11.25
-67.68	-0.24	5.34	-45.91	48.41	29.87	21.3	-23.32	19.24	31.19	-11.42	-27.08	19.55	25.56	25.93	-28.1	9.85	14.9	74.7	-62.14	1.77	2.11	4.9	4.53	5.42	-0.73	-5.91	-16.25	17.91	1.96	-13.98	-94.52	11.73	1.94	4.33	-80.11	29.43	24.61	-8.04	-4.67	-36.59	3.52	12.45	-8.01	-17.4	5.37	24.81	-46.78	8.46	-4.56
-62.71	-7.96	1.64	-42.72	53.92	21.72	14.04	-19.5	25.08	27.26	-18.85	-22.63	25.06	20.91	20.97	-31.07	15.89	21.49	74.2	-67.56	5.25	8.44	11.26	3.69	-2.37	0.16	0.58	-13.7	12.56	-1.69	4.01	-88.64	9.81	-6.08	8.66	-70.93	31.29	20.17	-11.33	7.4	-29.62	1.16	9.61	-4.61	-9.77	3.22	18	-47.66	15.93	-3.75
-66.28	-16.76	5.8	-37.64	52.76	11.5	12.74	-13.85	22.88	20.61	-20.1	-15.38	23.33	11.23	16.52	-27.11	23.39	21.51	74.17	-67.06	12.89	16.35	12.04	-1.65	-6.9	7.23	5.63	-17.2	7.42	0.8	24.38	-89.82	2.21	-9.43	18.18	-65.98	26.86	18.02	-7.48	20.83	-29.06	-4.88	13.03	2.82	-7.72	-3.31	16.18	-41.16	20.25	-9.46
-75.26	-20.45	15.28	-37.13	45.95	5.88	16.91	-12.21	13.11	16.76	-14.98	-11.34	14.82	2.95	17.59	-18.81	26.36	15.23	79.94	-60.44	18.83	19.49	6.86	-6.31	-4.85	15.09	4.66	-22.54	7.78	7.42	38.52	-97.96	-5.01	-6.13	26.88	-68	20.51	22.06	0.77	28.28	-34.82	-8.8	22.04	7.86	-12.25	-8.38	22.43	-32.31	17.91	-16.85
-82.9	-16.97	23.44	-43.9	38.73	7.79	21.53	-17.38	1.68	18.84	-8.33	-14.09	5.24	1.01	24.79	-12.28	22.19	7.62	93.41	-52.8	17.93	14.66	0.28	-5.52	1.72	16.86	-2.07	-23.78	14.32	12.65	41.88	-107.6	-6.46	0.55	29.04	-74.46	18.19	31.33	7.1	26.42	-41.85	-6.84	31.25	5.97	-19.2	-6.91	33.69	-27.42	10.79	-19.28
-84.04	-9.94	24.56	-54.82	36.28	14.3	21.3	-26.79	-4.43	25.09	-6.03	-21.79	1.31	5.22	33.67	-12.41	13.66	4.35	111.21	-50.64	9.97	4.49	-1.74	1.05	6.95	9.37	-9.89	-17.98	22.56	11.64	36.97	-112.02	-1.55	4.69	23.53	-79.26	22.65	40.11	6.43	18.23	-44.19	-0.35	34.56	-1.9	-22.46	1.26	42.86	-29.4	4.7	-13.52
-79.08	-5.81	18.32	-63.37	39.61	19.03	14.96	-34.26	-2.25	30.3	-10.29	-28.57	5.67	10.74	38.11	-18.96	6.69	7.27	126.87	-56.6	0.05	-4.35	3.45	8.75	5.89	-4.34	-13.51	-7.72	26.32	4.18	31.27	-108.29	5.29	2.45	14.69	-77.49	31.03	41.96	-1.16	10.66	-39.63	5.38	29.82	-10.2	-18.79	11	44.05	-35.72	4.76	-2.55
-73.48	-8.81	10.09	-64.61	44.77	17.26	6.47	-34.73	5.21	30	-17.96	-29.09	14.94	12.13	35.08	-26.55	5.69	13.04	135.5	-67.15	-5.13	-6.16	12.89	11.43	-1.43	-17.05	-11.22	0.65	22.64	-5	31.64	-99.6	8.14	-4.82	9.22	-69.31	36.97	34.66	-10.38	9.45	-31.54	5.45	20.59	-13.06	-10.42	15.68	37.01	-40.77	11.26	6.45
-73.41	-17.58	6.86	-58.94	46.02	9.69	1.94	-28.24	11.48	24.19	-23.07	-22.66	22.32	7.68	27.19	-28.68	10.23	15.96	137.31	-74.93	-2.28	-0.52	20.03	6.3	-9.8	-22.5	-6.07	1.75	14.2	-9.71	39.43	-92.78	4.26	-11.59	11.29	-60.03	35.43	22.18	-14.8	15.15	-26.24	-0.57	13.53	-8.87	-3.43	12.19	27.26	-40.34	19.22	7.45
-80.92	-26.08	11.81	-51.68	40.6	1.93	4.89	-19.99	11.69	17.6	-21.53	-13.84	22.82	0.74	20.8	-22.7	15.48	12.68	137.3	-74.29	5.88	7.48	19.67	-3.62	-12.82	-19.57	-3.3	-4.62	7.35	-7.09	49.94	-93.12	-3.75	-12.46	19.66	-56.15	26.67	12.06	-11.65	23.17	-28.17	-8.12	13.46	-1.41	-3.07	3.37	21.96	-34.89	22.22	0.1
-92.26	-28.23	21.78	-48.93	31.17	0.17	13.35	-16.52	6.19	16.11	-14.29	-8.8	16.98	-3.09	21.21	-11.9	16.24	5.09	141.24	-65.58	12.73	11.15	12	-11.57	-7.9	-12.54	-6.03	-13.22	7.21	0.08	56.43	-100.47	-10.13	-6.6	28.91	-60.36	16.25	10.02	-3.85	27.76	-36.45	-11.22	19.81	3.16	-9.62	-4.15	24.58	-29.01	17.46	-9.99
-100.69	-22.55	29.56	-52.85	24.04	6.31	21.35	-20.69	-0.01	22.14	-6.47	-10.53	10.26	-0.48	28.62	-3.18	11.21	-1.04	151.03	-55	12.82	7.47	2.57	-12.01	1.48	-7.26	-12.65	-17.16	13.63	5.43	55.49	-109.43	-10.48	1.47	33.83	-69.4	10.94	15.93	2.26	26.5	-45.67	-7.21	27.29	1.08	-18.02	-5.02	32.41	-27.65	8.17	-15.53
-101.53	-13.38	29.35	-60.07	24.4	16.34	23.38	-29.49	-1.42	32.5	-3.33	-16.53	8.67	6.81	37.9	-1.94	4.07	-0.54	163.11	-49.99	6.08	-0.65	-1.82	-4.84	8.34	-6.51	-18.04	-13.16	21.15	3.85	49.72	-113.61	-5.24	5.26	33.58	-76.54	13.65	24.13	1.85	22.13	-50.08	0.92	29.99	-6.09	-21.73	0.78	38.89	-32.06	1.37	-13.02
-95.47	-7.55	21.2	-64.47	32.19	23.35	18.7	-36.32	3.49	40.49	-6.1	-20.87	13.99	13.26	42.53	-8.1	0.55	6.85	171.25	-53.66	-2.16	-6.69	1.8	4.58	7.51	-8.07	-17.69	-3.94	23.12	-4.55	45.62	-110.48	0.67	1.41	32.3	-76.62	21.4	27.84	-4.88	20.2	-47.97	6.61	25.93	-12.81	-17.77	8.06	38.68	-38.72	2.53	-5.25
-87.68	-9.05	11.05	-62.14	41.82	22.79	11.83	-35.96	11.01	40.79	-11.11	-18.94	22.58	13.85	39.52	-16.24	3.75	16.13	171.7	-62.57	-5.29	-5.63	10.37	9.5	-0.36	-7.08	-11.44	3.94	16.73	-14.52	48.69	-103.14	1.75	-7.46	35.75	-69.89	27.57	24.16	-12.97	24.64	-42.81	4.68	18.37	-13.87	-9.1	10.56	31.69	-42.12	11.34	1.08
-83.65	-15.85	6.29	-54.59	46.06	15.89	9	-28.58	15.13	33.38	-12.78	-11.13	28.35	8.16	31.55	-19.69	11.51	20.73	166.76	-69.41	-0.53	2.2	17.2	6.89	-9.19	-0.46	-3.88	5.1	5.25	-19.58	59.31	-97.64	-3.67	-14.57	46.4	-61.72	26.98	16.06	-16.64	34.48	-40.29	-4.68	13.13	-8.5	-2.37	5.81	23.02	-39.15	21.71	0.6
-84.87	-21.56	10.37	-47.6	41.23	8.71	13.18	-19.62	12.31	23.61	-8.14	-2.63	27.69	0.76	24.72	-15.44	17.93	17.7	163.72	-68.48	8.97	11.43	17.1	-0.4	-12.11	10.01	-0.95	-0.57	-4.42	-16.88	72.62	-98.24	-12.05	-14.09	61.02	-58.37	19.69	9.8	-13.69	44.45	-43.62	-15.82	13.9	-0.93	-2.81	-2.99	18.87	-31.75	26.16	-6.61
-87.94	-20.44	20.32	-46.67	29.68	7.38	21.57	-15.68	4.31	18.15	0.57	0.6	22.36	-2.21	23.75	-6.22	17.94	10.13	169.76	-59.9	16.61	15.9	10.22	-6.05	-6.56	18.67	-5.35	-8.04	-6.82	-9.18	82.31	-104.05	-17.39	-5.74	72.78	-62.2	10.81	10.02	-7.03	48.86	-50.89	-21.63	19.39	2.91	-10.2	-9.52	21.77	-25.48	21.28	-15.32
-87.57	-12.18	29.21	-52.58	17.72	13.31	27.59	-19.56	-3.07	20.11	7.5	-3.53	18.01	2.1	28.34	1.86	11.26	4.85	186.4	-49.25	17.4	13.36	1.74	-5.32	3.83	20.21	-14.29	-11.16	-1.84	-2.51	85.23	-109.84	-15.94	4.87	76.33	-69.97	6.45	16.33	-2.16	45.76	-56.47	-18.69	24.4	0.05	-19.01	-9.25	28.73	-25.15	10.16	-19.34
-81.17	-2.32	31.32	-60.64	10.76	22.08	25.94	-28.25	-4.52	26.81	7.71	-11.57	19.6	11	33.58	4.06	2.63	7.15	207.97	-43.24	11.7	7.03	-2.32	1.28	12.11	13.89	-21.49	-7.49	5.48	-1.56	83.46	-110.21	-9.21	10.41	72.03	-75.4	9.05	23.89	-2.78	38.38	-55.52	-9.64	24.11	-7.03	-22.7	-2.85	33.76	-30.88	0.03	-16.34
[truncated: 613 more columns]

## Sheet: subs_116
sub_1								sub_2								sub_3								sub_4								sub_5								sub_6								sub_7
total	total	α% (8-13Hz)		β-1% (14-20Hz)		β-2% (20-30Hz)		total	total	α% (8-13Hz)		β-1% (14-20Hz)		β-2% (20-30Hz)		total	total	α% (8-13Hz)		β-1% (14-20Hz)		β-2% (20-30Hz)		total	total	α% (8-13Hz)		β-1% (14-20Hz)		β-2% (20-30Hz)		total	total	α% (8-13Hz)		β-1% (14-20Hz)		β-2% (20-30Hz)		total	total	α% (8-13Hz)		β-1% (14-20Hz)		β-2% (20-30Hz)		total	total
rest	work	rest	work	rest	work	rest	work	rest	work	rest	work	rest	work	rest	work	rest	work	rest	work	rest	work	rest	work	rest	work	rest	work	rest	work	rest	work	rest	work	rest	work	rest	work	rest	work	rest	work	rest	work	rest	work	rest	work	rest	work
-13.83	17.69	22.2801	22.1568	8.78882	8.39488	3.28634	8.9368	-71.26	-12.16	14.55	19.5512	10.3792	13.6159	5.07803	10.9034	1.92	-7.65	19.6599	16.5873	10.3906	11.7698	2.83173	8.53668	26.36	-33.12	21.0233	7.2087	8.2955	14.5487	-0.185092	3.76704	-64.31	-8.97	23.3239	18.9425	10.27	11.612	1.03973	1.82246	9.33	-0.96	13.1022	24.9264	7.95019	13.0777	3.09791	8.61558	26.92	7.4
-30.14	5.4	18.254	15.4623	10.4424	12.2674	3.35006	10.0863	-63.82	-7.64	20.986	20.0686	9.69707	16.9553	3.66448	9.82389	-2.75	-5.78	13.7343	18.2757	13.5675	14.8423	2.9366	11.1791	19.18	-41.44	22.4338	11.7931	6.97863	14.1946	2.35238	9.34649	-60.36	-17.02	20.0619	11.9737	9.958	11.9776	0.63912	7.23725	9.22	-0.04	17.5541	20.5442	6.23276	11.2205	0.301715	6.99997	24.01	9.08
-45.12	0.61	17.117	18.4313	9.39966	11.6208	5.51805	5.72508	-63.68	-1	18.5828	19.2925	8.48928	12.2025	7.39312	12.5883	-13.05	-10.65	22.0738	20.8177	11.0047	14.4695	2.61663	9.63481	15.71	-50.42	25.9254	7.77157	9.50708	12.2704	1.59537	6.04458	-51.41	-16.54	18.126	23.5245	8.03039	12.4983	4.83146	3.34656	5.36	0.32	18.3417	13.5902	8.97271	11.1023	2.76651	5.34854	15.54	4.06
-53.08	3.69	15.3198	15.4121	10.5495	13.9758	3.6649	7.56808	-70.63	1.57	17.448	18.5778	10.5241	13.6203	5.46424	8.76263	-21.58	-20.56	17.7491	19.6476	12.9246	14.6543	3.13802	7.5097	18.11	-54.14	22.1456	14.7507	8.21648	12.2244	3.19672	4.34532	-43.98	-10.78	18.1345	16.4586	10.1948	14.8148	0.979189	8.10074	-3.63	-3.26	16.6577	13.9252	6.80993	12.2784	1.01783	6.44411	8.09	-4.83
-51.45	9.68	21.486	22.6907	9.58941	12.1154	4.90187	6.01647	-79.23	-2.8	17.9131	20.5403	8.80671	19.6588	7.51325	11.6009	-22.45	-29.57	17.3863	17.4768	12.3429	12.8829	4.74074	5.99194	23.19	-50.51	10.64	10.3293	6.60099	7.27408	1.36708	7.67383	-43.49	-6.72	15.7161	19.967	8.97139	12.1488	-0.158305	6.51687	-13.96	-10.48	19.4911	20.3471	8.56495	8.81315	1.16073	4.17183	7.66	-11.64
-42.7	12.47	18.2154	10.4821	11.3613	11.3921	0.888885	8.53262	-82.71	-11.28	19.2586	19.3628	10.167	10.9619	5.45723	12.0741	-15.7	-31.83	14.9628	16.6529	10.4232	17.1371	3.4335	5.89011	25.21	-42.96	16.8352	7.62676	9.19728	12.224	1.8192	7.29457	-50.1	-9.6	21.5467	15.2967	11.4606	11.8295	2.45402	3.89048	-19.53	-16.93	14.8303	16.0134	6.25746	5.95989	2.70539	5.98146	14.98	-12.13
-33.12	9.56	19.0638	15.4587	9.80025	13.6754	5.70296	5.01503	-77.99	-17.43	20.5522	20.5356	10.9008	13.2042	3.92922	12.909	-7.02	-26.03	17.9897	11.4963	10.5185	10.3458	3.90445	10.8369	20.76	-37.63	20.8937	7.18635	7.21813	10.6809	3.45761	10.5464	-58.64	-18.9	15.2636	14.4291	11.1762	14.7787	0.796195	4.02724	-16.84	-17.33	22.7816	13.4469	7.20471	10.7695	1.44008	7.17041	24.92	-7.09
-29.14	3.79	19.4718	13.5627	11.0171	13.3632	3.97789	8.74308	-68.1	-16.1	20.1265	19.9868	10.2401	14.115	5.33853	12.0947	-3.23	-16.39	24.5381	18.3411	9.19836	17.7996	1.46542	5.1597	11.9	-38.61	19.143	10.812	9.57845	10.1248	2.05228	4.83567	-62.69	-28.62	23.2226	14.7855	10.3147	11.608	0.975268	6.38275	-8.02	-9.93	17.2879	10.2822	8.28481	11.0523	0.914794	6.11054	30.35	-1.41
-33.49	0.8	16.823	20.3309	10.6349	11.2985	4.93414	2.79211	-60.04	-7.42	21.1073	22.4525	9.47877	14.4834	5.29172	11.3045	-6.98	-9.49	20.0822	12.1312	10.5252	9.70284	3.27855	6.57212	4.76	-44.68	18.7132	3.27875	8.10374	12.7961	1.79575	6.86854	-59.48	-31.81	21.9662	20.2819	9.26524	15.3019	-0.847136	3.43869	0.39	1.52	16.7411	15.0958	8.37146	5.44541	1.12404	5.62074	27.64	0.11
-43.53	4.33	20.2814	16.4401	10.7927	13.3168	4.14119	6.99439	-59.62	3.15	15.9636	18.3392	9.70718	14.7876	6.36307	9.30642	-14.82	-9.28	18.7162	23.3557	9.41875	13.0527	2.74002	11.0584	4.85	-50.3	17.8447	12.0836	8.06335	10.2548	2.3072	10.1872	-51.93	-25.73	18.7008	14.7005	10.6843	18.3547	1.54256	3.92704	2.25	9.99	19.0316	12.3399	7.642	10.1074	0.104463	5.89269	19.34	-3.18
-52.95	13.04	16.3681	23.244	8.6154	12.506	5.61959	11.3493	-67.16	8.93	19.1177	21.6322	10.5349	14.8406	6.64318	9.47952	-20.14	-14.04	20.4198	13.9136	10.8094	9.67667	2.07842	8.40523	12.62	-50	14.5479	10.2826	6.98575	14.8071	2.54435	7.08902	-46.22	-13.89	18.5759	19.1659	10.9871	13.1135	-0.213477	5.24254	-3.65	10.18	15.5026	17.626	6.89384	6.48063	0.403988	3.56641	12.22	-7.13
-55.69	21.36	17.2944	21.483	10.1413	12.1529	4.17507	7.36774	-77.36	6.82	16.1742	21.9697	10.6855	16.4491	5.03014	9.15147	-18.38	-17.84	17.4463	17.5619	12.7167	12.4589	2.06174	8.05871	22.87	-42.69	21.2341	10.3983	9.12231	12.177	1.17768	9.22191	-47	-3.45	23.8548	13.6181	12.3609	16.6786	1.34997	6.97046	-12.74	2.48	10.0411	16.8176	8.27946	8.95204	2.00607	0.943179	11.99	-6.15
-49.66	23.7	18.1353	18.938	9.82242	12.3629	5.78646	7.50328	-83.38	-0.46	18.367	18.0152	10.9565	17.656	5.95897	8.58905	-10.57	-15.34	18.0669	20.4771	10.3377	14.7588	1.64073	8.8354	28.55	-32.59	22.6116	2.55057	8.69383	12.0333	3.11497	9.53933	-53.8	0.03	22.8806	13.9906	8.74496	13.6525	2.69345	5.78499	-18.29	-7.2	15.2167	14.5384	8.23929	13.2542	2.43727	8.35754	18.88	2.05
-38.1	18.76	24.5279	15.8769	10.9325	17.5831	4.4815	12.3658	-81.99	-6.67	13.9699	19.1813	10.658	16.0342	6.54031	10.7107	-2.42	-6.25	14.7696	23.5928	9.94993	10.0632	1.272	8.60104	26.1	-25.96	20.0153	3.01832	6.38186	9.47671	3.0177	7.55058	-61.57	-3.59	14.9594	16.8355	7.87619	11.4825	1.93332	6.56241	-16.72	-11.7	20.2161	13.4028	8.7232	9.54205	0.987117	4.34984	27.58	14.3
-27.53	10.71	21.1171	14.1607	9.93701	16.706	6.34859	8.35791	-75.89	-6.69	20.1479	24.1713	10.5538	15.0081	6.47128	9.40742	0.21	4.19	20.0461	24.4118	11.1031	12.7317	2.30524	7.86683	18.16	-26.23	19.572	4.04578	8.04322	13.0633	2.69686	5.70985	-64.74	-9.36	16.6179	10.1034	9.94142	15.3829	0.0231848	6.71908	-10.49	-7.81	19.7698	12.526	9.28526	8.76264	0.638644	7.7445	31.43	23.96
-23.71	6.12	16.7976	16.3754	9.58949	14.703	2.48929	8.12871	-71.26	-0.22	18.4887	15.5935	10.2208	15.7372	4.45861	10.6352	-4.14	9.15	19.9535	21.3907	10.3026	14.5643	0.769903	6.29337	11.53	-31.26	22.6622	8.17741	6.52658	15.4303	-0.0204649	3.96064	-61.62	-11.43	20.9968	16.4239	10.402	14.6174	0.523571	7.36387	-6.22	1.49	18.7624	14.5947	7.78743	8.7294	3.07474	6.64979	27.68	25.77
-27.94	9.05	15.4858	17.0294	10.4433	14.2322	6.60479	6.67532	-72.67	8.37	15.1719	24.0697	9.58459	14.9015	6.53373	12.1275	-11.44	5.56	21.8193	11.4573	8.21347	11.7016	2.35807	14.2847	11.89	-34.95	23.5705	9.42511	8.105	10.3674	3.88573	9.02204	-55.68	-7.69	21.5172	18.5696	9.9985	17.7918	3.57791	5.60049	-9.54	9.45	19.0138	14.7956	9.12677	9.97618	1.99989	6.80617	19.53	19.68
-36.36	17.92	22.1887	20.587	10.6071	13.487	4.31939	1.39357	-79.33	13.6	18.4149	14.4148	10.1668	17.3396	6.34916	10.8106	-15.45	-3.47	19.8644	21.1754	10.3127	13.144	2.74792	10.0623	19.41	-32.05	19.0155	10.9803	8.48378	10.8273	3.21802	9.39622	-52.7	-1.41	16.7884	16.4749	11.1284	11.4537	0.201747	4.80115	-20.6	10.62	16.3947	12.1744	8.67024	10.4498	0.420358	6.44207	13.58	10.81
-42.66	26.52	15.8837	17.727	7.77679	9.99175	7.14271	7.92741	-85.76	13.09	18.3539	16.9312	10.1356	15.6718	6.24272	6.82058	-12.66	-11.02	16.2182	21.5496	8.89895	12.9618	1.00024	9.93251	28.6	-22.47	21.3199	8.00441	7.83767	11.9861	1.72234	6.64811	-56.09	1.55	20.1427	17.7281	8.49933	16.7818	1.6806	4.95893	-33.76	4.79	20.3989	15.0192	7.75338	5.42973	0.847106	9.15798	14.54	5.57
-42.63	28.63	18.4367	14.0452	10.5495	11.073	3.02236	2.85281	-86.35	9.18	25.2908	23.6213	7.83957	16.3243	3.58288	9.80169	-5.08	-11.71	17.1998	13.0078	7.94228	12.8253	0.714364	7.77247	32.46	-11.68	16.706	8.12494	8.608	18.4072	2.84268	5.49299	-64.12	-2.38	19.856	10.322	10.5848	17.3216	1.75306	6.41213	-41.81	-3.29	19.0554	17.7735	7.17795	7.29627	1.48682	9.10994	21.62	6.91
-37	22.54	23.2733	10.463	10.8605	14.9704	5.17939	4.75052	-80.14	6.77	17.1552	18.5138	9.93746	16.3076	6.15565	9.9848	1.34	-5.8	19.9479	15.9481	9.29396	12.8701	1.15661	8.39179	27.8	-6.83	17.2867	9.84909	8.40397	13.1499	2.80389	7.50743	-71.27	-11.28	24.5283	7.67024	11.6659	12.0062	0.697532	4.89682	-41.36	-7.9	24.2269	17.0569	8.04819	12.7612	2.6473	6.7323	29.2	12.31
-30.74	12.22	25.3199	14.0011	10.392	16.3681	3.67506	10.6667	-71.94	9.2	15.872	13.1306	7.88685	16.6561	5.34244	14.2612	1.43	1.16	18.6631	22.7322	10.787	16.002	0.886295	12.3112	17.66	-11.43	18.7259	14.0435	8.01891	10.6858	1.9178	12.4805	-72.61	-19.01	20.7639	13.7608	10.0667	13.823	0.910382	11.3397	-35.24	-6.85	19.9488	11.4347	8.59452	6.66624	0.746352	8.44334	31.3	15.99
-29.03	4.16	18.5049	15.2882	10.3191	12.8875	3.8264	5.62811	-68.77	15.36	18.7421	23.5815	11.2197	12.1254	4.73876	10.2433	-5.09	2.73	21.3164	20.0717	10.4454	12.5472	1.45011	6.63194	8.96	-22.56	16.3089	8.19476	9.55555	13.106	2.29191	7.60703	-67.86	-19.88	18.7531	19.1162	10.8824	12.4016	3.00386	7.99278	-30.2	-3.01	20.1429	10.7266	7.78412	11.144	2.01955	5.02179	26.2	13.45
-33.21	2.42	24.1551	11.7625	9.14799	11.0681	6.15115	5.772	-74.34	20.42	25.1167	19.8664	9.90258	16.2002	6.98502	7.41686	-13.2	-3.39	16.4856	23.1767	10.6636	15.0693	1.42254	11.12	7.29	-32.91	18.2577	7.68117	7.73554	16.6686	2.66963	10.8724	-61.74	-13.35	21.1851	16.1144	10.7114	14.5156	1.95337	6.9348	-31.57	-1.62	13.4362	17.5495	8.1423	9.38346	0.585584	6.51178	17.74	5.05
-39.67	5.79	20.8627	16.7292	11.274	16.0205	3.1605	2.78003	-86.02	19.6	12.2634	18.1715	10.3712	13.1552	4.47089	9.98193	-16.45	-13.65	17.5832	18.5368	10.1805	11.5255	3.44295	4.51108	12.84	-36.09	14.5328	6.99499	8.17857	9.70435	0.625894	7.97052	-60.34	-4.66	19.6643	18.1763	9.14008	9.17067	2.84918	5.7935	-39.32	-5.76	18.02	14.3733	9.25416	5.80297	1.00579	5.69929	12.19	-4.28
-42.74	9.15	21.4642	10.3094	9.36282	9.60808	3.37404	5.28842	-96.59	12.08	11.9794	16.8239	8.53016	18.6064	2.87563	10.4356	-11.91	-21.5	16.0962	22.375	11.2136	17.3226	0.104332	6.37231	20.56	-31.18	16.0615	10.7655	8.64067	8.85127	2.45843	13.7878	-66.25	-0.92	20.7952	12.1041	10.3121	14.0126	0.863862	2.37343	-48.32	-13.56	19.3504	16.6807	6.71983	9.96602	0.598093	6.04998	13.36	-8.69
-39.23	8.07	18.4504	19.2185	6.54257	12.7027	4.41276	0.0519453	-99.67	2.01	19.3458	18.6244	10.8535	17.0326	6.15202	6.10413	-2.53	-22.45	14.4142	23.3777	9.75083	14.7007	2.61409	7.677	24.18	-23.11	19.0881	7.8233	8.36989	16.1083	2.06123	4.25446	-76.35	-5.53	24.1549	11.1337	10.6034	14.6755	0.208904	7.23419	-52.68	-19.49	16.8256	20.2066	6.70656	10.2454	1.99395	5.92522	19.67	-5.77
-31.16	2.68	22.2849	21.7337	11.8031	12.6793	4.71231	6.45681	-94.41	-4.4	17.4586	17.5893	9.81811	17.7768	4.96224	15.0065	5.11	-17.35	19.1123	18.1929	10.7524	11.814	3.79249	7.15751	21.01	-18.65	23.1685	11.177	6.56548	10.3815	3.85234	7.4771	-83.95	-15.33	19.6189	19.937	10.3145	15.0929	1.31856	1.78558	-50.44	-18.66	17.2391	17.2247	7.59029	10.0467	1.8975	5.49501	25.56	1.74
-24.28	-2.24	13.5316	19.2978	12.8465	10.47	4.00388	4.3535	-85.98	-3.35	19.1492	19.4842	9.37566	9.43631	4.04532	14.8119	5.74	-11.6	15.9563	18.3793	8.43048	16.5941	2.63861	11.3684	13.74	-21.09	18.2467	10.989	10.2848	14.0246	3.07104	8.6849	-83.8	-22.89	16.8014	15.3571	10.9979	14.0425	1.16206	3.9722	-45.14	-10.91	14.2914	11.7708	8.00919	9.15853	1.97813	3.18842	26.02	8.19
-23.66	-1.12	22.7664	20.4736	9.43459	14.247	3.53273	4.93513	-81.44	3.79	21.1895	20.7516	10.6163	13.4446	7.67342	11.2767	-0.58	-10.68	20.4729	15.7578	13.0414	18.0444	1.7529	12.913	8.11	-27.85	15.3078	-2.09504	9.12663	6.26518	3.64233	3.70939	-76.13	-22.02	20.0402	21.7927	10.4671	14.0312	0.640098	1.25408	-42.9	-1.22	19.2977	6.97298	5.01817	8.56593	1.40717	2.25773	20.65	9.45
-29.59	7.72	19.2441	17.4271	10.4278	12.365	6.35824	4.51574	-84.29	11.76	20.7841	18.9469	12.0787	16.5384	5.79944	11.2543	-8.54	-15.89	20.1556	15.4651	8.47892	14.2794	0.415867	8.76645	8.23	-32.68	16.8556	7.89555	8.54484	12.0145	3.04016	5.54484	-66.54	-12.49	19.7666	16.3353	11.1506	12.9048	0.318767	2.67575	-47.48	3.96	13.8884	21.0953	9.30845	8.52088	4.21356	9.40637	14.08	6.03
-37.18	20.33	24.9693	15.8798	10.1933	12.8741	6.05839	3.62236	-91.96	15.6	16.6699	18.8295	9.0553	12.9034	4.56294	13.7548	-11.71	-23.19	18.5921	16.5798	12.9828	16.8533	2.68581	6.4201	13.41	-30.7	22.5239	4.23586	6.96917	9.34441	3.92152	5.6971	-61.97	0	19.4511	19.5237	11.1478	17.227	0.316767	3.56229	-57.25	1.68	21.4588	8.11205	8.0695	9.77731	3.30732	10.361	12.27	2.55
-40.02	29.78	25.0901	11.7749	10.7463	8.144	4.89771	8.50143	-98.04	14.49	17.5336	17.9493	10.6471	15.2233	4.88718	8.31569	-7.37	-26.37	18.8352	21.9798	10.6323	15.2132	2.11509	10.4825	18.9	-22.26	21.1049	10.6971	8.57518	13.8798	3.84069	10.6439	-65.56	8.16	18.493	14.531	9.79982	11.5364	0.829371	2.94215	-66.38	-5.06	14.7642	16.5339	9.31855	8.3115	0.981492	3.24029	17.75	3.9
-35.13	31.26	16.5406	16.0846	8.99934	14.0015	1.44543	5.16166	-97.53	12.14	22.8296	17.2542	9.81951	13.5925	3.95941	10.9752	1.47	-21.88	16.5271	19.1125	10.8613	13.3044	0.846788	10.0109	19.81	-12.6	16.703	8.73144	7.61791	10.6633	1.98064	4.60361	-74.44	8.48	22.7143	17.6371	9.67224	13.9991	1.4386	4.82026	-69.3	-9.45	23.356	20.3982	9.55853	9.08655	2.01718	10.3768	27.39	11.08
-25.42	25.49	20.1414	15.7012	11.0834	13.5063	5.75633	7.29134	-90.88	13.51	16.1233	12.293	8.80551	14.2647	6.50969	7.70571	8.45	-11.68	14.9216	19.2836	9.75383	10.0841	3.4575	9.59428	15.23	-7.65	19.8549	7.20835	7.74036	12.153	5.31794	7.04336	-82	3.44	22.8381	14.2836	9.44416	14.6431	2.46525	5.11268	-65.03	-5.96	19.2282	13.4952	7.40906	7.4342	-0.0454917	3.22357	34.64	20.12
-17.6	17.88	21.8105	14.3758	8.44086	14.4591	5.29422	10.8406	-83.72	20.42	16.3589	22.726	11.4353	13.2625	4.88957	14.8579	8.76	-2.01	18.8114	20.17	10.4159	13.1599	2.00605	11.1812	9.04	-9.41	19.0797	10.4515	10.5292	11.4688	2.94009	11.6813	-82.92	-0.99	18.1392	11.6024	9.94538	9.81834	2.34507	6.16119	-58.01	5.24	15.9617	12.2663	8.8126	11.9786	3.65363	6.09673	34.48	25.08
-17.14	14.15	16.836	12.4817	9.25116	10.6388	1.60055	8.03498	-82.57	29.56	13.5815	15.5658	9.96299	15.6703	5.92798	9.37424	2.72	1.16	16.5126	22.0905	11.0416	11.8793	2.32326	8.28878	6.9	-14.47	17.3989	9.73514	7.09241	10.1835	1.17816	10.2033	-77.06	-0.38	16.3361	11.6839	10.2839	12.5594	1.77013	5.47091	-54.71	18.17	20.9208	24.7851	8.88505	11.342	0.905482	5.96671	27.23	22.78
-24.14	15.87	20.5515	12.2352	9.73331	12.1243	3.25997	9.18217	-89.88	34.69	18.6232	19.0028	11.1632	14.0637	6.5554	10.0771	-4.62	-3.65	19.6057	13.9819	10.4955	6.70864	1.60346	7.29196	11.58	-17	15.1221	8.85639	7.2451	12.4641	0.431514	10.9371	-69.35	4.74	23.4723	13.9315	11.2737	14.3469	-0.180592	0.246721	-58.71	25.24	19.9924	20.835	7.44515	8.69313	-0.189538	4.75562	18.33	15.47
-33.24	19.45	20.0645	12.9223	8.11603	11.3697	4.88321	10.7203	-102.15	31.29	13.056	21.6203	9.90464	14.9203	6.2355	8.77738	-7.5	-12.5	18.7446	17.7032	9.91039	12.5515	4.2619	10.0805	20.43	-13.67	20.8828	4.52893	6.98628	10.2348	3.00514	4.5705	-65.93	9.52	19.4298	15.6149	9.29176	13.9141	0.918964	-0.718383	-67.84	22.6	20.7494	11.4615	9.52127	10.0273	2.29301	6.09306	14.15	9.3
-37.76	19.31	19.1853	16.9173	10.6028	12.2675	4.92323	5.72958	-112.54	20.27	14.0182	16.8359	9.37744	15.2954	6.62965	12.3673	-3.88	-19.2	16.2692	19.1493	11.2912	12.3816	2.04587	9.91618	27.12	-6.57	14.4542	12.1909	9.07252	13.8478	3.39047	7.49657	-69.45	8.91	19.6115	17.4337	10.3942	11.8308	2.7324	5.24943	-75.82	12.79	14.0527	20.981	9.7138	10.325	1.90304	5.77004	17.24	9.48
-34.69	12.63	20.6121	15.448	11.2241	9.45443	3.42555	7.7848	-115.87	7.69	14.9026	21.3416	10.715	19.9115	5.06219	11.3355	3	-20.03	20.9677	21.6992	10.05	12.918	4.04068	9.02313	26.32	-1.66	18.8136	8.19694	7.20871	11.0779	0.220999	8.53768	-77.24	1.81	24.6113	11.5385	11.7944	12.9968	0.868745	5.3386	-76.96	2.59	18.2599	14.5423	8.08426	8.337	2.29199	4.55391	24.53	16.03
-26.81	1.93	18.8985	15.6484	9.23832	14.9626	3.72284	7.38513	-112.19	0.61	16.4597	21.309	11.2888	14.3622	3.6776	11.6246	7.36	-16.31	17.2272	18.8097	9.81303	12.8077	0.613347	9.97159	17.9	-4.04	25.6895	8.42534	9.23273	9.35539	2.65394	5.97636	-83.68	-7.91	20.8548	16.3326	10.0562	14.3205	0.514077	6.94252	-70.51	-2.08	17.5533	22.4199	8.27141	6.33075	2.42712	4.1129	29.81	23.56
-20.34	-6.64	19.8211	18.1907	9.7227	12.9541	3.94237	6.28006	-106.29	2.14	20.2623	17.9734	10.1465	16.8333	7.08286	9.06159	5.51	-13.13	20.1711	22.2325	10.8842	16.11	3.19687	11.465	7.23	-13.63	16.5099	7.4121	8.42995	10.2104	2.11545	5.14167	-84.75	-14.33	17.978	18.0754	10.339	16.5922	2.69151	7.79881	-61.36	-0.44	18.7088	16.5193	6.74425	10.6669	0.52106	7.14399	28.66	25.28
-20.05	-8.02	13.6813	15.9324	9.44019	13.6991	4.83715	7.23248	-103.74	9.33	17.0979	23.0335	9.19059	15.3317	5.49921	9.11878	-1.1	-15	14.9081	16.5335	10.4257	15.1385	3.87921	6.06754	1.3	-24.96	18.0746	2.91309	8.28642	11.9394	2.44574	11.0354	-81.1	-14.09	19.1218	11.0567	11.2975	11.5241	2.02304	7.59199	-56.31	2.92	14.6878	13.2572	8.47447	7.82146	3.13327	6.37122	21.76	18.34
-25.72	-2.29	17.4204	22.1512	11.1792	12.8613	2.4204	6.88146	-106.59	15.56	18.0421	26.5816	10.1629	14.8346	5.67735	9.95134	-6.88	-22.04	25.8271	12.6169	12.1376	14.1663	1.09494	9.16201	3.61	-31.1	22.4675	11.9753	8.4488	17.5714	2.23035	9.54439	-77.35	-8.91	19.6682	13.3577	10.2733	11.3283	0.41746	8.37253	-59.05	1.94	14.3909	15.4711	8.73672	10.2691	2.782	6.11666	14.26	6.26
-32.56	5.21	17.1177	16.1339	8.85101	19.1658	2.99035	4.76957	-112.04	15.56	12.5336	13.9427	10.4764	16.5427	8.38803	8.288	-6.5	-29.65	22.6336	24.9877	11.7449	12.0838	2.42314	7.78474	11.57	-28.86	14.8427	9.37547	8.56833	12.7761	2.11161	2.21495	-78.05	-4.21	16.6966	11.5877	10.3848	14.2254	-0.585822	4.36572	-67.5	-5.93	17.3025	16.8533	9.2346	11.7216	2.66965	11.91	11.77	-3.49
-35.12	7.97	18.8793	15.542	9.9794	16.8009	4.29297	3.53764	-115.01	9.32	20.0968	24.3586	11.5335	14.8365	4.55508	13.2826	0.85	-32	19.222	17.959	10.0633	12.5489	3.65927	8.76602	18.62	-21.06	14.3502	9.48956	7.86566	9.6077	3.80733	9.14287	-83.72	-4.73	19.2693	12.3676	10.756	12.4214	-0.29788	5.48159	-75.58	-17.47	16.4662	9.79609	7.93726	5.72811	0.930516	7.80587	15.98	-4.94
-31.64	3.28	20.3944	14.8479	10.6023	12.9432	7.15222	10.0308	-112.39	1.8	17.4297	18.5193	9.65048	14.0725	5.57597	11.4827	10.63	-26.57	21.9842	25.1534	11.6142	13.8022	3.07173	10.2924	19.15	-14.22	22.7949	2.55925	10.7516	12.0985	4.1853	6.92345	-90.11	-10.61	16.3472	13.1367	9.72184	13.0549	1.65318	3.37659	-78.02	-25.82	19.6549	19.3051	8.8231	10.8619	2.19507	2.92429	23.53	2
-25.32	-5.6	19.811	18.6067	10.2281	13.1058	4.83504	8.92253	-105.71	-1.07	11.9868	18.4113	8.54254	13.1722	4.03222	11.9557	16.3	-16.4	15.1277	11.8357	10.3386	11.9042	1.28189	5.51667	12.66	-13.49	18.6501	3.35853	8.72173	14.3422	2.0704	11.5081	-91.42	-17.04	22.1014	16.0069	9.24301	13.694	-1.15805	9.66716	-74.35	-25.47	19.0378	17.3846	7.0673	12.0406	1.46638	6.31781	28.79	11.7
-21.64	-11.87	14.107	17.7318	9.50747	14.3274	3.37325	4.30556	-99.92	2.9	20.6714	16.9827	9.44038	15.4961	6.137	15.5891	14.36	-7.96	16.6152	11.809	10.7155	12.4612	6.1854	7.84051	3.89	-18.77	21.1639	7.37983	10.6428	10.632	3.95646	7.9615	-84.95	-17.89	18.7076	8.30031	10.2568	12.5815	1.39224	1.53181	-69.05	-16.32	20.7731	23.3404	7.53778	7.26867	0.573607	9.81208	28.38	17.2
-23.81	-10.45	19.7463	14.1254	9.87511	13.7168	4.82992	7.1137	-99.36	10.46	13.8399	20.443	12.1478	19.7867	6.40788	9.94513	7.1	-6.4	20.9605	16.695	11.8106	15.3606	3.08524	9.89247	-0.98	-25.05	21.6595	7.77814	8.34703	7.73117	1.02039	6.00186	-73.58	-10.62	18.0891	15.6007	9.53715	13.7774	1.03193	2.77767	-67.71	-3.71	18.9922	14.7074	9.33194	7.14978	0.67831	11.9527	23.89	15.6
-29.95	-1.77	19.7725	14.7647	9.65527	19.8523	5.13528	8.58655	-104.08	15.61	19.321	15.2389	9.55455	14.1186	5.10963	5.17903	0.94	-11.72	12.9878	17.1714	10.2353	16.3371	1.71921	11.1179	0.89	-26.52	21.8772	13.5839	9.83473	11.1162	2.17177	4.64208	-63.96	1.46	19.9952	16.0267	9.12839	14.9361	2.94543	8.06861	-72.48	5.53	19.1442	16.0854	8.77389	6.28193	3.21158	8.67711	20.59	10.04
-34.27	8.58	21.6525	12.7761	9.87166	12.4233	3.82045	6.40631	-109.5	14.38	19.789	18.1404	8.77504	17.6865	6.78291	8.89567	1.48	-18.86	18.6936	19.0845	9.44494	13.144	1.22004	8.27195	6.94	-21.21	20.1416	7.78188	9.55806	15.2493	0.703698	6.48364	-61.69	11.32	21.4326	14.8917	10.5311	11.9811	1.76271	5.05789	-80.16	7.95	11.8935	15.1413	6.55808	11.3006	1.38896	3.79057	23.01	7.04
-31.5	14.15	18.8777	12.9929	9.73981	12.7704	3.33033	8.72769	-109.93	8	13.567	18.4638	9.14563	15.6282	2.34902	10.7748	9.16	-21.73	23.3001	23.3772	8.09386	10.5862	2.59272	8.04782	11.47	-12.51	15.8568	9.23	8.87499	13.7329	2.09992	7.35505	-67.21	13.37	18.6299	11.449	10.9442	12.4725	2.18502	5.07593	-84.7	5.66	17.8385	17.3233	7.38336	7.81106	1.9875	8.45215	31.14	11.12
-21.21	12.33	18.4999	18.9457	9.5158	13.7012	6.78833	6.32706	-103.2	1.96	16.9373	20.9771	10.5635	12.5991	7.047	10.8596	18.85	-17.92	20.5865	15.6375	12.0175	15.8907	3.91204	11.0192	10.24	-6.53	20.7421	10.1643	7.48375	10.3659	3.41772	11.2704	-75.36	7.61	22.7361	13.6756	10.6995	13.2622	3.71316	0.766845	-81.9	4.02	20.7292	15.3406	6.43853	10.5225	0.580132	3.07062	39.99	21.2
-8.55	6.01	22.9204	19.2478	9.98631	11.673	2.69233	6.26964	-92.82	1.51	19.9089	23.2657	10.1531	15.4916	6.39866	7.98682	23.73	-10.55	14.2597	23.8044	11.1745	13.3655	1.92264	7.64487	3.9	-7.3	22.7421	10.4408	9.13914	14.4497	2.14618	10.1302	-79.24	-0.37	18.6243	17.3197	12.3668	13.1422	2.40785	4.45242	-72.78	7.03	14.7284	15.228	8.7494	8.14023	1.34766	7.11536	43.35	31.44
-0.69	0.89	17.1012	18.7252	9.33875	9.83674	4.40303	9.61448	-85.71	7.34	20.9717	17.8416	10.233	14.2154	3.69609	11.1744	20.47	-5.73	19.9447	16.2343	9.24159	15.0306	3.13528	7.89849	-2.48	-13.74	21.5547	4.12182	7.70542	8.86411	2.31818	7.29696	-75.34	-3.72	19.7338	16.4665	10.3281	13.3273	2.09533	7.59368	-62.97	13.89	17.8722	13.2285	8.10223	6.0464	3.16285	8.14081	38.67	35.85
-1.58	0.85	13.8509	9.43427	11.5572	11.5274	2.6151	1.55189	-87.12	14.76	13.5916	15.1275	11.1452	17.452	5.76203	13.9359	11.69	-7.69	16.6542	22.6301	10.9552	11.1539	4.46424	7.51645	-3.5	-20.6	20.3492	5.25823	8.17191	11.5925	2.68614	4.44629	-66.03	0.48	21.6883	18.1775	10.1608	12.1223	0.9915	2.79085	-58.48	19.66	20.5597	14.5632	7.22379	8.2133	0.325917	6.98066	29.32	32.91
-8.89	4.95	20.4256	18.6337	10.1658	14.6397	3.71873	6.74309	-96.53	17.13	19.2626	20.3862	10.2487	20.7566	1.80583	11.0148	3.95	-15.46	19.7848	18.8974	11.6394	12.1171	4.99498	8.44329	2.14	-22.62	21.8459	13.7168	9.44739	11.5012	0.992295	6.90013	-57.75	9.09	19.0462	14.5825	10.9772	13.3311	2.51002	3.5682	-61.22	19.42	18.7221	15.9078	9.4459	8.90336	3.99976	6.07131	22.31	26.57
-15.74	8.25	18.2724	15.4672	10.1065	6.84074	5.4449	7.44363	-107.69	11.04	15.859	20.6908	11.669	13.807	5.06912	11.0556	2.71	-23.67	17.7049	19.0419	9.36069	17.2501	1.48009	5.94064	10.48	-18.59	16.9951	13.9651	9.72724	10.0631	1.32518	7.49416	-56.08	15.37	22.7263	11.5982	7.89099	12.3801	0.421489	5.24599	-67.69	12.41	16.4707	10.6158	9.23778	10.1489	1.96557	8.87584	23.05	22.81
-15.89	5.89	19.3539	17.8185	9.11523	14.6937	2.68327	6.32774	-113.06	-0.91	21.4172	15.666	9.63382	15.7256	4.99216	11.2973	8.34	-26.97	16.7335	19.5979	10.564	9.92527	2.54691	8.80379	15.23	-12.25	19.2936	4.70426	9.90665	12.0933	1.3269	4.9555	-61.66	14.14	18.4469	13.783	10.138	15.0601	0.141179	8.58917	-71.9	2.95	21.297	16.681	6.8761	10.8156	-0.486039	3.58581	31.21	24.77
-8.44	-2.94	20.4677	20.294	9.56631	16.2236	3.49597	8.34593	-109.14	-11.85	18.8067	18.7835	9.55628	15.3994	8.10184	11.4658	16.12	-24.39	18.7514	17.8812	10.1529	16.4036	3.38072	8.85813	12.79	-9.24	16.2407	10.4762	7.87261	8.93428	1.31875	10.3772	-69.87	5.64	22.6783	15.9844	11.0565	12.9684	3.1331	4.86922	-70.15	-2.85	20.2875	20.9263	8.14368	12.8566	-1.22478	10.49	40.88	30.19
1.61	-14.13	17.9679	10.3285	10.7225	12.4136	4.58661	6.93138	-99	-15.77	18.1515	24.897	12.087	9.3233	4.111	9.82165	20.04	-20.19	15.3153	12.6152	10.203	16.0686	4.09023	7.62083	5.07	-12.68	18.1264	14.3815	7.09461	11.775	2.33897	10.3052	-74.54	-4.78	17.7715	9.72759	10.7145	16.122	1.33863	9.03095	-64.1	-1.83	21.4714	16.5719	8.08591	8.30694	3.29876	5.68303	44.95	33.32
7.31	-21.65	18.1809	13.9232	10.6967	12.7848	3.1785	4.99104	-89.77	-11.92	22.9866	17.4882	9.87287	15.8049	6.07787	10.2826	17.52	-20.34	18.4736	14.0617	9.71493	13.404	2.35922	5.96499	-1.86	-20.69	18.6956	10.2402	7.88549	15.9055	4.07761	4.43184	-72.68	-10.74	17.1309	14.3465	11.732	11.7975	0.0858853	4.46084	-59.35	3.69	21.5025	15.4535	9.52011	10.6561	1.39236	6.9169	40.35	29.79
5.21	-22.04	21.3554	16.5178	10.0004	14.1905	6.25637	3.60454	-87.32	-5.21	20.1571	22.0916	11.1496	12.6195	6.37038	11.2569	11.22	-27.27	22.7623	21.4241	10.8285	9.14407	2.76634	6.8447	-2.53	-27.9	19.4615	3.88016	10.0811	12.9637	4.23348	5.55636	-66.67	-9.57	21.2405	11.9331	11.0062	15.1061	0.708279	1.22902	-60.93	7.81	19.373	18.4015	8.15172	12.9876	4.18623	5.05748	30.24	20.4
-1.99	-17.01	17.3148	14.2188	11.4898	11.4829	5.04956	6.6881	-92.02	-2.31	11.5497	15.1181	10.1062	13.9418	4.15426	13.3641	6.72	-37.31	15.7928	14.9069	12.2287	12.4929	2.53872	6.70194	3.68	-29.68	18.9088	6.46426	7.62508	15.1927	2.86477	8.31427	-62.14	-4.06	25.3472	22.326	9.17724	14.3383	0.774265	2.3872	-68.94	5.71	12.427	14.9078	9.79613	9.50918	1.434	2.72282	21.42	11
-7.62	-11.98	16.659	17.3045	8.11327	10.6822	5.38112	6.93342	-98.79	-6.41	20.1293	23.2728	10.114	15.2568	4.89893	8.59413	7.94	-42.96	18.8272	21.3701	11.3514	10.8419	3.39439	5.81238	11.99	-25.78	19.9078	9.81328	6.57874	11.9674	0.59827	7.32218	-63.42	-0.03	23.2225	15.3878	10.89	16.2102	3.84585	6.989	-78.15	-2.39	17.8128	20.3052	7.7509	9.08891	2.71789	3.99268	19.28	8.25
-6.15	-11.69	27.1974	17.1547	8.6825	16.0238	2.94674	8.94139	-101.32	-14.81	15.162	19.1389	11.5881	14.7248	4.38126	13.5801	13.96	-38.54	16.1202	20.3546	11.6329	16.2273	3.78085	9.31487	15.93	-20.55	16.3267	3.45216	7.54567	13.5011	3.57111	6.09681	-70.05	-1.72	21.2692	21.7177	9.77855	16.084	-0.2128	7.13446	-81.8	-11.27	17.3178	19.1813	5.69589	6.24203	2.51357	4.01808	23.88	14.69
2.65	-16.29	16.8437	16.8929	10.903	14.7595	4.35946	8.66956	-96.98	-21.25	17.3369	16.6627	10.1729	11.9178	6.00405	12.0292	19.81	-24.85	15.9529	12.6507	9.99559	12.4048	3.37684	6.78268	12.43	-19.49	17.458	3.53401	6.17494	12.8295	1.64272	6.19854	-77.23	-8.49	14.5024	15.3907	12.1437	15.0702	1.29359	7.89809	-76.93	-14.72	19.2474	23.2976	8.98866	13.9058	1.20813	7.11879	30.37	26.74
13.81	-21.13	20.768	16.7806	9.40651	12.8062	5.9666	9.26392	-88.72	-20.97	19.5628	18.0991	8.83669	16.2387	6.57769	8.212	20.5	-9.18	18.3735	15.7101	9.28822	15.0783	1.29369	7.14346	4.19	-24.82	23.5114	5.68015	7.46402	13.6323	4.00909	5.44228	-79.66	-15.35	18.8498	21.0579	10.9598	14.8346	4.55344	5.81872	-66.8	-10.41	16.0251	11.9725	7.17479	9.12289	0.596381	6.06126	33.12	37.19
21.06	-20.38	21.9252	19.706	11.9197	14.4511	2.39721	4.12888	-82.5	-14.52	19.9599	14.4917	11.311	15.9914	5.41634	11.0336	15.08	-0.36	19.2119	19.0623	10.8205	14.4299	3.19761	9.44097	-2.38	-33.49	15.322	1.36648	9.7989	12.4083	1.74861	7.72657	-75.71	-16.92	18.0537	11.518	10.6016	17.9343	0.309523	8.87379	-58.62	-1.79	18.3135	23.0912	8.81835	11.4912	0.77216	4.21509	30.18	40.48
21.53	-11.92	15.379	19.521	9.17513	16.0051	5.30898	4.85104	-82.49	-7.28	17.3915	18.4166	9.39102	16.4331	3.05304	12.9602	7.45	-2.51	19.405	18.4824	9.87617	9.30025	0.694624	6.90593	-2.13	-39.32	20.7365	13.9859	7.11976	14.8732	1.92658	7.77768	-68.69	-11.63	20.9619	13.7037	10.2622	13.4399	1.68954	5.98072	-58.13	4.54	17.3801	18.2551	7.88515	11.3985	2.23167	6.05834	24.77	36.58
17.57	0.64	19.681	16.6078	9.42166	13.8815	4.85038	3.56002	-87.72	-5.07	12.5645	16.8794	10.8598	14.3562	5.50216	12.3049	3.3	-12.25	22.7608	24.9026	10.7675	14.8396	1.76149	8.73287	4.9	-37.55	21.8835	4.30073	8.29181	11.0908	-0.0227706	8.40522	-64.04	-2.96	12.3244	11.5225	11.6331	15.2987	2.883	1.73155	-65.31	3.97	16.3288	17.0625	9.84342	11.9285	0.270498	2.52739	22.44	30.78
14.46	10.27	23.9365	12.2837	9.29485	9.04522	5.37732	8.85671	-92.98	-9.34	11.3278	13.6534	9.07457	16.2432	5.7037	11.2912	5.64	-21.31	17.5306	13.7147	11.1868	12.155	1.58439	11.114	13.57	-28.56	23.488	10.2116	6.80487	10.5912	1.1878	5.98733	-64.86	3.31	23.028	13.4503	12.3625	9.58826	-0.187442	3.75713	-74.41	-2.49	16.6347	14.0625	5.99881	7.92532	2.01352	10.083	26.46	29.48
16.14	11.67	16.2289	18.9107	9.21609	14.1879	2.32604	8.04125	-93.11	-15.92	22.3588	20.6524	10.1241	16.2969	5.18485	12.1557	12.48	-22.66	15.8756	16.9388	11.2448	22.3479	0.774795	5.38622	17.59	-17.75	17.7909	8.43577	8.77429	10.7737	0.848987	6.3483	-69.35	3.63	23.9768	10.5957	10.3482	13.4074	2.09107	5.22563	-78.37	-8.96	19.921	14.6994	7.80999	8.92382	2.90693	10.3976	34.94	35.21
22.29	5.09	15.2101	16.1382	8.80377	9.60409	3.75775	5.31736	-87.28	-18.33	17.3277	19.3675	11.3583	14.3765	6.14916	5.91718	18.39	-15.48	20.5154	19.2925	9.6688	15.994	4.19294	6.93575	14.36	-11.7	19.8661	6.7616	8.54516	12.2633	0.565316	8.51555	-72.27	-0.54	18.9994	17.7607	10.9455	12.1581	1.89904	2.23873	-74.11	-9.38	15.4609	16.9994	9.08576	8.56514	-0.619128	10.6124	42.12	44.84
29.11	-3.96	21.7235	16.5144	9.55169	15.2913	2.80886	7.78769	-79.84	-13.12	17.8912	20.3087	9.74363	17.9671	6.49307	12.2588	18.9	-5.36	19.5931	15.8184	9.8263	7.18882	2.83199	11.2292	6.83	-13.47	22.2135	9.19522	8.78182	15.6103	2.36554	8.02764	-69.29	-3.99	22.9615	16.3392	10.6024	13.1272	-1.00795	1.1383	-64.7	-2.4	18.8166	13.349	6.00483	9.046	2.9362	7.07975	42.91	52
32.82	-9.01	20.3065	14.435	11.0852	11.7048	4.03601	12.0382	-76.98	-2.98	18.5636	21.6374	9.36841	15.3338	5.82377	9.81216	13.99	0.22	15.9319	16.4963	8.87245	13.5878	2.91107	6.01177	1.08	-20.49	17.7938	12.1951	10.2011	10.2388	2.66756	6.56984	-60.86	-2.07	16.5069	8.43372	9.47374	15.9099	2.19529	7.42159	-56.82	7.3	15.4881	16.468	7.71393	7.45465	-0.3281	5.19782	37.02	52.12
33.11	-7.45	18.4099	20.4332	10.2984	10.6057	5.13013	5.28411	-81.74	4.97	18.5793	21.4351	9.65182	16.8379	4.44739	11.8186	8.18	-2.53	19.1641	21.082	10.5047	17.2204	2.79112	5.39966	1.6	-26.79	21.6855	8.74327	8.00855	15.64	2.31444	9.95302	-52.32	5.35	17.6494	16.1683	9.85711	10.8599	1.17395	3.06544	-55.68	12.52	16.6725	12.0196	9.18411	12.443	1.96885	7.30053	29.44	45.91
33.5	-2.19	16.1221	18.5649	10.4727	11.2303	6.87153	4.1269	-91.34	4.53	18.515	26.714	9.90511	16.4487	4.23933	14.5309	6.9	-11.15	20.6736	18.0625	11.1558	14.9962	4.26955	10.6202	7.89	-27.68	19.5661	4.45249	6.85835	12.1489	3.71076	7.10283	-50.06	13.42	22.5495	15.3258	9.519	12.2457	2.06326	5.50119	-61.19	9.07	18.4744	11.4574	7.04063	11.826	1.66038	2.97419	26.66	38.88
38.36	0.93	19.144	13.3666	9.40741	10.9351	7.07072	4.2202	-98.98	-4.87	20.7799	24.4768	8.89056	14.115	9.07527	15.1534	12.14	-19.3	23.7178	21.784	9.14117	16.1369	3.01674	9.16478	15.11	-23.34	15.0715	10.907	7.8576	18.4405	0.742819	6.08863	-56.56	16.01	20.2495	14.3902	11.2718	11.6804	1.06074	8.90693	-68.38	-0.9	18.3884	16.182	7.89355	9.27021	3.39154	4.86434	31.63	37.14
48.79	-2.03	20.7371	16.7299	8.77933	10.3526	4.24258	5.08596	-98.89	-17.53	19.8781	14.6371	10.86	17.8531	6.82355	14.1747	20.6	-21.78	15.8123	21.4214	9.82028	14.0937	0.929531	10.8041	18.03	-18.57	19.4172	9.07096	7.83677	8.47218	3.5464	11.3582	-68.15	10.42	18.203	16.4228	10.4276	9.82739	4.10437	7.9272	-71.46	-10.44	18.3875	17.6529	6.61323	12.9091	3.13449	4.73195	41.24	42.8
60.94	-9.98	18.4667	15.5564	8.67287	8.86456	6.40863	0.362639	-90.73	-25.6	15.8844	21.8392	9.9401	16.1442	5.73994	11.4362	26.03	-18.52	22.5909	14.5736	11.5739	15.2358	2.81967	9.61046	15.16	-18.84	17.6172	7.87583	10.9886	12.4815	1.97246	10.1865	-77.42	-0.27	22.2686	15.3168	10.3424	14.8203	2.56651	5.15914	-68.26	-13.09	17.71	13.8427	7.88332	11.4277	2.86429	6.95229	48.56	52.5
68.19	-17.66	20.4257	16.1003	10.4343	10.5039	1.23458	5.44943	-79.93	-24.67	12.8703	23.3953	9.03801	14.7456	5.46984	10.5081	23.95	-14.14	17.4143	19.4724	10.4627	12.0193	1.79766	9.06392	9.85	-25.72	15.3358	10.7197	8.4206	12.9985	2.6346	9.68351	-78.45	-9.34	26.3508	9.49771	10.2343	14.5524	0.281716	1.55416	-61.8	-7.72	19.0424	12.5563	8.92149	7.1224	-0.662321	8.17702	48.02	60
65.87	-19.68	17.3665	13.8418	9.69728	11.4366	4.04682	4.54891	-73.68	-16.73	16.8702	14.4018	10.9401	16.7096	5.17201	9.13744	15.21	-13.9	15.6263	19.4431	8.90526	10.1908	2.55089	7.27183	7.4	-35.43	24.8199	13.2695	7.78183	13.1406	3.0906	6.52329	-71.04	-11.43	21.1281	14.1205	9.50713	15.93	1.36991	5.35457	-57.62	0.75	21.8548	14.4098	5.71072	7.41546	1.77568	8.06521	39.67	60.98
55.06	-14.63	15.4561	15.0697	11.0402	11.2391	5.0464	7.31655	-75.59	-8.35	22.0849	20.1946	11.7389	11.967	3.61863	14.0014	5.54	-19.22	26.3108	18.8096	9.85812	13.7575	3.94001	6.02568	10.69	-41.59	15.2628	11.984	7.14918	14.9659	1.38608	7.45538	-60.79	-6.41	22.1	21.2176	10.4602	10.7077	2.03224	8.1541	-59.3	5.32	15.8116	9.78067	8.80572	11.2922	0.00797306	5.56679	29.22	56.2
42.26	-6.01	16.3819	18.3111	10.5268	12.9768	3.48367	10.9443	-83.1	-5.57	18.5631	19.905	11.5625	16.8852	5.78368	11.5072	1.37	-26.39	16.8481	14.0082	10.0467	15.6153	2.99534	11.0127	17.75	-40.15	16.3069	8.71555	9.88996	17.2544	4.13283	5.21288	-54.84	0.67	17.8911	10.7618	11.9479	14.0189	1.01198	7.41144	-65.53	2.5	17.7572	13.6919	7.52017	6.23895	1.70886	6.39219	23.68	50.73
35.22	0.66	23.0321	16.9387	10.7103	13.5555	3.40735	2.25244	-89.58	-9.5	14.2301	15.8504	9.808	14.792	6.26985	10.9909	5.02	-29.52	11.3202	13.7997	10.7225	9.14408	1.31316	9.08337	23.24	-32.5	17.4102	14.5792	7.85374	11.5625	2.58633	6.68079	-56.7	3.66	16.1929	11.2201	9.62567	15.4946	-0.467778	11.0737	-71.09	-4.94	19.0182	11.6432	7.54682	13.8555	0.808207	5.75031	26.21	49.87
37.9	2.08	16.9468	12.8406	8.92298	14.8863	5.76379	6.35409	-89.44	-15.79	19.5752	16.9724	10.8465	14.5163	3.72401	12.5001	13	-25.24	16.186	24.2879	10.9991	12.2372	0.539061	11.9264	22.71	-24.31	18.3151	9.31664	7.92904	11.8733	2.56906	4.39511	-63.95	0.15	16.377	15.0799	10.636	15.8026	2.39018	5.17499	-71.07	-10.16	13.8039	19.2288	9.49166	6.38487	1.41634	7.2294	33.83	54.98
48.17	-0.4	19.8699	14.4449	8.13315	11.7315	6.10303	5.74848	-82.42	-18.37	18.6071	26.3016	9.85682	15.2396	5.47308	12.6991	18.75	-15.51	19.1041	20.3865	10.3289	16.1218	3.84129	10.1244	16.34	-21.04	21.5677	8.66797	8.68336	14.1258	2.23084	8.3295	-70.48	-6.69	17.3824	12.8608	8.92041	12.3422	0.576651	3.93937	-64.78	-7.64	20.64	16.6139	8.13522	9.76501	-1.72017	6.38456	40.01	62.59
60.14	-2.13	17.0062	14.3235	9.8915	9.86515	5.60803	4.46171	-73.58	-14.37	16.5544	18.2481	10.7764	17.2232	3.93583	7.71559	17.75	-6.18	23.1131	12.0084	11.23	16.67	3.62384	7.60911	8.99	-23.63	22.2486	12.9165	9.24077	13.01	3.57118	11.4514	-71.34	-10.68	18.9499	15.3138	12.4935	12.0133	2.71989	-0.626335	-56.55	2.42	17.3876	18.9483	8.22091	11.8975	0.270843	4.43886	39.7	67.38
68.94	0.88	19.3928	14.8685	9.58924	7.10886	4.9407	4.49128	-69.32	-6.37	14.1455	14.2473	10.8452	15.6954	5.6814	9.11412	10.99	-2.5	20.169	20.3706	10.6951	11.8815	3.32683	3.70868	6.64	-27.94	21.9228	5.6524	8.83286	14.9761	2.08113	7.4664	-66.47	-7.55	22.0883	18.6702	9.91184	16.7733	1.51783	2.25294	-52.37	14.12	19.2513	14.5897	8.39001	10.0956	3.28589	7.69967	33.2	66.76
74.35	8.51	17.4458	13.6963	10.8887	12.7221	4.45947	5.85803	-72.37	-0.28	15.4229	18.7893	9.08842	12.8499	5.85882	11.7931	4.15	-5.13	21.3508	18.4526	10.2316	9.45575	1.19573	10.0673	11.79	-28.3	13.932	11.6594	7.32572	12.9323	2.78893	2.94937	-60.36	1.59	21.8495	16.1381	10.3022	11.3592	1.45427	8.99687	-55.23	20.23	22.2329	15.3493	8.21586	9.18613	1.64964	6.80166	25.77	63.23
80.5	16.37	19.7526	18.1228	9.3497	10.6335	6.34716	5.19353	-79.76	-0.6	22.1882	16.0018	10.4569	14.8249	6.99484	11.6362	3.16	-9.74	15.0012	19.9593	11.7817	15.7535	-0.296639	3.17951	21.42	-22.29	18.4179	15.4223	7.81241	12.3056	1.46617	2.56402	-58.18	11.06	20.6227	13.6208	12.3448	15.428	2.84275	3.55044	-62.58	17.63	17.7456	15.481	7.3034	9.08694	1.2274	8.25837	23.41	62.67
91.82	19.09	21.575	13.4817	11.1094	9.61587	4.63128	5.64598	-85.25	-6.71	20.5013	20.8496	8.64001	11.93	4.51815	9.01979	9.53	-10.56	20.8238	21.5189	9.38352	17.698	1.91915	8.03057	29.09	-12.99	14.9306	9.03001	9.1483	12.7532	1.97073	8.93703	-61.47	14.97	21.5282	18.4637	10.4439	13.572	0.824627	8.6721	-68.25	9.57	18.3543	17.3268	8.52357	8.52273	0.775647	5.0596	28.22	69.64
108.67	14.61	16.1589	13.771	10.6647	15.7969	4.44511	9.28214	-84.22	-13.38	18.5248	25.8392	10.8157	17.7981	6.25523	8.73265	19.12	-5.04	23.7008	21.4677	10.8014	11.7046	2.74163	4.87469	29.66	-6.8	17.4902	4.85906	8.77015	8.98861	0.0428399	11.2778	-66.83	11.74	16.6565	17.2844	11.0823	12.7233	1.27661	6.71595	-67.14	3.11	20.2237	13.676	7.61393	10.4941	2.8286	4.91635	36.82	83.44
126.25	5.98	25.2814	19.7425	9.82155	11.0791	3.50901	5.38338	-77.29	-14.9	16.8866	18.0552	10.555	17.0538	6.24658	10.0841	25.36	3.94	18.983	20.8937	9.60271	10.9679	1.50927	6.32899	22.97	-8.54	16.9389	7.52603	6.69528	11.2919	1.05939	7.64505	-68.71	5.16	23.9154	14.2893	9.46114	14.0405	0.821941	3.8624	-59.28	3.77	19.9708	19.3206	8.36422	8.39349	1.28354	3.65864	43.04	98.17
137.62	-0.79	17.8694	14.9313	12.6458	12.9351	5.10909	12.7423	-69.75	-9.76	16.7336	19.4401	9.58791	15.8477	4.61401	14.6875	24.27	10.08	22.6036	25.1297	10.5385	10.4846	2.57241	7.41307	13.74	-17.6	21.754	6.33952	8.08959	16.7107	-1.18745	6.01485	-63.91	1.25	15.8222	8.05183	11.1038	16.5089	2.85239	4.46577	-49.85	11.28	12.7737	19.6767	9.28983	14.0607	2.25403	6.10872	42.66	106.74
138.92	-1.25	18.4514	22.5889	9.23195	13.372	4.36375	8.95962	-67.35	-1.97	21.3095	25.6841	8.73546	19.2068	5.05145	11.2667	17.48	8.42	12.8751	19.0108	8.91982	13.3108	1.06951	6.08395	7.93	-28.16	19.8094	15.0029	6.37412	15.2337	2.17244	9.35023	-54.45	3.28	22.0287	22.1222	9.87404	17.7717	2.07799	6.98333	-45.27	19.88	17.1177	11.5777	7.59118	8.99756	1.93957	8.11147	36.53	105.92
132.55	4.04	19.3374	16.9887	7.54111	10.0954	4.5117	8.45411	-71.76	1.97	19.2849	20.7919	10.186	11.7606	5.55297	12.1537	10.85	-0.81	13.4536	17.64	9.74201	11.4683	1.53886	8.47192	8.25	-33.43	21.4589	7.14172	8.00544	6.96041	2.52865	8.21004	-46.23	9.06	19.9775	7.57322	11.7278	15.3998	0.529322	9.33174	-48.28	22.6	14.2418	14.6321	8.06345	7.75038	-1.02739	7.98527	29.69	98.56
125.98	9.84	19.0985	12.1371	8.81494	11.9109	6.59936	7.59603	-79.27	-1.83	16.5347	17.7944	10.6856	14.3821	5.00759	14.3207	9.8	-12.18	17.29	21.542	9.68276	11.8166	3.17427	4.22769	12.4	-30.56	15.4024	7.67008	8.52376	13.2095	0.0774772	8.86842	-44.57	12.65	19.891	6.62616	10.8366	12.8616	-0.90617	6.17607	-55.92	16.46	17.7163	17.9271	7.82475	4.63742	1.29609	3.93654	27.35	91.19
126.77	10.25	17.8574	21.156	10.7391	11.7663	4.18546	10.513	-83.74	-11.56	19.0258	23.1207	10.0861	12.286	4.4682	10.2496	14.97	-19.02	21.3078	16.7268	10.9539	9.75315	2.94886	7.65962	15.26	-22.71	16.4285	9.53337	7.44585	13.844	1.72195	8.67464	-50	9.2	22.1498	14.5329	11.0098	12.0519	0.65776	1.56208	-61.84	4.56	17.568	10.81	9.23465	8.77941	0.036043	8.28527	30.82	89.01
137.31	3.29	21.9711	15.5374	9.53522	8.94436	3.39674	6.72378	-81.37	-21.03	15.3278	18.2589	9.89026	12.4781	7.70275	9.00954	21.66	-18.28	21.7499	17.5709	10.7173	12.6686	1.58409	7.87331	13.23	-16.52	16.6572	10.1096	8.0558	10.3454	2.15103	10.0167	-57.64	-0.96	19.4878	10.3676	9.4452	12.7795	1.21883	6.704	-61.19	-6.32	21.8897	12.5878	7.41433	15.5618	1.08326	6.49289	36.53	92.15
153.32	-7.39	20.5444	13.8493	9.96616	7.26409	2.22811	5.24426	-73.75	-24.44	20.9089	25.8567	9.14541	14.1737	7.01599	10.2647	23.54	-12.58	18.0657	12.9094	11.085	12.7944	0.398982	10.2276	7.23	-17.11	18.5255	-0.0329927	9.23477	15.7098	4.11978	9.19417	-60.87	-12.23	24.1003	13.7389	9.97716	10.6583	0.56306	8.29957	-54.33	-10.76	16.3035	16.3185	6.84177	5.53128	4.52292	8.19443	38.98	96.04
166.99	-15.2	17.4842	20.0397	8.85598	11.9755	4.49087	7.53078	-66.49	-20.73	19.1238	21.4053	11.1736	11.7757	6.28741	10.2893	17.65	-8.04	19.6971	13.8431	8.56337	14.4683	2.98243	7.99106	2.04	-24.16	25.2931	4.42419	7.44063	15.8895	0.559763	9.21795	-56.38	-17.91	17.1977	13.5133	10.0789	14.7598	0.797007	4.88176	-46.41	-8.37	18.9572	21.0666	7.65474	9.73447	2.9595	3.45035	35.21	95.43
172.63	-15.49	20.2035	16.6981	11.2799	9.71306	4.98112	4.31983	-64.82	-14.17	20.009	15.0468	9.31757	15.8759	3.47938	11.2467	7.01	-9.32	20.4766	21.5968	10.5978	10.0149	2.70704	5.14763	2.48	-32.33	21.2692	11.9965	8.08259	14.0379	2.35673	7.34521	-46.92	-15.22	26.1615	14.3732	10.8817	14.924	2.16196	5.56827	-43.37	-3.42	14.4815	14.2941	8.4121	10.1325	2.42022	5.95993	27.32	88.99
170.6	-9.04	18.1046	16.6858	9.2493	8.98785	6.46501	7.44093	-69.31	-10.76	14.8726	21.7463	7.84043	15.9204	4.43824	12.6362	-1.53	-16.04	14.0667	18.1941	9.09063	13.6741	2.37222	12.8489	9.36	-35.47	19.4623	6.74111	7.31776	7.85443	1.84832	7.89253	-39.35	-7.45	23.6713	17.9259	12.3689	11.932	2.21298	0.818343	-47.27	-0.9	18.9447	16.2318	7.80806	8.31	0.660354	4.98267	20.96	80.6
166.66	-1.36	16.3865	19.5315	8.86903	10.8064	3.25519	5.51527	-75.33	-13.27	15.8456	25.7065	11.4868	16.423	6.0079	10.8402	-2.32	-23.14	18.3729	16.7741	11.7417	14.8343	3.73614	6.19783	18.54	-31.37	17.3942	6.16316	8.7575	9.77079	2.8627	6.90532	-39.44	-1.36	23.316	16.0815	10.7815	15.666	1.06608	9.23309	-54.8	-2.35	16.4159	21.646	8.65908	4.29261	2.72777	7.49382	20.99	76.61
167.31	1.64	18.2688	12.8899	9.16693	12.6036	4.31604	6.3337	-76.66	-18.94	19.3651	24.2713	9.7191	13.7153	6.49759	13.8836	4.8	-24.99	18.7887	16.4994	11.461	13.9034	2.80783	8.18061	23.95	-23.35	17.4033	6.25505	7.9059	11.9656	3.8293	4.64555	-47.47	-1.92	18.4404	14.1543	11.1129	11.5522	3.80429	0.649338	-59.81	-4.79	21.3804	11.9202	8.0225	9.03166	1.21044	6.63655	27.5	81.05
174.85	-1.79	18.8128	19.0059	10.459	17.2321	6.09361	5.18312	-70.38	-21.57	18.2778	21.4106	9.78995	14.0787	6.67211	14.6601	14.43	-19.9	19.044	25.6781	9.52441	10.6055	3.95139	5.04378	22.12	-17.38	19.7793	8.37739	7.71954	11.3064	-0.492338	5.10813	-57.81	-8.49	19.9988	13.8807	9.372	10.5099	1.26339	5.10959	-58.1	-3.57	19.5182	18.9814	7.71565	9.85378	2.56239	2.2978	35.54	92.58
185.75	-7.99	14.3933	11.3686	8.16003	14.1205	2.90997	5.77833	-59.32	-16.56	17.7999	16.4647	10.2636	17.0971	4.46571	10.7778	19.65	-11.5	14.9338	17.3583	11.7281	17.0221	2.30071	9.76849	15.01	-17.21	18.7336	2.51399	9.51212	13.556	1.76362	8.39619	-63.09	-15.4	24.9242	12.7194	12.3286	10.1795	2.07256	6.47834	-50.59	3.28	19.0587	12.1628	7.80019	6.55486	1.79167	6.60655	38.8	105.46
193.8	-10.91	23.533	15.7329	8.75442	13.524	6.21178	9.74595	-50.05	-4.81	24.8705	20.1993	9.58696	16.4333	6.34703	12.2448	17.15	-5.76	21.7579	20.1627	12.0263	16.0131	0.219599	7.81184	8.59	-21.31	19.1684	11.7337	8.88832	9.96115	4.68314	8.1884	-59.58	-16.38	21.3206	12.0809	10.7344	10.6844	0.900866	7.25116	-42.53	12.91	23.0853	13.433	6.88342	11.2975	-0.396532	8.72815	34.54	113.68
195.33	-6.97	19.6524	21.0311	10.8879	13.8409	4.52596	11.6018	-47.9	7.48	20.1476	23.3203	10.3064	13.6576	6.01485	12.2041	9.4	-6.23	17.8892	24.6703	9.9104	17.0817	1.83281	10.3738	8.32	-24.29	25.4697	1.84875	8.97384	6.32986	3.74281	8.58603	-49.9	-9.51	19.0422	16.5017	10.37	13.5595	0.180169	7.11677	-39.26	19.54	16.5575	12.9425	9.27356	7.28685	1.04207	8.93894	25.8	115.16
192.35	1.9	17.757	16.3548	8.9877	14.617	5.55041	6.29545	-53	13.16	17.3455	18.918	9.60125	10.9805	5.70212	7.82696	2.42	-11.16	19.1655	18.4625	10.2695	13.8388	1.42255	7.70089	14.9	-21.44	17.7245	8.22959	8.52938	12.9932	3.45919	6.61752	-40.81	1.17	21.071	14.9329	12.9343	15.0306	0.80975	7.96267	-41.99	18.91	17.535	13.5738	8.38259	12.6929	2.43879	11.2037	19.24	112.73
191.17	9.69	22.6919	13.765	10.9096	13.7196	4.29437	3.6682	-60.25	9.4	18.3123	24.6105	10.3527	15.4027	4.02194	12.4587	0.86	-15.01	18.5455	10.506	10.0735	14.1616	2.04275	9.28858	23.63	-12.89	17.0133	11.3125	8.382	9.50398	6.20491	8.9726	-38.12	8.65	24.2975	14.1687	8.92661	16.7176	3.02039	4.61633	-46.82	11.83	17.6592	14.2059	8.63416	9.59192	0.0903941	5.97978	20.05	111.41
197.42	10.92	25.1063	13.8711	10.0285	12.3348	5.10371	7.87633	-63.38	-0.02	16.1067	24.2457	10.1533	16.2548	5.63653	9.82063	4.44	-13.05	14.5443	18.4964	10.2006	12.9629	2.97226	9.2236	27.96	-3.84	16.6706	15.2326	8.6013	13.5242	2.85806	6.43764	-42.47	8.21	20.6017	16.6772	10.7302	15.0986	1.03498	5.34449	-47.91	3.83	18.1576	19.0301	8.87865	9.75205	-0.0978658	7.74253	27.92	114.06
211.48	4.93	18.8696	11.604	9.85895	12.635	4.46238	6.01159	-59.91	-7.39	18.6477	18.5899	9.48903	13.7895	8.20734	14.8387	8.47	-5.43	21.467	15.0722	9.36595	13.5281	2.66628	5.15185	24.66	-0.69	17.0557	4.54755	10.0913	13.8443	3.04947	7.33047	-49.29	1.01	17.7283	12.9469	9.71793	8.70963	1.598	5.25723	-42.21	1.06	17.0906	13.122	8.17329	8.59224	1.56914	5.42764	37.28	118.98
227.87	-3.58	20.1828	16.0747	10.2625	13.033	4.35405	4.44506	-53.01	-6.63	19.0072	14.8935	10.9298	18.1477	4.42328	8.94394	7.87	2.62	16.3361	13.6949	11.3017	17.0874	4.24611	11.1062	16.4	-6.05	12.5437	17.1625	10.7619	13.7698	3.03592	9.59181	-52.77	-6.88	27.0287	15.8709	11.1313	9.74172	1.6207	6.99469	-32.14	5.63	17.1732	16.7434	6.33394	10.325	2.03591	10.045	41.5	121.36
239.13	-8.22	18.3062	13.5792	11.4772	10.1085	3.83395	10.1728	-48.96	2.16	19.8863	15.087	10.3681	14.4128	5.95103	12.5053	1.59	4.71	20.1373	21.3482	11.8082	14.3133	2.12087	10.516	9.82	-16.5	16.9798	12.8568	8.93425	14.0878	1.36673	6.40111	-50.56	-9.13	19.7102	18.5639	8.1963	14.6533	2.76355	8.42739	-23.93	13.83	18.1426	18.2679	8.27272	12.217	1.89551	5.86456	37.84	117.45
241.21	-5.92	22.7634	16.9868	8.59737	13.7857	4.23655	7.70764	-52.16	12.82	20.686	16.8521	10.7451	19.2201	6.06102	8.33033	-6.27	-1.65	14.9804	16.0122	7.92401	16.4421	0.0185683	6.37458	10.43	-24.94	17.5526	11.8648	8.91197	10.8863	1.37365	6.66982	-45.63	-4.08	24.5609	17.3009	10.5959	10.2395	0.492165	6.26381	-22.88	18.83	13.3506	13.0516	6.7855	5.99601	1.73727	5.52217	29.34	108.11
236.18	0.58	17.539	16.0755	10.5601	13.6594	3.30736	1.63177	-61.63	17.63	18.8548	26.9007	8.85968	13.9789	7.01986	11.4352	-9.6	-12.75	21.7548	21.5483	10.8088	13.4282	3.37838	10.9762	18.33	-25.82	15.6774	11.8714	6.7737	13.3541	2.31558	10.2131	-43.58	4.08	18.804	9.59484	10.9148	14.1283	3.39712	3.75813	-29.33	15.77	20.4597	18.0029	6.8262	8.33708	3.58994	6.87549	22.33	98.83
230.39	4.82	18.7992	17.0157	11.0958	14.0241	1.67241	6.63033	-71.67	12.98	19.93	17.2996	11.4018	13.7154	6.86791	10.3094	-5.03	-21.14	19.6682	12.4234	12.6966	12.2934	2.97952	8.07522	28.09	-19.23	21.5776	6.20039	9.6185	17.5612	1.41752	4.00893	-47.98	8.65	22.4242	14.6774	7.67612	17.1562	-0.93677	2.33424	-38.28	5.47	20.1571	23.4945	8.58639	9.62742	3.14614	6.76348	21.53	95.82
229.48	1.72	23.2058	17.5662	10.6669	10.9141	4.55922	7.59664	-76.3	1.95	21.5225	25.4976	10.6141	14.6342	4.77763	13.626	5.24	-21.03	16.8774	15.7112	10.01	19.987	2.77575	9.60228	32.87	-10.83	14.2902	10.9945	7.47404	10.8519	3.15912	6.31553	-57.18	5.83	21.9759	10.6802	9.26562	12.1775	0.645524	2.36953	-43.26	-6.07	21.78	17.9941	8.94615	12.0127	1.9651	12.2867	26.55	101.33
234.25	-8.23	19.1028	19.9498	8.09601	13.1282	5.40819	4.342	-73.8	-8.19	13.3611	20.4829	10.0946	13.3429	6.50727	12.8092	14.97	-12.58	20.3957	17.0563	8.79831	11.8604	2.7935	7.92517	29.61	-7.69	22.6939	9.19162	9.64997	13.2111	0.315174	6.98829	-65.47	-2.21	18.8949	15.9634	7.51526	14.7652	2.68956	3.80555	-41.22	-12.01	14.0945	21.6897	8.19135	11.4334	1.26826	9.13725	32.52	111.54
240.48	-18.98	21.3769	19.5385	9.74416	12.4361	4.77982	8.73185	-67.94	-11.55	17.3611	17.958	9.35198	18.8841	6.83054	10.213	18.56	-1.85	17.3659	20.6706	12.2576	11.9354	2.0835	8.9246	21.27	-13.05	19.9704	13.7234	9.18799	11.7663	1.20644	9.29397	-67.47	-9.08	22.2601	14.6895	9.61524	8.62811	1.66685	5.77451	-34.84	-9.63	19.7521	18.7613	8.14799	6.15165	1.06357	5.24636	34.09	119.16
242.71	-23.28	16.8387	13.8207	10.9916	8.21455	3.65517	5.34337	-64.95	-7.84	24.2221	14.1864	8.58858	16.7935	5.48391	12.2225	15.23	3.69	15.4264	26.0627	9.01835	17.2209	2.19737	6.46217	14.38	-23.96	17.8743	13.9838	7.92788	10.3519	2.46508	6.69935	-62.5	-9.31	15.3189	11.2335	12.2835	14.7249	0.523664	9.09617	-30.31	-2.14	18.3937	9.74547	8.52077	10.1811	1.48467	6.1376	29.67	118.68
238.92	-18.09	18.8017	15.9257	10.4552	9.77845	6.56603	6.78	-68.52	-2.11	19.0819	19.0828	9.72373	13.8599	4.92531	11.2538	9.51	0.66	14.6786	20.0034	10.1004	13.7842	3.96739	6.06867	14.08	-33.49	19.8798	15.7173	7.90817	11.715	1.81779	8.45021	-55.16	-2.73	22.3566	12.4381	11.9986	15.2062	1.25382	5.37016	-32.49	4.09	17.9262	18.3707	8.10727	8.40995	1.51456	5.9222	22.69	110.46
232.32	-6.98	19.2888	12.4141	10.548	12.2372	3.1377	4.81463	-76.91	-0.18	21.3215	23.4663	10.7826	13.0059	5.91152	6.84029	7.57	-7.84	23.4588	19.4996	9.96321	15.3291	2.7958	7.33443	20.2	-35.88	18.3955	9.66119	7.2625	11.4729	3.78115	10.6953	-51.82	5.39	17.0966	17.4363	12.978	11.884	0.232265	0.633643	-41.04	4.42	14.7843	18.4797	8.01882	13.4299	1.18603	6.6759	18.73	100.56
228.94	2.35	17.1193	13.6884	11.056	9.67249	3.95921	11.0601	-84.3	-3.55	15.2597	14.1166	10.628	14.1355	5.62775	4.73784	12.34	-14.72	19.3948	18.2813	10.1298	10.4376	1.87589	10.9965	27.66	-30.66	19.068	12.1776	8.51681	14.9839	3.34482	9.10105	-55.47	8.69	21.3092	13.5348	10.8896	16.6464	0.597247	6.22533	-50.71	-0.5	24.8046	8.51303	8.27335	10.7203	1.87448	4.09741	21.04	96.32
232.83	3.68	18.3421	16.7144	9.65408	8.77553	5.00758	2.3731	-85.43	-7.82	18.6557	23.9815	8.41282	13.6855	3.64657	13.6715	21.11	-14.28	19.4614	14.6521	11.0321	17.8068	4.06999	10.898	30.52	-22.73	16.5463	10.2313	9.34264	14.5642	2.41651	8.36724	-63.27	4.96	14.0538	12.0312	11.7027	13.6611	-0.90112	6.48882	-55.42	-5.54	19.0187	11.3004	8.54927	7.56064	1.91757	8.34795	27.79	101.03
242.75	-3.17	17.9984	16.7816	10.6224	14.4869	4.26896	6.42916	-79.8	-6.18	18.537	18.1554	9.89478	12.238	6.33301	13.479	27.59	-6.44	23.2479	12.8294	9.28686	18.1507	2.67083	9.919	26.61	-18.31	18.1413	7.41598	7.4698	13.396	2.90942	8.43337	-68.62	-1.95	24.8371	11.2335	10.1484	14.178	1.91504	5.1524	-52.93	-5.4	22.7432	15.3805	7.31418	7.96473	1.6913	6.31179	33.45	111.66
253.05	-12.34	16.9364	18.2903	9.37767	11.2428	4.92653	4.67204	-72.25	4.96	16.5755	24.2052	8.72663	14.6976	5.08508	6.2388	26.72	3.44	14.6141	15.1354	10.6823	14.2976	2.73381	11.3288	19.07	-19.97	20.216	5.48557	6.3437	12.7386	2.59336	12.4341	-66.37	-5.16	21.793	13.3088	9.89318	12.9717	1.32992	3.83868	-46.41	1.03	21.4972	13.5244	8.04928	13.0106	0.816209	6.42783	33.13	121.26
258	-16.35	18.0108	14.8914	11.3882	14.4255	1.22628	8.1492	-69.29	22.46	19.0768	18.0303	9.57456	17.2373	5.5962	11.2562	18.76	8.77	13.5238	18.7513	9.2164	12.5211	3.73422	8.68734	13.8	-24.64	16.7137	2.87812	6.97497	13.7174	3.82014	9.19899	-57.04	-0.22	19.176	11.4619	9.98896	12.673	1.34356	2.15096	-41.8	9.63	14.7208	12.5325	8.73134	10.4541	0.222532	2.89201	26.64	124.12
256.2	-11.78	12.2866	13.9745	8.77016	9.6835	5.60185	4.69706	-74.06	38.11	13.9492	25.0888	11.6009	14.245	4.72328	10.2274	9.35	6.7	17.1447	17.2142	9.6852	16.8308	3.4961	8.80692	14.75	-26.26	16.8749	11.0889	8.67399	17.6466	3.90555	5.78633	-46.65	11.18	16.0328	12.6066	9.71261	14.9704	-0.144022	4.16362	-43.03	14.34	13.3721	18.4956	9.57631	8.99246	3.38766	8.63756	18.85	119.74
251.61	-1.74	17.7026	11.2257	10.5979	10.764	3.5398	7.2519	-83.74	44.3	16.4215	20.2865	9.49835	16.8351	4.93567	10.1989	5.41	-0.02	21.8663	12.9057	8.75608	15.663	3.19167	8.2682	20.86	-20.88	23.71	7.12113	8.64556	12.5116	2.11915	4.89725	-42.36	22.23	15.8286	18.2674	12.5354	16.5274	0.60356	3.08636	-48.98	12.06	19.526	18.3243	9.45774	11.2637	1.68484	3.96276	15.98	112.59
250.21	6.64	18.3506	16.6069	9.40971	15.1551	4.96562	7.45045	-91.63	39.36	17.2305	19.0334	10.9515	15.4013	6.0797	8.91407	10.13	-5.41	19.7153	18.1611	10.7703	11.5949	2.44408	9.63547	27.04	-10.23	24.1915	10.9026	8.20753	11.1862	2.31431	10.8126	-47.02	26.03	20.965	18.4333	11.4489	12.4687	2.02019	4.54434	-54.51	5.28	22.1132	13.0912	6.93713	9.88749	2.67361	6.865	20.75	108.11
255.08	7.67	16.9823	20.435	11.0773	7.54572	3.58287	7.05229	-92.15	28.56	20.0253	16.9151	11.0136	16.9463	5.3139	14.4973	20.6	-4.83	21.7685	21.1242	12.3113	12.1321	3.07532	8.77627	28.28	-0.75	18.2634	7.1387	8.64147	13.713	3.77375	4.81979	-57.08	20.53	17.5943	21.1248	7.0127	14.712	1.48309	12.179	-54.73	0.29	15.2837	13.55	8.06245	12.0152	1.03615	5.59107	29.96	108.25
263.58	1.25	22.5033	15.6233	11.089	13.8872	6.66794	9.02807	-85.18	19.99	15.7781	19.5231	9.57128	17.7876	3.37226	11.6842	30.08	1.78	23.5399	22.0913	8.6687	15.6591	3.09324	3.3368	23.78	1.32	20.8377	0.515965	7.63834	13.7649	2.66344	9.17617	-65.31	9.98	17.9153	20.4501	9.65401	15.3341	1.94987	2.06089	-49.09	2.2	13.2034	19.9094	7.294	9.30368	3.07735	6.60897	36.75	110.16
269.17	-7.34	19.8821	20.8314	10.3281	13.8848	4.30009	5.52322	-76.12	18.44	19.2773	19.6618	10.7442	13.2134	6.46161	13.0072	33	10.43	22.2448	19.3019	10.6749	12.4821	2.74211	8.87391	17.65	-5.23	17.7045	7.95607	8.60142	14.0387	2.55993	7.01614	-66.21	1.55	16.8149	15.3837	11.1001	11.4436	-0.769848	3.27562	-41.91	10.76	18.6918	15.7191	6.55557	13.1538	1.24739	3.11061	35.73	109.03
266.36	-11.8	18.237	15.4057	9.84043	14.2017	3.66762	8.0701	-71.9	22.24	23.6727	16.701	10.4723	16.8059	6.09756	12.4721	28.9	16.46	21.775	16.595	10.1129	17.8328	0.155423	10.0112	15.61	-15.61	17.6411	15.6335	8.44367	10.2125	1.31293	8.8569	-60.02	0.06	19.7189	15.3279	12.6875	19.2249	1.55837	7.78368	-39.07	20.21	19.255	17.8312	7.8821	9.39255	0.770946	4.81484	27.13	102.64
255.14	-9.73	22.6696	11.8402	11.4441	13.4036	5.12806	11.0276	-75.7	25.15	20.9655	12.3855	9.24493	12.144	4.72786	12.1421	22.36	18.25	14.4696	19.8038	8.99977	14.4601	3.25187	5.41829	20.28	-22.72	19.3623	3.09138	7.37827	14.1504	1.12181	9.25827	-52.25	4.65	25.0637	7.87176	9.82689	13.7557	-0.242095	2.95143	-43.21	23.41	19.3528	15.7212	8.10001	10.0066	1.37903	5.73948	16.74	93.82
241.32	-4.23	25.4248	10.9087	11.3417	9.8628	6.98074	5.76598	-84.66	21.81	14.0115	19.4992	10.7432	13.9083	3.59055	12.3786	19.01	18.05	18.919	14.6137	10.4261	14.8428	1.68788	6.1586	28.79	-22.66	20.725	0.41271	6.98291	12.4932	3.11718	5.33336	-49.23	9.8	19.222	12.0177	10.1705	14.828	1.13223	6.19839	-51.5	17.16	22.3443	17.7035	7.29435	6.00006	-0.978843	7.24451	11.69	88.6
232.57	-1.02	18.3216	17.5631	9.77518	9.71347	4.25407	6.58402	-92.18	12.21	20.0359	13.6168	8.72646	14.6653	4.06381	13.7163	20.97	19.76	20.5394	16.8358	10.8332	15.2832	3.50514	12.6896	34.78	-17.59	16.4446	9.3788	8.24955	12.02	0.922672	9.53344	-53.29	9.9	23.582	11.3514	10.9926	14.2751	0.176342	4.90541	-57.61	4.63	14.366	16.3058	7.26591	14.5289	1.76425	8.84262	15.14	91.45
233.02	-3.63	17.2247	17.818	9.71445	12.8434	3.03643	5.14983	-93.02	1.79	18.4749	17.5265	11.7139	18.1599	6.21863	10.3558	25.25	25.41	24.7186	17.5569	9.95098	8.50474	5.03085	9.70656	33.19	-13.81	15.3266	7.83107	8.9155	14.3376	1.4702	5.08672	-61.03	3.6	18.2496	11.6759	6.3705	12.0467	3.34089	5.02183	-56.54	-7.05	21.6102	11.6846	9.11233	9.5127	2.53503	6.35565	23.99	101.3
240.51	-10.33	15.566	14.0477	10.5393	12.164	2.52215	5.37787	-87.18	-2.89	14.4891	22.9951	9.52554	18.9412	5.08578	11.1607	26.46	33.34	14.0273	15.8841	10.1558	13.004	3.15413	7.46128	24.37	-16.5	23.3996	11.0788	8.17196	11.1105	3.79534	8.53949	-66.22	-5.08	15.1237	13.8934	10.9561	17.4149	-0.337765	1.5853	-48.58	-11.9	24.4049	22.2548	7.78166	8.82362	0.472189	9.22944	31.27	111.79
248.55	-15.46	23.0959	18.7122	8.08717	11.7218	4.47774	6.63492	-79.74	0.73	19.1424	24.5442	8.14837	18.9664	4.07041	13.9301	21.45	39.51	17.5189	17.7725	10.6772	12.0256	3.45201	11.2295	14.05	-25.37	22.6557	8.05223	8.68637	10.2578	2.95511	10.7059	-64.73	-9.94	18.0181	14.5663	9.02518	11.1282	2.54494	0.545452	-39.2	-9.17	16.9006	16.4078	8.4244	13.3604	1.81002	7.09252	31.37	115.6
251.3	-13.9	21.2712	20.943	10.0048	15.5111	5.5275	3.14852	-76.63	9.25	21.8033	25.5867	10.4585	17.7576	5.42529	10.5779	12.09	41.02	14.7725	17.7076	10.3532	12.7397	2.06028	7.12976	9.16	-34.62	20.2854	6.75729	8.29159	15.0149	2.47358	9.76502	-57.76	-7.41	17.1808	13.5854	11.6998	12.6514	0.209015	6.39094	-35.02	-3.23	12.2514	18.4637	8.8281	12.8305	0.461196	5.61673	24.18	109.75
247.71	-5.25	17.7247	17.374	11.0619	12.725	3.351	5.03645	-79.99	15.92	16.0322	21.0085	10.083	15.1908	4.89447	10.4641	4.05	38.79	21.7302	22.133	10.5863	11.5359	0.782119	9.87544	12.69	-37.3	15.8993	3.81972	7.68693	12.1151	2.88997	6.51955	-50.85	0.78	18.1781	17.9265	10.4893	10.5364	1.04603	4.47035	-38.8	0.44	15.0315	17.3961	7.77618	11.6617	-1.63291	7.54361	14.96	97.73
241.74	5.62	17.9151	15.0361	10.4728	7.92597	3.69436	5.66104	-86.51	15.76	18.7699	24.5542	12.2226	12.9862	3.07342	9.99753	2.38	37.35	17.82	19.6783	11.2023	12.6624	0.629945	8.92576	21.44	-30.6	25.6324	16.7874	7.70515	16.7888	1.72707	12.9537	-49.36	8.96	17.9564	9.09018	10.5695	12.0169	1.13987	7.71828	-47.33	-0.36	20.1936	16.6126	8.38976	13.7338	1.03396	1.49321	10.19	86.83
238.65	12.06	19.8392	13.1115	9.85551	13.6971	5.0904	3.27764	-90.18	9.07	15.8787	19.3338	12.0873	15.0799	5.61155	8.06709	7.51	41.53	16.862	13.7276	11.2526	12.5326	2.44975	9.19771	28.46	-18.12	15.3106	7.53235	7.49242	13.2154	0.919522	6.00599	-54.14	12.02	19.5191	14.8344	9.36497	17.7062	1.3407	3.05586	-53.91	-3.07	16.889	9.68748	8.71721	8.14234	2.78448	4.08889	12.68	82.8
240.51	10.69	20.5746	15.6098	9.383	8.34095	5.29691	10.9391	-87.06	0.83	18.351	14.7759	10.7133	13.8753	3.19971	11.4901	14.88	52.62	20.9804	13.8601	11.0749	16.3094	4.41383	10.8567	28.27	-7.3	14.2168	6.0167	9.02328	12.6222	2.01565	5.14064	-60.7	9.34	16.2954	19.4212	10.115	9.78903	2.69865	7.99339	-53.41	-2.92	18.5141	9.48065	6.91336	10.3589	1.626	7.40747	19.6	85.79
244.45	3.93	16.3819	19.0628	10.7488	11.5032	5.25179	6.63734	-78.47	-3.37	17.1963	23.4678	8.81263	20.2033	5.45698	11.3909	18.39	67.04	14.7318	19.6901	10.8834	14.5642	-1.51152	9.35844	21	-3.98	23.1679	5.70051	9.33704	10.2891	3.75195	4.45892	-62.77	5.2	25.9666	21.7304	9.24678	15.5671	2.55573	6.15077	-46.13	2.71	19.7136	18.7181	6.60411	7.88656	3.21888	8.81166	25.04	90.78
245.12	-1.81	21.3424	16.1793	8.95586	9.21533	6.3933	6.15138	-69.88	-1.55	15.4455	19.8997	9.70914	14.2894	4.9564	11.0571	15.23	78.69	14.1677	17.0449	9.50147	17.3291	5.37022	8.30264	12.13	-8.3	19.6251	10.4444	6.79576	11.5746	1.82324	5.58433	-57.29	5.16	21.8479	10.1258	12.3287	7.67429	2.06526	3.00871	-37.4	11.71	25.5966	13.1854	8.27896	11.5675	0.993192	5.43101	24.86	91.95
239.2	-1.01	19.1705	20.0359	9.89285	17.1594	5.95467	5.97993	-66.62	3.42	21.857	19.8663	9.672	14.8193	6.14895	11.6001	8.14	83.17	18.2207	19.5624	9.26418	14.7623	4.57686	6.39422	8.29	-15	20.0084	8.4016	9.84649	11.3466	1.24259	9.89706	-47.08	11.42	12.0228	17.3165	11.1454	15.45	2.95405	5.15418	-33.43	18.61	17.7974	19.1478	9.362	11.5214	0.46068	3.54004	19.94	87.42
228.38	6.67	20.2725	15.081	9.08754	10.1209	4.70353	7.66305	-69.55	6.59	15.0925	19.6099	9.51408	13.7651	6.82241	9.82712	3.35	80.85	16.0396	17.0734	9.67017	14.3658	2.20031	9.40762	12.28	-17.71	13.8637	5.53921	9.0876	14.7007	2.75475	7.17827	-38.79	20.69	20.1806	18.2326	10.3687	12.9248	2.879	6.68413	-36.58	18.82	15.5091	12.297	8.76017	10.6541	2.01939	4.68	15.33	80.7
218.4	16.17	16.9364	13.6259	7.7271	14.9988	4.39061	7.98533	-74.4	5.09	14.9274	22.8726	12.7911	15.3751	5.83533	6.85323	5.72	76.23	18.8144	20.0925	11.0594	15.2289	2.81373	9.74195	21.05	-13.97	28.0883	2.83459	9.29106	13.6468	3.32278	7.17696	-37.88	26.46	18.2511	13.0603	9.83153	14.5704	1.34707	4.11132	-43.66	12.37	18.3243	14.5539	8.80312	10.6265	2.11675	7.59144	16.06	77.75
214.79	20.8	20.1749	15.1346	9.61748	8.8496	5.46693	7.83406	-75.08	0.54	19.2216	18.2697	9.92773	18.9413	4.32796	9.83921	14.78	74.4	18.7949	19.1993	9.96937	11.4542	3.89516	7.57412	28.24	-6.99	17.3596	10.7787	7.8706	11.6634	4.89894	10.8514	-44.36	23.88	17.9748	16.0724	9.9382	15.2565	1.98191	8.14918	-48.58	4.17	18.7062	14.9048	8.06069	12.0426	0.499295	3.03087	22.8	81.95
218.69	17.34	19.5829	12.6001	9.0238	10.3071	5.21415	6.24541	-68.62	-2.46	16.9133	28.1605	7.75344	14.1929	3.70523	8.41536	24.74	77.22	18.9674	17.9139	9.59164	9.91406	0.809467	12.766	29.07	-2.86	20.5509	16.0172	9.05294	13.5122	0.953638	8.52661	-52.71	13.62	22.3072	13.2765	10.6582	13.5873	2.69321	5.84715	-47.24	0.46	22.9339	22.0791	9.21614	8.68958	0.733568	5.36126	31.12	91.02
225.92	8.34	20.9234	16.2149	9.34528	14.6768	6.41853	7.55958	-57.8	-0.44	22.2462	18.4894	11.4389	15.5173	2.0223	10.7709	28.63	82.27	21.8465	17.5512	10.0591	14.236	3.82832	8.05391	23.9	-5.65	25.2206	10.0132	9.79148	7.95785	3.36273	6.66395	-56.1	1.59	16.4855	8.45332	11.0488	13.8739	-0.222563	6.96847	-40.75	3.98	18.423	10.164	6.09671	12.7817	2.68265	6.23239	34.75	98.38
230.06	-0.02	19.0371	20.8258	9.96977	7.62351	5.5099	6.97644	-49.22	5.46	17.4728	25.2618	9.89027	17.7714	4.23294	8.31224	23.4	85.26	18.433	14.8564	11.6431	8.19689	1.66611	8.52043	17.67	-14.1	12.2881	13.1542	7.55059	15.3354	3.1352	10.0828	-51.54	-5.24	17.367	9.83609	11.3405	13.5264	2.38509	7.21837	-34.57	11.79	22.1671	16.3393	5.53347	10.0315	2.21088	10.4215	30.5	97.83
227.22	-2.8	21.7463	18.6594	10.3527	15.4349	4.87691	7.07252	-48.42	9.78	18.9303	21.7054	8.46794	13.4469	4.53844	13.436	12.3	83.81	17.9009	16.0642	13.0095	14.9264	2.03467	3.6269	15.83	-22.68	13.753	10.5642	9.30437	15.2723	2.83699	6.6143	-42.11	-3.87	23.2943	14.3295	9.43665	16.538	2.1851	5.32236	-34.19	17.34	17.9107	16.9716	7.16827	7.55919	-0.571539	7.57084	20.98	88.18
218.8	-0.04	23.3243	10.9138	9.94435	12.021	4.03176	9.31473	-55.47	6.71	20.835	19.7069	11.187	15.4769	4.73599	12.2099	2.47	79.47	21.2479	24.9332	12.485	9.75364	2.72014	10.5511	19.96	-25.92	19.6506	2.17944	9.64128	10.7866	0.747916	8.8327	-34.57	2.71	16.5581	7.93397	10.1042	16.5667	1.58482	5.19895	-40.7	15.43	12.4759	19.5697	8.82954	13.8241	2.32099	8.05517	12.79	74.2
210.12	3.57	15.6579	11.3703	9.56601	12.7078	4.77442	9.94487	-64.73	-5.11	20.2225	23.7541	10.5606	12.2618	4.44243	12.7382	-0.33	76.63	16.0596	24.9663	9.82242	11.8424	2.89819	9.52454	26.69	-22.73	19.4356	7.74463	7.81623	13.045	3.43	4.97608	-34.24	7.94	22.1525	11.7638	10.5246	14.2173	1.84345	5.09165	-49.75	6.34	15.3495	13.9375	9.43695	7.88334	3.01605	7.35678	11.72	63.18
206.06	2.72	15.4292	9.22318	9.2723	13.0784	4.32318	4.83955	-68.97	-20.74	18.5772	18.9611	9.07058	15.0814	5.30664	11.7796	4.11	78.93	23.228	18.1902	8.9551	15.924	4.08554	10.1534	30.64	-17.17	20.8486	16.4071	9.2981	11.4407	3.18877	6.56922	-41.04	6.73	20.2174	15.2956	8.42441	14.443	1.49022	4.28463	-54.77	-4.15	23.6153	10.4989	9.36677	8.79992	-1.04905	2.45963	18.32	59.71
207.03	-4.01	17.7159	17.1373	8.91982	13.8321	4.93132	4.87491	-64.69	-31.86	16.5831	19.3845	10.5217	18.2677	3.42354	7.14686	10.56	86.32	15.6763	20.5024	10.7928	11.7333	4.34383	8.31192	28.95	-15.14	12.6343	14.3056	7.68621	13.8473	1.80892	8.00742	-49.71	-0.82	19.8725	16.5618	9.50684	17.594	1.78319	0.7117	-52.01	-8.98	17.2298	21.2691	9.83819	10.1051	3.06823	4.03664	27.54	62.61
208.65	-12.74	19.0441	11.9792	10.3189	10.9143	6.9809	6.63854	-54.84	-32.45	23.6552	21.9907	10.6218	17.8021	5.92807	11.2255	12.66	94.93	19.2605	12.3984	10.5912	14.131	0.555026	8.68723	23.85	-19.5	19.851	6.00211	8.57555	16.3248	2.40031	9.6987	-53.95	-9.71	17.9193	10.3498	11.7747	16.6332	0.652588	5.34164	-43.45	-5.03	14.3262	16.541	8.18471	7.45494	0.314971	3.38886	32.46	66.32
205.37	-17.21	20.4279	8.29026	7.78817	11.8661	3.41322	-0.0263379	-46.47	-22.97	14.7957	19.4017	10.2962	14.0796	7.17982	10.7134	7.89	100.07	23.4141	18.5419	9.78707	11.7172	4.83702	8.31778	20.94	-27.49	17.3994	6.19359	6.81104	12.5935	0.48685	10.4697	-51.16	-14.04	19.5056	11.0601	9.93517	12.7003	2.43036	7.05298	-35.42	4.51	16.7986	7.37096	5.6581	9.51739	0.902644	8.78945	29.54	65.6
195.25	-13.71	13.9822	11.8309	10.2158	15.2692	5.06636	3.27943	-45.35	-10.08	16.4786	16.7975	11.3703	15.9416	5.33048	11.8063	-0.5	99.79	16.6286	19.4966	11.3039	12.927	0.892717	10.9393	24.62	-32.57	22.0906	8.83541	8.09991	14.9295	-0.050603	10.4654	-44.28	-11.49	17.1172	12.6937	10.5466	10.5682	-0.335016	2.80804	-33.7	12.49	22.6889	16.0622	7.09451	6.76253	1.46428	7.05534	21.14	59.85
182.06	-4.22	19.1026	12.9826	10.8361	13.5188	4.74364	3.18638	-51.63	-1.77	18.7139	18.7199	9.14268	12.5957	8.64348	9.20185	-6.2	96.44	15.7462	21.8142	10.557	9.18602	5.73102	10.3228	34.33	-29.35	15.3285	13.269	8.68628	11.9389	3.16733	6.45356	-39.28	-4.85	17.7305	18.4988	9.91829	12.1723	1.23982	6.09255	-39.04	13.23	12.7799	20.3867	8.41668	7.32153	1.96106	8.57267	13.6	53.62
172.84	4.85	18.0419	19.9415	10.7366	11.5508	5.41075	4.09013	-59.75	-1.86	14.2691	15.5174	11.3485	16.5919	5.09388	14.5318	-4.9	94.83	17.6885	13.1725	11.1525	18.6836	4.65414	6.71435	44.58	-17.92	23.9387	7.49025	8.47703	13.2619	2.71609	8.41061	-40.31	0.45	13.6244	7.90669	8.72504	10.0735	1.11176	3.83226	-46.58	6.71	15.3739	13.487	7.49999	10.3841	1.21854	6.45582	12.27	52.87
172.75	7.35	20.2824	14.25	11.1159	13.5044	4.07022	8.97533	-62.87	-7.64	19.7157	23.6006	9.54928	13.9338	5.12052	11.969	2.32	98.49	22.278	19.831	10.3397	15.7654	0.700824	4.32243	49.03	-4.25	18.0075	8.89291	8.1768	10.1655	2.77543	8.59448	-46.4	0.83	18.4444	15.1941	12.3821	11.1547	0.0371005	3.65351	-49.6	-1.41	19.0549	15.2361	8.55483	7.51229	2.31567	8.04473	17.55	59.86
181.02	2.09	21.6441	15.6111	9.47191	14.6547	4.33974	2.51698	-58.11	-12.49	13.5803	22.497	7.80721	13.8119	3.79913	8.89898	9.91	106.81	22.6376	20.0234	10.87	13.5782	1.84508	9.01048	45.27	3.92	16.803	2.96044	7.55373	11.5064	1.83827	11.1025	-52.23	-2.65	17.6482	9.29875	11.0727	13.5647	1.31067	4.25783	-44.8	-4.08	17.5604	15.6435	6.68187	9.74304	3.55352	9.25796	24.72	70.76
191.28	-6.18	16.7994	12.3634	9.1646	10.0958	6.23587	9.07746	-48.76	-11.09	20.9313	15.2217	10.9195	13.6162	5.93747	13.2165	12.37	115.4	18.6413	20.9986	9.21793	14.2412	2.45152	8.97669	36.76	2.55	22.7148	4.03837	9.46117	15.7183	0.991001	5.0617	-52.34	-5.29	17.4327	13.4222	9.97107	18.3052	1.57137	5.75669	-34.93	1.83	13.5761	20.3521	6.35057	5.50362	0.632755	5.21554	27.89	78
195.96	-10.34	16.2692	19.5078	9.77484	12.5576	2.86187	8.28033	-41.62	-3.29	14.6706	19.4458	9.92795	19.83	5.84743	9.97764	8.62	119.24	17.673	14.2587	12.6617	13.411	1.87499	9.66002	30.32	-5.8	15.8749	6.50902	6.61534	14.0765	2.47288	9.2544	-45.59	-2.81	19.9647	14.0883	9.82078	13.7416	0.633264	4.18582	-26.74	13.32	15.7125	16.8818	7.49241	10.189	2.48429	7.96426	24.6	75.71
191.48	-6.28	20.3422	12.0299	9.98714	15.2629	1.84852	5.19153	-41.76	6.14	18.318	21.0937	10.8674	16.4396	7.10128	9.74466	2.78	116.35	16.1001	21.9941	10.4958	16.6267	1.88196	5.99377	31.04	-13.94	16.7239	7.35354	7.75019	11.6916	5.09027	8.71543	-36.16	4.87	19.6187	14.5198	10.928	12.22	3.92349	4.78577	-25.76	23.55	18.9754	25.1949	7.01086	13.4092	2.41367	8.86108	17.65	64.04
180.34	3.8	20.4454	7.18808	10.2106	14.003	4.57497	11.1152	-48.69	11.43	19.4299	17.1412	8.08528	12.6932	4.90052	8.58375	0.85	109.27	22.2688	17.9807	10.2104	13.5877	-0.400099	3.30364	38.63	-15.48	16.1658	10.3454	7.57847	9.67976	2.92741	6.7172	-30.41	13.13	18.4691	14.6337	10.1233	14.1647	1.27963	6.52333	-32.04	26.88	22.8969	18.6748	6.89896	7.93076	0.750771	10.8997	12.67	49.06
168.65	13.03	17.3809	21.52	8.77638	9.72128	2.9481	8.32058	-56.92	10.14	16.5185	18.4905	8.41442	17.2902	4.73807	9.9164	5.79	103.11	15.2201	17.9431	11.4294	12.373	3.57821	10.3541	47.8	-9.47	22.0942	-1.76249	9.5178	16.5228	2.72792	7.86926	-31.94	16.14	21.0928	19.2279	9.61088	13.4078	0.78028	4.71617	-40.11	22.83	16.7568	15.5144	6.33018	13.4013	2.72703	7.18585	13.51	38.35
161.31	14.93	18.8146	12.1877	9.69497	14.3154	3.97088	2.46532	-60.31	4.64	16.3382	20.7333	9.93804	16.8006	6.14126	14.8845	14.99	101.87	14.7017	15.0426	9.77227	11.7818	4.18067	5.44368	52.45	-0.92	18.494	8.38998	9.437	14.0467	0.312564	10.0997	-38.81	11.45	19.5212	9.26506	10.7445	15.1393	3.07259	4.16867	-43.25	15.92	20.4953	13.9066	7.84089	10.7155	2.93686	7.40942	19.14	35.67
158.42	8.26	18.3096	9.64912	10.8133	16.8406	4.41143	5.56549	-56.8	-0.12	20.7271	14.3365	11.9175	19.6558	5.43316	9.15138	22.09	105.65	21.1149	18.2915	10.5738	12.4585	1.66462	9.9676	50.16	3.28	18.3195	9.18265	7.96682	11.1271	1.54699	10.1315	-45.02	2.26	17.1611	5.27798	9.42074	14.16	0.721769	4.87027	-38.64	11.87	16.6742	12.711	7.61056	10.0981	1.59742	10.8448	24.53	38.8
155.8	-2.13	18.6718	15.735	12.3115	16.0228	4.42148	8.59858	-49.82	-0.7	19.0543	20.0342	11.7343	15.3509	5.36445	10.8282	21.93	110.84	22.7793	19.6233	10.2841	18.9395	1.08366	10.4901	43.82	-0.32	13.4829	9.69762	9.29492	13.5299	1.0858	6.60787	-45.22	-4.77	16.7362	12.4851	9.13416	15.5345	0.149763	3.9162	-29.54	13.08	15.2481	7.65437	7.20497	9.93252	1.53235	8.28336	24.77	42.01
148.91	-9.18	20.3291	14.6062	9.63467	15.0663	5.93142	8.30012	-45.41	2.22	17.605	19.1251	12.4209	16.8166	6.24332	9.3287	14.6	113.03	24.9566	12.0434	10.7138	12.5296	2.50571	5.29536	39.06	-9.3	21.1722	14.6339	8.1532	9.28554	2.01456	4.44967	-38.89	-4.57	16.856	17.677	10.2971	14.4982	1.17079	7.79697	-22.71	16.89	12.9921	16.1913	8.70732	9.80997	1.48799	7.86173	19.09	40.88
137.09	-8.94	28.4598	16.4099	9.90951	20.0466	4.27074	8.10336	-47.29	4.54	21.836	12.9428	10.9231	16.1458	4.28142	9.68193	5.65	110.46	21.987	12.4767	9.50063	15.4817	2.10256	10.8246	39.82	-17.61	19.5639	14.6918	7.62081	11.9549	1.47125	9.02579	-30.8	2.35	20.1894	19.3593	9.70451	16.4597	-1.16904	6.74275	-23.23	18.04	18.418	15.0412	8.03424	8.11194	0.972818	5.01312	11.59	35.59
124.5	-3.38	15.8941	24.0694	9.9494	13.0195	5.56253	6.60618	-53.86	2.35	17.6705	16.6604	10.0371	15.2763	5.68221	10.5957	1.99	105.29	20.7627	15.039	11.0476	8.5851	1.68701	4.91969	45.38	-20.5	23.2398	5.8387	7.5371	8.42682	2.31858	5.07936	-27.38	10.08	20.946	9.05286	8.03599	15.0212	-0.57805	6.79167	-30.63	13.08	21.4262	9.23305	7.2114	12.0663	0.704387	6.8627	8.04	30.17
117.16	1.52	19.3986	18.5355	10.7946	12.9779	2.87562	7.64773	-59.44	-4.67	18.3231	26.9238	11.5595	16.6632	5.92354	13.0434	6.69	101.72	17.1246	19.6282	10.4957	12.9619	1.6517	8.79177	51.29	-18.23	19.3501	7.08777	8.21083	11.7474	3.9252	4.36678	-31.68	11.72	19.2362	18.7501	9.34721	14.8552	1.62412	3.20033	-39.28	3.48	19.4481	12.6407	8.40364	12.3303	1.75045	9.7914	11.28	28.6
118.16	0.71	22.1323	17.7225	8.86175	13.6316	5.74596	5.2206	-58.74	-12.44	16.2461	23.3318	8.29368	14.8636	5.39133	10.9563	16.49	102.49	20.5428	16.3317	11.0543	13.2499	2.14629	7.60823	53.29	-15.47	14.779	5.02993	8.48349	13.253	2.01365	7.6539	-40.94	4.69	17.3618	12.7309	10.8474	13.8927	2.5574	1.96052	-42.82	-5.25	15.5536	11.1546	8.98892	10.0861	1.88398	1.43727	18.81	31.09
125.01	-5.95	18.5849	19.4991	10.5063	11.8475	6.30742	5.20784	-51.2	-15.38	21.2563	16.9157	10.3932	12.8696	4.08152	9.31897	24.24	106.48	23.3156	11.0743	9.18716	12.1567	3.53196	9.16237	51.01	-17.12	14.6476	5.80948	7.4496	13.713	1.73669	2.19813	-48.58	-7.12	17.9583	18.2856	10.1451	9.42579	-0.060455	6.04448	-38.98	-7.68	13.0511	17.3395	8.44295	9.20485	0.829415	5.6355	24.57	33.66
131.04	-13.74	21.7048	14.8449	8.42255	10.2605	3.75678	10.0339	-41.59	-10.66	15.7585	20.898	10.0306	10.8166	6.04607	9.19255	24.18	109.53	16.5656	14.6602	12.542	14.5976	1.62414	8.6199	48.46	-23.95	18.3851	9.24274	8.20415	14.7742	3.40228	12.6673	-49.18	-16.18	20.9025	8.45242	10.0615	10.6333	0.0750495	4.56892	-31.27	-2.68	18.202	10.7017	8.94044	8.73175	2.1977	4.67302	23.64	31.38
130.14	-16.97	14.8203	22.0088	8.69847	9.18279	4.01149	5.54974	-36.47	-0.62	16.3074	22.3752	11.429	15.2618	4.36801	9.54201	16.3	107.97	20.4617	19.8592	9.68724	12.9614	2.1719	4.99268	50.78	-31.7	23.0224	11.5047	8.34869	13.1298	2.60168	8.6921	-42.61	-16.82	21.1061	11.4157	9.6627	12.1662	1.22416	3.18752	-26.01	5.58	19.0545	9.7135	8.03368	12.8398	-0.338938	5.12736	16.17	22.63
121.08	-13.47	20.7023	16.9911	9.60518	15.209	4.52953	7.13093	-39.07	8.61	13.8817	24.3967	8.55647	15.7068	3.6732	10.3469	6.26	102.05	18.7731	15.9647	10.3792	8.09903	1.66752	4.49017	59.88	-34.36	20.3018	3.51871	7.39498	13.9292	2.40274	7.39569	-34.19	-9.37	19.032	20.0407	9.27468	11.9215	1.69755	6.94903	-27.23	10.85	14.1824	17.7396	7.15036	10.7793	-0.894883	3.76218	7.52	10.98
108.33	-6.15	21.4249	12.0938	8.48032	8.82911	5.40964	10.1147	-46.58	11.55	23.9042	13.4084	10.4449	15.1025	5.37842	7.63035	1.09	96.31	15.0896	17.4078	10.584	13.8128	3.00885	9.3613	72.38	-28.94	19.6197	6.59907	8.49654	14.2997	1.25918	8.64759	-30.55	0.39	17.6261	14.9105	8.87501	15.7246	2.6774	6.31768	-33.43	9.63	13.7191	16.3169	9.32968	10.2465	-0.793662	10.8544	4.3	3
98.53	-0.48	21.6117	12.0935	12.0283	16.2827	6.68144	5.64553	-52.15	7.42	19.4796	26.754	11.1583	14.5772	5.6767	12.2049	3.95	96.31	21.3621	12.7434	10.6984	12.4499	4.91396	12.342	81.74	-18.01	22.7513	16.4684	8.2928	15.2842	0.378072	10.5792	-34.49	5.84	19.302	11.2469	8.06496	16.221	0.841856	5.96173	-38.66	3.98	16.8356	11.9276	8.50837	9.44383	1.23805	7.25434	9.36	3.63
95.64	-0.05	22.2593	19.4537	9.85633	13.5148	4.00808	7.76873	-50.1	0.66	21.4168	21.3564	10.7586	12.1162	5.73502	12.6922	11.98	104.05	22.2161	19.9633	9.77047	13.977	3.6709	5.08861	82.94	-7.9	18.0146	7.32385	9.08713	15.048	0.742613	10.3496	-42.72	4.59	18.8785	14.2354	10.2923	11.9167	1.4552	3.83691	-37.34	-0.08	18.7991	13.0537	7.16989	11.1826	3.07441	10.1205	19.53	12.43
98.15	-3.69	20.9734	14.9306	10.0515	16.7443	6.63348	10.5064	-40.35	-2.56	13.8786	20.3752	9.5549	17.1281	6.44019	10.8428	18.72	115.83	20.1906	15.7777	11.9515	12.6796	1.71171	9.00946	76.27	-3.93	25.3156	6.27152	8.7234	12.2417	3.37432	10.9076	-48.31	0.02	19.4977	21.4881	11.2865	13.3755	-1.77504	7.10194	-28.73	2.6	17.4546	16.8067	7.44447	5.47508	3.18596	6.69037	27.97	23.67
100.69	-6.55	19.6945	17.9573	9.15107	9.80397	4.19719	9.82467	-28.72	0.82	20.5412	21.572	10.1896	14.6705	5.48999	13.3344	19.22	124.44	23.9778	20.6213	10.9418	15.6749	1.27285	8.30743	67.21	-6.46	22.7969	2.77037	8.28726	15.2202	4.53795	6.51516	-46.05	-1.82	19.5468	16.2065	8.84891	8.45621	2.54116	3.57967	-17.81	12.06	15.8054	12.9267	6.9855	6.62945	0.419922	8.12288	29.34	30.2
98.35	-4.04	15.8019	18.9537	9.73087	16.1028	4.15979	9.26636	-22.67	8.4	22.6756	23.6389	8.95299	9.9621	4.67828	13.5304	13.67	124.31	17.3086	18.2349	9.61034	16.8655	0.890968	8.87184	62.58	-10.77	14.8556	7.57532	9.00749	14.9868	1.33058	8.57726	-36.55	2.75	22.6301	12.5819	9.92645	11.4833	1.27865	10.2322	-11.49	22.96	18.716	21.214	8.72956	6.55522	1.81463	2.22659	23.83	28.45
90.65	4.26	24.0749	17.6796	9.82054	12.9236	5.28515	3.82583	-25.77	14.22	11.1519	24.491	10.45	17.0171	5.29666	10.8589	7.04	115.59	19.8249	14.4584	12.1392	15.2162	3.92321	10.9331	65.79	-10.86	23.8633	9.43538	6.67999	17.926	0.155489	5.5768	-25.85	11.9	19.3222	18.8255	9.05717	14.3592	2.83695	2.98467	-13.38	28.47	15.211	14.4955	6.74257	9.09903	-0.32138	9.08117	16.89	20.79
81.7	14.05	19.8568	11.6679	10.4107	11.5932	5.16137	7.42127	-35.18	13.55	19.6529	32.6855	10.5974	17.6958	5.84759	5.94567	4.99	104.09	18.7856	16.3658	11.3331	9.91771	4.86309	8.94626	74.78	-4.28	17.2412	11.2183	10.4879	13.4038	2.10327	5.57635	-20.9	19.72	19.6646	15.0721	11.1478	13.5792	2.64208	5.15933	-20.99	25.36	15.7801	19.6436	8.13723	6.56403	1.51456	10.6597	14.88	13.56
76.8	19.44	16.1236	19.068	10.3285	8.89154	2.84666	6.50771	-43.97	6.58	21.0822	26.6472	8.52398	16.5278	5.87642	12.8383	9.37	96.92	22.4064	19.7829	9.01073	10.0792	1.79593	8.84147	84.1	5.78	20.2907	4.45352	7.05148	15.0165	1.06612	7.12559	-24.3	20.82	18.3864	10.2413	11.6815	14.7239	0.19877	6.17259	-27.7	16.33	18.5429	15.376	9.21199	5.80395	4.39019	7.64443	20.13	12.26
78.02	17.5	18.6906	19.6688	10.6243	11.9193	4.58903	7.21113	-46.43	-1.71	21.5059	15.7109	8.62759	16.4767	6.43762	11.7325	16.8	97.22	18.1729	13.7718	12.1199	14.1705	1.2511	10.0287	89.27	12.72	18.3495	8.62114	7.90674	10.0837	1.49754	8.79396	-32.54	14.55	21.4155	16.4926	11.2927	16.0455	2.45128	2.80133	-27.9	7.79	12.9003	19.6049	8.66128	9.61757	2.3104	10.2463	29.02	17.43
82.35	10.56	13.677	10.4987	10.4024	13.9887	3.51744	7.45396	-42.32	-5.47	19.3664	10.1958	8.75269	15.0626	5.59406	10.2301	21.32	102.13	19.0618	20.9746	9.16165	11.3884	0.403388	9.12367	90.05	11.35	19.9447	14.2458	6.62947	13.7747	3.76633	8.23422	-38.91	5.54	16.8528	23.4955	9.92219	10.7497	2.15497	5.22537	-21.36	4.9	14.6638	12.01	7.71612	7.43245	4.11781	2.13068	34.82	24.4
83.92	4.42	17.0701	15.404	10.8973	14.734	3.6224	9.65801	-36.6	-2.46	24.2676	17.3958	11.1176	15.264	6.69854	7.0709	19.16	105.25	18.7825	27.7432	9.25113	7.29198	3.05906	8.3701	90.14	1.64	18.764	5.47787	9.30333	12.98	3.50456	6.36867	-38.83	0.14	22.127	16.2084	9.97616	9.63903	0.912258	3.59606	-13.36	7.79	17.8046	12.9017	7.09774	8.45278	0.799315	6.34616	32.88	26.95
78.56	3.85	21.4061	16.2639	10.216	15.3177	5.30693	3.40122	-35.27	4.16	15.9248	15.0827	10.5249	14.2375	5.60913	10.4831	11.78	101.76	18.4155	11.9156	8.20995	15.5684	2.43859	6.60316	93.76	-11.3	12.301	11.0034	11.2257	13.8217	4.30765	8.33091	-33.3	1.66	22.1203	18.663	11.1112	7.2658	1.67655	1.89387	-10.55	11.75	21.3516	12.3941	8.45671	9.08242	1.07586	4.32984	24.18	22.07
67.2	8.79	17.0878	20.186	10.3538	12.2096	7.25197	5.77121	-40.42	8.37	22.2411	21.221	10.2316	11.8688	4.25605	11.9699	4.84	92.04	17.8601	12.0345	11.3248	15.3161	1.26889	6.0593	101.84	-20.94	18.573	14.4211	8.21883	8.30892	4.94541	8.93508	-27.76	7.83	22.7732	15.799	9.5319	12.6482	2.80434	4.74321	-15.7	11.22	15.9756	14.8018	4.80303	14.7409	1.34562	4.91512	14.6	12.14
55.31	14.35	16.933	17.3025	9.27031	14.2225	6.45768	8.26315	-48.6	5.87	14.3248	20.9728	10.3189	15.0895	6.04139	11.9746	3.8	81.08	21.0962	22.1871	9.41711	16.0693	2.64218	6.62126	111.11	-23.82	18.521	11.5725	8.28529	9.64393	3.62941	8.4514	-27.44	12.65	20.9008	14.5209	9.71937	19.4821	0.636305	3.14339	-25.51	4.28	18.4723	16.4141	7.68969	7.48558	0.814926	7.81156	10.38	2.81
48.86	14.67	20.1225	14.3528	10.9237	9.62072	2.22741	8.03068	-53.65	-2.55	18.0044	23.8421	9.43256	17.3153	6.54715	12.3913	9.55	74.42	20.7082	17.6082	10.8576	15.5089	2.86518	5.8174	116.65	-21.47	14.6957	15.7972	10.1046	12.2384	2.26833	6.93786	-32.97	11	17.5544	16.6837	9.76988	13.4583	1.7833	6.43014	-33.1	-5.78	17.8537	16.7351	8.5283	14.6015	0.910107	6.50991	13.44	-1.5
49.83	7.57	25.7336	12.9886	9.90484	8.4163	3.20146	3.43217	-51.73	-11.54	17.5781	17.1632	9.10293	15.5783	6.61924	8.13378	17.59	73.97	14.2108	18.8922	8.73187	10.9135	3.81676	16.1625	116.16	-18.51	18.1405	8.72317	8.0778	14.7036	3.1391	9.5185	-39.86	2.7	20.7698	10.127	11.8656	13.8408	1.54926	5.31012	-33.33	-13.06	22.2074	7.73987	7.56937	8.56216	1.34278	6.63137	20.09	-1.04
54.74	-3.56	14.0299	9.68492	9.03928	15.2151	4.92378	7.79275	-44.46	-15.2	13.8552	16.6337	8.85505	15.6601	4.76869	11.0784	21.48	76.88	21.2622	21.2939	11.3889	14.433	1.6504	10.8925	112.28	-18.67	17.1902	7.98559	7.3467	9.1005	1.57427	3.70415	-42.16	-7.08	14.5771	17.131	11.8399	13.8359	1.54743	9.2836	-26.7	-13.63	19.4979	15.0951	6.9465	11.3414	-0.691407	9.94432	24.15	-0.26
57.42	-12.15	22.2288	13.9524	11.7096	9.93636	4.3335	10.0745	-37.74	-11.55	19.4042	23.429	9.67853	13.776	7.10405	12.0766	17.9	78.34	17.5566	11.7763	10.2705	13.2279	4.8253	10.9358	111.09	-21.79	19.8174	15.7857	7.0159	12.0078	3.64198	7.79252	-37.4	-11.5	20.9223	14.9859	9.82849	16.0634	2.05076	3.30122	-18.93	-8.55	16.8395	13.9503	7.64402	12.5992	-0.701532	6.64582	21.92	-3.86
53.81	-13.31	18.1848	21.4314	9.96978	13.7755	6.18691	8.21227	-37.08	-3.99	19.6208	20.3974	11.45	14.1141	4.81349	7.54903	9.38	75.84	19.4973	20.7729	10.9598	15.3177	1.66272	7.94935	117.61	-24.21	19.5238	7.57326	7.2906	9.49662	2.61619	7.41071	-28.66	-7.13	20.5509	19.5289	8.97484	13.424	0.956076	3.99258	-16.39	-2.93	17.2749	15.6345	9.0739	9.63437	-2.28352	6.75801	15.15	-12.53
45.05	-7.29	17.0648	21.0948	10.7009	13.2639	5.28052	9.22073	-43.21	1.39	22.0552	20.6448	11.3521	14.094	4.57679	12.5304	2.42	71.35	15.4133	15.3202	10.3138	10.7299	4.22072	5.5674	131.7	-22.1	18.2362	5.05719	9.24734	11.6464	3.07951	6.02085	-22.23	3.48	23.2322	15.692	10.2027	12.8214	0.413088	4.49048	-21.15	-1.72	16.7004	19.871	7.83818	10.9318	1.94497	10.1417	9.64	-21.96
36.51	0.92	18.8244	15.5975	11.913	9.03789	4.89097	7.1867	-51.44	0.8	19.3487	15.6197	10.6865	13.9709	6.9334	10.4836	2.44	69.8	16.2821	13.6083	11.4574	12.0192	0.992873	9.62615	147.54	-14.89	17.4711	7.87324	10.0664	11.4065	2.38783	8.04616	-22.64	13.58	25.6048	13.2175	9.68331	14.3637	0.831957	5.54306	-29.36	-5.63	13.5753	17.5356	7.33374	10.299	2.96981	6.60781	10.63	-25.9
33.49	5.64	19.7546	14.1804	11.0738	13.086	5.04241	8.04391	-55.28	-4.03	19.2911	20.6499	9.21673	14.2532	4.22466	8.63793	9.52	74.91	15.3547	21.6791	11.0411	13.0629	3.02153	11.0328	157.46	-6.17	15.7032	11.7419	8.53041	12.8275	2.2479	5.57258	-29.1	17.1	11.8988	11.5835	9.74923	10.8672	-0.320844	6.76395	-34.29	-10.5	16.037	19.344	7.52975	6.65022	1.2383	6.43802	18.44	-21.11
37.1	4.74	19.5113	16.4297	10.2384	10.3539	4.03077	9.27657	-51.55	-7.02	16.0238	19.8895	10.7449	14.7694	6.17998	9.64125	18.27	85.71	19.2695	13.5524	10.5805	16.6624	1.62739	5.61802	157.29	-1.07	14.2404	15.1325	7.33008	12.2637	2.19325	7.00635	-36.03	12.93	18.5993	17.6658	9.79646	14.8324	0.0299035	6.38057	-31.6	-10.52	18.31	12.3026	7.83984	11.8015	2.44833	5.3594	28.03	-10.16
43.3	1.02	18.649	14.8522	10.6667	12.1931	4.53652	5.71247	-43.03	-2.64	16.5219	20.9981	11.4457	15.549	5.52941	12.9521	21.9	96.54	17.1093	19.9905	10.0168	10.1855	3.24622	5.29709	149.41	-2.23	19.148	5.62943	9.16633	8.21997	1.69452	9.48709	-37.49	5.43	18.8954	10.7469	11.5955	10.3404	2.43381	-0.692255	-22.75	-3.13	17.8741	19.9195	6.43712	9.63095	0.343561	10.262	32.73	0.1
46.09	-0.44	17.7031	13.8979	11.739	12.8272	5.94683	4.76015	-36.38	9.18	18.5486	18.582	9.18191	15.1681	5.54471	7.55869	17.33	100.78	11.3534	18.0402	10.8345	12.4063	2.06213	8.78739	141.11	-7.52	18.8931	13.6909	9.01663	11.3893	0.932867	11.1845	-31.74	0.77	18.4027	16.9474	11.2043	17.0761	0.901907	4.10956	-13.9	8.63	17.9789	15.3639	7.60512	11.4886	-0.655397	4.65363	29.36	3.46
42.05	3.3	16.0932	16.3147	7.84151	14.8613	2.21779	6.24521	-37.1	22.32	17.8692	19.3837	10.2327	14.2968	5.0772	4.17827	7.48	95.61	18.1181	21.6453	11.0228	12.0824	6.39298	11.4918	139.48	-11.52	24.3374	15.9886	7.11141	13.1157	2.11321	3.2704	-22.75	2.17	16.4229	14.2346	9.89434	11.1913	4.19307	7.54867	-11.23	17.99	18.4165	26.0159	7.41638	8.71216	1.87341	7.17515	20.78	-1.08
32.87	10.31	17.6185	19.8867	8.5746	11.741	6.42403	7.69848	-45.19	28.62	16.3835	25.9903	9.75136	14.3077	6.2568	8.79382	-1.09	84.2	23.3975	20.5833	10.9012	17.2997	2.73639	4.46228	146.62	-9.67	22.0113	0.546898	6.30469	10.4272	0.470902	7.95618	-17.2	7.71	20.2897	18.8668	11.4411	12.8451	0.988448	4.95874	-16.17	19.43	10.8508	15.9513	7.68549	11.4631	1.66612	5.5102	13.75	-8.77
23.94	15.02	18.4707	15.1191	9.36339	14.6763	6.45167	3.89018	-55.08	23.98	16.7527	14.0716	11.4755	14.7647	7.49488	10.7751	-3.17	73.61	20.2565	22.7049	11.1943	11.9189	3.55463	9.43697	158.67	-2.06	16.7892	5.06426	6.44693	18.2541	3.27873	7.62427	-19.56	12.25	23.7288	20.1644	10.2993	13.5837	-0.0798594	6.39119	-24.41	12.88	22.2547	10.0994	9.60132	11.8702	0.790949	8.75982	13.71	-12.92
20.06	12.6	15.6418	19.3647	9.22964	14.551	4.41619	5.16053	-59.73	11.6	20.2496	18.0914	10.7345	9.96088	5.79577	6.93801	1.32	69.66	14.6525	26.0237	8.00832	13.7079	3.35786	7.36588	169.22	6.3	19.2068	10.928	7.71628	13.677	1.65965	6.4852	-28.71	11.81	20.673	13.3484	11.8114	13.3458	0.721794	7.55533	-29.31	3.83	19.099	18.7494	9.73754	7.62721	1.89811	7.83468	20.52	-10.16
21.75	2.91	17.3748	12.7796	8.61491	10.7349	4.78296	8.5334	-55.97	-0.24	18.542	21.1291	10.4801	16.5138	5.73789	9.6344	7.62	72.76	22.0086	20.5605	10.1617	13.0629	2.70225	6.33935	174.39	9.09	19.5593	12.0295	8.33062	10.6175	2.54867	6.43742	-38.84	6.78	20.8688	15.6134	9.68453	14.3797	2.57206	3.95376	-27	-0.8	20.9933	15.7683	6.98942	9.52795	2.8563	6.23971	28.5	-3.17
24.96	-8.98	16.7091	15.691	7.69338	11.1225	3.65092	7.22377	-46.89	-4.17	18.9178	23.4975	10.5978	9.4206	5.5182	10.212	10.04	77.77	13.404	18.9737	11.7771	13.841	4.09784	10.4865	175.47	3.41	16.1668	15.1822	7.40543	15.7076	0.126016	6.81749	-43.75	1.49	19.3639	13.7893	9.5268	7.90736	2.18519	4.66963	-19.35	2.07	14.9447	18.0957	7.35874	9.95273	-0.400146	4.07319	30.71	1.47
24.39	-16.34	15.7689	16.1422	11.512	12.627	2.66203	5.32704	-39.58	1.04	13.9412	18.1188	8.70718	14.8288	6.70556	11.2298	6.46	78.14	20.5056	17.3763	10.9865	14.8553	1.63042	8.88406	177.34	-7.87	22.9285	16.1723	7.38854	13.4195	3.53417	9.36141	-41.4	0.45	14.1196	13.9491	10.9299	13.3613	-1.23362	5.25075	-12.45	9.34	16.1606	20.9182	6.35509	12.3009	3.15208	5.72456	24.27	-1.48
17.84	-15.85	18.0125	16.2731	9.82854	15.1791	5.73352	2.06956	-39.74	10.04	20.1355	22.3916	9.5264	14.907	8.76639	8.87196	-0.14	71.19	17.4675	16.3702	10.3293	18.1405	2.21042	7.88371	183.89	-18.2	15.3073	9.19675	9.52988	9.05339	2.13279	7.59975	-35.17	4.44	20.1549	12.3401	12.7807	10.5539	-0.730812	8.62119	-11.71	14.21	15.5011	18.3245	7.65996	13.24	1.93881	5.5287	12.53	-11.79
8.09	-10.21	20.141	19.5176	8.75815	7.65117	3.41556	5.99036	-47.53	15.28	16.2674	19.5985	11.3416	14.8582	3.89065	12.5577	-4.29	60.32	16.5933	20.864	10.1883	14.418	1.96176	10.519	194.37	-22.15	10.8613	6.35824	7.997	13.7778	2.79487	6.99881	-31.03	9.56	20.6751	17.417	12.2762	17.1555	0.718952	8.94493	-17.63	11.52	19.4963	17.3133	6.74582	9.26249	0.0874106	5.9564	2.57	-23.74
0.83	-6.14	20.526	18.99	9.56541	12.634	4.96007	9.88106	-57.5	12.75	17.0707	18.7665	10.5646	13.1562	5.10847	12.2295	-2.57	52.46	21.4232	11.9354	9.00917	14.6621	2.35201	6.61746	203.5	-19.31	15.8433	9.89581	8.35302	12.2589	3.30239	10.7766	-32.78	10.26	18.3224	16.0602	10.5363	10.5791	0.245035	5.95289	-25.36	1.86	15.17	16.7203	7.07427	13.2568	2.20958	7.85059	-0.06	-30.49
0.21	-9.26	18.5024	9.99326	9.02452	11.8841	3.31168	4.57177	-62.78	4.66	17.9865	11.6631	11.5257	14.2138	5.81017	11.5924	3.6	52.63	24.142	13.6107	9.66248	8.45852	3.56122	2.45912	205.42	-14.32	17.4875	8.31691	10.1979	14.5244	3.05553	7.13371	-39.05	3.88	24.2063	14.9963	8.49226	12.4787	-0.0649914	5.73971	-28.55	-8.8	15.4297	24.5071	8.14853	8.38155	1.72072	0.303263	4.74	-29.11
5.44	-19.6	16.8041	12.7831	9.51101	14.6559	3.40021	6.38752	-60.21	-2.65	16.939	19.9943	9.26083	14.4733	4.22122	5.53278	9	59.91	13.172	21.2264	11.7908	12.8451	2.73256	11.3963	198.4	-12.96	20.7391	8.31583	6.99714	11.4597	0.973587	9.22949	-44.41	-6.7	20.314	16.4122	10.8741	11.8287	1.71484	0.621171	-24.34	-13.56	15.2144	16.6189	6.7767	12.1867	2.19275	5.30971	12.01	-22.54
11.26	-31.33	19.7508	14.2582	9.75398	14.059	3.76265	9.3635	-52.44	-3.91	18.094	27.2786	11.204	14.5272	6.71026	8.97986	8.89	68.06	15.3144	16.4378	11.4605	12.0457	3.84541	6.4609	186.61	-17.55	20.6377	13.6083	8.42562	11.2107	0.952953	6.44059	-43.77	-14.76	13.9088	13.6661	9.71389	10.315	1.52547	6.99434	-15.69	-9.72	17.2681	15.9746	8.825	14.4707	3.12688	3.56791	15.82	-16.92
11.87	-36.82	21.2797	13.1183	10.883	13.8779	4.64178	5.77433	-45.56	1.18	17.3698	15.6601	10.3702	15.1308	5.40905	13.8998	2.86	70.2	16.1788	23.5098	13.0654	14.874	2.29444	3.12129	177.52	-25.09	16.8467	8.22716	6.81949	10.0603	0.935619	8.651	-36.56	-14.53	22.8168	7.61704	12.6784	11.8242	2.66951	7.90433	-9.03	-0.57	20.4235	14.5445	7.26532	9.39081	2.1537	5.05912	13.91	-16.71
5.46	-32.15	17.8726	18.3162	10.2074	7.40209	2.90329	9.62514	-44.24	8.01	21.1201	25.9676	12.6349	14.9865	4.70123	11.2695	-4.58	63.95	22.2729	16.3512	11.3927	10.2877	1.06973	8.53509	176.75	-29.74	16.2489	8.62648	9.60244	13.7979	3.6641	6.61948	-27.33	-5.54	20.0704	16.1152	11.3098	14.1863	4.76991	3.90114	-9.27	7.46	17.3624	7.97638	7.52252	7.80125	1.17513	8.9169	9.12	-21.24
-4.35	-19.89	18.9754	15.9074	8.90545	9.97726	2.97768	5.80054	-48.1	11.01	20.091	16.1222	9.60752	16.7242	6.871	8.60238	-7.51	53.2	21.272	21.5738	11.0025	13.3938	2.05577	2.16964	184.24	-27.49	20.6075	8.03293	6.90566	11.063	1.74189	9.26187	-22.33	6.79	19.5812	18.8034	9.60333	13.0017	0.500537	5.88201	-15.9	9.78	17.6892	15.7137	7.38563	9.04052	2.26012	5.22855	6.8	-25.53
-11.26	-7.14	20.9065	12.2585	9.62685	14.7493	3.77021	8.01974	-52.37	8.25	17.3987	24.6459	10.4486	12.94	3.83925	14.6236	-3.24	45.05	16.0186	14.7603	10.2449	17.5913	-0.485672	9.69226	194.56	-19.41	16.9719	8.19878	9.03731	8.23757	0.891784	5.34034	-24.57	15.04	17.5272	13.2323	9.3482	16.211	-0.387933	9.45233	-23.46	7	16.4861	12.7438	8.83976	11.2736	1.15713	4.56324	10.3	-24.47
-11.13	-0.42	19.9177	17.2766	9.96389	9.82099	7.12655	6.41185	-51.93	2.88	14.5684	23.1844	11.8613	19.5673	5.83247	10.4456	5.34	44.4	22.6932	12.9651	9.87158	15.9304	3.05491	4.93807	201.19	-10.82	14.5063	11.1747	7.38173	11.4716	4.08203	5.21031	-31.35	14.99	23.1183	20.1561	10.8061	16.6079	1.53512	5.00912	-25.81	4	16.4127	14.4401	8.02891	13.3263	2.5301	7.25099	18.14	-17.08
-5.09	-1.32	15.5634	18.041	9.04582	13.6262	2.35283	9.98836	-45.67	0.48	15.4198	20.098	10.4667	15.5712	3.94684	5.90995	11.74	50.36	17.0614	19.0458	10.8502	15.2624	2.14574	8.42819	201.45	-7.16	19.0709	11.6477	8.734	9.85396	2.30414	12.4018	-36.23	8.55	21.9735	14.0016	9.69319	14.4014	0.930161	5.15314	-20.98	5.68	16.5752	15.8227	9.0938	6.3308	0.42971	6.44332	25.1	-7.4
1.48	-5.99	18.0933	12.9306	11.0424	9.80722	1.60237	8.78705	-37.53	4.28	18.2115	22.1527	9.80276	14.7726	7.02079	11.0114	10.78	56.95	18.4473	16.5154	10.6964	14.9445	3.88196	10.1029	198.28	-9.79	18.8858	10.0841	7.53064	11.4503	1.69514	11.578	-34.03	1.92	28.6728	17.2615	11.242	9.43426	2.01475	2.11558	-12.65	12.78	15.2571	11.7793	7.3823	11.0847	2.01942	3.40429	26.32	-1.5
3.22	-8.68	15.2934	19.771	11.4168	13.6127	5.4374	7.01814	-33.32	12.17	13.8961	19.9689	8.6541	17.3449	4.86336	11.4379	2.59	57.77	20.2426	22.7334	11.0925	12.5017	0.947562	8.4007	197.54	-15.08	19.1653	10.0526	8.75314	10.5121	2.1202	10.3203	-24.99	0.72	22.5131	18.2133	9.684	10.4997	2.60324	5.16354	-7.25	21.2	14.7963	22.3688	7.32026	12.4767	-0.240761	4.49702	21.23	-2.81
-1.04	-6.47	19.8555	21.1844	10.7327	8.61062	4.16078	7.9951	-36.06	18.13	15.6535	26.7636	10.1378	14.9668	4.71304	10.9297	-7.37	50.89	15.4396	19.0728	11.8951	13.3948	3.74756	9.0186	202.89	-17.53	19.446	9.12253	7.78332	8.23512	2.60663	8.47337	-14.8	5.76	17.4831	13.2521	11.2283	12.3168	1.12684	4.56927	-8.88	25.21	19.3013	11.98	8.14922	12.4025	1.56326	10.083	14.11	-9.52
-7.44	-1.29	18.8249	15.4541	10.7129	12.1434	5.58904	5.5209	-43.38	16.86	16.9997	20.0016	11.5671	14.3973	4.94849	13.2426	-12.25	40.21	18.2381	13.3161	8.85902	13.8483	1.69008	9.77555	212.39	-14.43	19.6932	6.87032	8.58716	19.1091	2.57257	7.73079	-10.47	12.55	19.2456	14.7125	10.055	13.531	0.162372	8.38951	-16.1	22.04	18.8401	17.6292	6.55456	9.05033	2.45977	3.19099	10.81	-16.03
-10.38	1.92	19.0544	19.4204	10.049	14.9504	2.38758	7.53477	-49.2	8.21	21.5882	21.3102	11.789	11.6621	4.17276	13.7575	-8.98	32.39	18.2166	19.72	10.6815	11.6379	3.42353	10.537	219.63	-8.22	19.3195	11.6473	8.03357	15.7543	1.15398	6.53875	-15.14	15.03	18.7578	14.2202	9.76342	9.01635	2.67404	5.33319	-23.13	14.2	22.1585	18.3553	8.3217	9.42693	1.35596	6.19263	14.21	-17.32
-7.1	-0.48	22.4096	10.7404	9.84404	13.7274	5.00085	11.811	-48.41	-2.32	21.8728	20.4005	9.72757	18.854	6.90694	9.32063	-0.48	31.53	19.6307	24.4087	11.3374	9.50375	2.19395	7.64958	218.71	-4.59	16.9384	5.34233	9.37014	12.2029	1.67121	5.38555	-25.68	10.22	18.0941	10.9479	10.8017	15.6581	0.291062	8.20198	-24.39	7.63	10.7849	15.7049	8.0039	4.02736	1.12327	8.31309	21.75	-12.95
-0.11	-7.72	23.5418	18.0999	9.41557	16.0752	4.53202	8.76028	-40.86	-7.6	15.2687	21.0441	8.84679	11.6784	6.37964	12.1467	6.61	35.91	15.717	18.9183	10.0346	14.7433	2.38783	10.4513	209	-7.67	22.8068	4.93215	9.00259	15.4141	0.567293	8.29408	-34.99	0.37	21.8793	12.4625	9.82084	15.2096	2.54789	6.49704	-18.92	7.13	19.0754	17.4348	8.64555	11.357	2.54944	3.23983	27.36	-7.5
4.7	-15.12	20.2822	19.75	12.2849	14.2966	1.81778	3.30797	-31.61	-4.31	15.7365	21.7332	10.6055	14.265	6.89374	12.3403	6.97	39.41	10.2267	20.4065	11.0341	13.4853	4.39207	8.27552	196	-16.21	22.0953	10.8544	9.83848	10.6892	3.58981	10.5219	-37.14	-9.07	20.6479	15.5339	9.81824	14.4991	2.67811	4.23067	-11.09	12.47	19.0213	24.1268	9.25008	11.3002	3.3839	9.04768	26.22	-7.06
2.65	-17.87	21.6314	17.2263	8.70369	14.3581	3.11377	9.59188	-27.15	4.3	25.1195	18.9179	11.8352	11.7774	2.74812	11.0936	0.58	36.45	19.1132	20.2368	10.2226	11.6406	2.54761	11.0877	187.51	-24.08	14.9453	17.4851	8.07671	13.0436	3.44241	8.39703	-31.48	-13.88	19.9776	14.4752	10.9364	14.3124	-1.15873	5.43346	-7.1	18.46	17.7172	22.7684	8.925	5.92575	-0.405909	8.34836	18.68	-14.43
-5.88	-14.95	23.5311	13.8926	10.5823	12.1199	3.40487	7.28879	-30.4	10.72	17.6225	13.8035	10.8209	11.8593	4.59902	11.3356	-7.4	26.64	17.9634	10.7916	10.3002	11.1394	2.35043	3.74217	187.95	-24.84	18.6943	10.9101	9.25626	15.7282	1.71711	5.26817	-22.76	-14.31	21.6358	11.1651	9.48473	18.2216	0.173199	2.75107	-10.04	18.76	17.7902	8.0248	6.81598	8.64881	1.79372	8.11419	10.33	-26.76
-15.47	-10.03	25.1896	16.0198	9.29568	8.28314	3.9649	9.93892	-38.54	8.78	21.012	12.8	10.2678	16.5532	4.45487	8.9166	-10.74	15.21	19.172	21.4347	10.2353	15.6197	2.48626	9.43063	195.34	-17.07	15.6292	8.71696	9.69611	12.2108	2.23494	5.99558	-17.23	-14.48	19.0195	15.4354	11.0083	11.2973	1.08799	7.21936	-17.39	10.74	20.9433	10.969	9.88018	9.03569	1.60942	8.42853	7.8	-37.46
-19.65	-8.55	24.5824	11.3345	10.59	14.9049	2.6741	3.53174	-45.08	-1.66	13.5563	20.1175	8.61817	17.3068	3.89088	11.5194	-6.95	9	17.3191	16.3241	9.64423	13.5591	2.482	7.98873	203.11	-5.97	16.2285	4.59127	9.31656	10.7255	0.784984	4.50903	-17.9	-18.41	23.8163	13.3568	10.1054	15.4239	0.0947452	2.7327	-22.95	-2.31	22.1655	16.1004	7.57121	11.6078	2.50406	4.81122	13.69	-40.97
-15.8	-13.14	19.1426	15.3199	9.55484	10.7874	5.05199	3.19049	-44.87	-14.49	19.1632	17.6108	10.4188	16.6962	8.45666	11.1193	0.94	11.06	23.8127	20.131	10.4746	13.9163	2.52198	6.20279	205.34	0.21	18.452	8.53122	9.48941	11.3855	3.14837	4.64697	-22.51	-26.02	19.5119	21.5361	12.3162	12.7553	4.03056	4.15081	-21.61	-13.38	14.5966	15.1801	8.5936	13.5373	1.64412	7.30108	24.49	-36.81
-7.24	-21.2	16.7854	18.3012	9.76109	15.8622	3.54478	6.88103	-37.96	-21.86	19.3349	18.0911	10.2095	19.8261	6.56908	14.8248	6.91	18.3	17.7311	24.2037	11.716	7.30957	2.68088	7.26076	201.14	-3.58	21.4374	6.09297	8.11776	9.15708	2.10045	4.27809	-25.77	-32.51	16.4134	19.2686	12.2007	12.7957	-0.117178	3.79512	-13.45	-16.63	13.8999	17.6917	9.27434	11.1974	2.81614	6.83365	33.06	-29.74
-0.7	-26.51	18.0133	18.7913	9.90761	13.7205	4.06196	4.35421	-29.52	-19.83	19.9238	23.0428	9.85852	14.4219	5.24995	14.9573	6.78	23.95	17.5658	16.2311	10.3436	13.3621	0.562013	7.09611	194.97	-15.08	15.4386	14.4209	5.93568	13.3912	4.28151	5.02783	-23.84	-31.85	20.9399	18.1974	9.8258	15.4298	1.81149	3.78978	-3.78	-11.34	17.1304	13.1887	6.84199	12.1342	1.8416	5.50945	33.95	-25.97
-1.23	-23.87	17.4341	16.7319	10.4459	15.9818	4.46918	7.76966	-25.81	-11	16.9108	16.3502	12.1889	15.5587	4.99011	14.0223	1.51	22.84	17.4512	21.4655	10.9807	13.8749	3.31659	6.01951	192.64	-26.11	22.7552	11.7784	9.51119	14.5301	4.33333	5.84864	-17.55	-21.76	22.4403	10.8236	10.3226	18.7385	2.3892	3.87832	0.84	-1.99	17.4319	17.436	4.76953	9.08785	1.21055	9.17278	27.29	-28.39
-8.42	-13.2	23.8053	12.3111	11.5607	10.7152	6.18838	8.83871	-29.26	-2.24	16.2847	11.8687	11.7386	18.4393	4.13708	9.31128	-3.66	15.3	19.2123	10.0485	11.2971	12.2407	1.26298	7.17077	196.34	-28.49	21.3276	7.33628	6.61389	13.5577	-0.807508	7.67274	-11.75	-6.12	21.5129	12.5028	11.1925	13.3725	3.56473	8.4611	-2.46	5.45	27.2446	11.8648	8.98821	10.9202	0.794436	4.40792	18.54	-34.47
-16.74	0.09	19.8007	11.3478	9.4918	15.9509	2.70098	2.42059	-36.62	0.68	19.4265	17.1852	8.6285	17.0396	4.73238	10.3631	-3.46	6.69	25.1004	18.1474	10.0976	14.3343	2.76334	6.31145	202.66	-19.95	16.614	9.00021	8.04357	13.51	1.39651	4.73143	-11.31	7.25	18.7268	10.423	10.5071	13.4535	0.439162	2.93763	-10.59	8	19.5077	17.8574	7.28333	8.42658	1.69926	5.73765	14.15	-38.48
-19.95	8.95	14.2638	13.1027	9.62959	14.4986	6.40397	4.70531	-41.47	-2.7	16.05	26.0899	11.1638	17.3784	7.64298	8.10937	3.05	3.09	19.2827	10.3737	11.5167	10.772	1.19761	10.8692	205.14	-5.73	19.9474	10.0577	6.49165	9.34116	2.46544	5.58571	-17.04	12.08	20.5432	14.6154	10.6638	13.4753	2.34321	0.578039	-16.82	7.59	15.7411	21.4095	6.98318	11.5952	3.90034	4.72295	16.78	-36.16
-15.89	9.77	15.4859	13.3539	9.4053	12.9372	3.91165	10.2081	-39.23	-7.62	12.9856	16.255	9.75915	14.0293	7.28825	10.5289	11.65	6.59	20.8938	9.22785	10.3648	12.9512	1.7148	9.26416	199.51	5.49	19.1291	13.2127	8.87605	14.7054	2.57191	7.85152	-24.79	8.18	23.9451	15.7037	9.81372	15.3672	1.77311	7.10969	-15.82	8.86	16.6389	18.1141	9.78166	6.76263	2.34154	8.34454	23.54	-28.14
-8.2	4.85	17.6841	19.2367	10.7358	12.7159	3.33034	9.87017	-30.71	-8.24	14.7926	16.1155	11.0929	19.1768	6.50983	8.79702	16.21	13.71	17.5734	22.0358	8.29349	11.67	1.58671	8.81015	187.41	7.94	18.62	4.97855	7.13644	10.6937	2.15415	9.61057	-28.63	1.56	18.43	11.6053	9.67571	12.2142	0.648546	4.38312	-7.63	14.81	16.5879	9.10975	8.3829	8.27872	3.79825	1.75896	28.65	-19.56
-3.55	0.43	16.9196	16.2926	8.72713	11.1712	4.78205	6.02714	-21.48	-2.57	18.998	20.6053	9.52649	15.5762	6.15752	11.2874	13.51	18.19	20.0532	17.134	10.4218	13.5244	0.161759	5.28045	175.69	2.56	18.965	9.17094	7.75518	14.3696	1.86207	10.6211	-25.49	-0.13	22.3024	12.395	11.1351	13.9067	2.575	3.07783	2.46	23.88	18.0867	19.7412	6.31694	5.52309	4.40553	6.7042	28.11	-16.11
-6.57	1.62	20.4416	20.0893	9.29997	14.5662	4.59313	2.6144	-17.62	5.84	14.063	23.4844	8.12814	14.0632	2.84894	8.61743	5.91	15.82	16.7621	16.9973	11.156	16.2628	0.257131	6.56792	171.62	-4.37	20.3306	14.1462	10.3911	8.56794	3.39098	7.25502	-17.7	6.58	18.4272	16.0056	9.37476	11.7056	3.78928	6.06432	7.92	30.86	19.8227	14.11	7.90546	8.53137	2.04175	6.94176	22.89	-19.72
-16.47	8.42	18.6717	17.1197	9.66111	9.58873	4.12296	5.68036	-21.06	10.63	18.59	21.7354	9.51124	18.0172	5.64125	10.9105	-0.47	7.59	18.26	15.3534	12.362	14.874	2.71477	6.56053	177.68	-6.5	15.9288	4.25789	8.1835	15.0128	4.60241	8.31902	-11.23	18.25	24.5611	16.1391	11.7205	16.2652	3.48576	3.28925	5.86	31	12.8757	14.4916	7.59602	10.2134	1.73501	6.84862	18.01	-27.21
-27.66	15.68	21.8942	21.9607	9.32286	13.6034	1.80302	6.57358	-28.28	7.7	19.4879	19.4121	9.87416	18.8136	8.29207	7.4392	-0.5	-1.15	17.4267	15.1493	10.5318	16.0247	1.74649	9.20815	189.62	-2.37	19.3574	16.2071	7.85914	12.9051	1.91642	4.7994	-11.03	26.93	25.3711	11.1806	9.06455	17.3126	2.57598	7.06479	-0.92	23.93	10.3124	12.4149	8.78884	8.15888	1.33705	5.67954	18.35	-32.92
-33.97	17.21	17.8011	18.4594	10.9112	11.8945	4.54268	5.48431	-33.18	-1.48	22.6914	13.9461	10.3281	16.9248	7.13411	13.6075	5.93	-4.97	19.1895	19.6083	11.6697	16.4101	3.22742	6.99986	199.49	3.73	16.951	8.04732	7.11682	11.6719	2.68576	11.8417	-17.08	26.01	22.1912	18.4285	10.4442	14.2853	1.92838	5.92382	-6.38	14.29	15.1594	8.24095	7.13517	10.8186	2.63638	7.30056	24.57	-33.08
-33.03	10.75	25.2667	13.9262	9.38578	13.074	6.73998	6.77676	-31.97	-10.93	18.1138	15.0527	10.0185	15.4026	6.32742	10.6746	13.78	-2.61	17.8069	23.2242	9.56584	14.2071	2.32474	10.455	201.16	5.48	25.2706	14.5999	6.72985	14.4968	4.23295	7.92551	-24.3	14.97	18.3904	12.2527	9.84644	9.3639	1.66372	6.00312	-6.02	8.38	15.7161	17.1616	5.7652	9.10967	2.34701	12.0357	32.35	-28.76
-27.83	-0.11	18.0005	13.2139	10.5462	8.33839	3.00822	6.28956	-26.13	-14.65	14.9652	18.4511	8.96607	13.8124	8.0605	8.06019	16.79	2.01	18.9599	17.0372	9.25778	14.6055	1.44232	5.73432	194.36	-0.31	14.2159	5.63474	7.76862	14.7089	3.32939	6.3745	-26.58	-0.32	20.2526	13.804	8.65704	13.677	2.37416	4.29202	-0.38	9.41	22.6598	18.7093	7.78503	7.19611	1.98428	7.61307	35.66	-24.91
-24.41	-8.47	21.5563	15.9378	10.4735	11.1318	6.50752	7.3917	-21.07	-11.15	14.2415	25.1033	11.0117	14.9714	5.48146	8.21054	12.38	2.91	18.7048	15.9019	10.8248	11.3562	0.841087	12.0309	184.14	-10.99	21.9632	10.9085	7.47935	12.2406	1.28006	5.74066	-21.58	-11.84	17.2056	13.5284	10.9463	15.0602	-0.37863	3.44281	5.5	15.13	18.9626	17.1846	9.05626	9.84223	1.03595	8.65564	31.5	-26.4
-27.43	-9.3	17.469	18.1411	10.0965	15.9004	5.11203	5.75276	-21.66	-4.35	17.6046	17.9103	9.11746	14.9487	6.00727	11.6009	3.63	-3.08	22.4661	21.9726	10.8855	16.937	3.07617	10.4923	176.58	-20.02	18.8028	-0.519432	9.79822	14.1985	3.35891	7.37413	-12.8	-14.99	17.7739	10.9508	11.1181	16.8364	2.34567	2.88101	6.28	19.57	22.7113	22.386	8.09405	8.45308	1.32724	5.95014	22.48	-34.17
-36.84	-3.13	21.3367	18.4621	10.2863	11.93	4.19417	4.51499	-28.07	-0.36	19.2545	17.8739	9.41883	16.278	6.07241	8.72027	-3.04	-13.49	24.173	18.2254	11.3168	16.3509	3.7207	12.9486	173.93	-21.88	18.3853	11.5778	7.8397	17.0754	1.9532	6.00684	-7	-11.23	19.801	19.8998	11.2586	12.7727	-0.299501	8.96642	0.68	17.73	22.7933	7.45973	8.48208	14.9397	2.09482	5.12473	14.98	-44.32
-47.86	4.54	13.1211	14.9622	9.31646	13.4317	6.9395	5.84701	-35.43	-2.71	24.9759	20.2898	8.16759	17.5408	2.52703	13.2164	-2.9	-21.79	15.8866	24.3891	10.7458	12.9821	0.952725	8.3631	173.32	-16.25	14.6628	9.84976	7.60291	12.3071	2.69854	8.36492	-9.12	-6.15	23.0882	22.4537	12.0874	12.9698	0.305755	1.68711	-7.31	9.44	19.9118	17.3527	7.87999	6.95234	2.06594	7.32195	14.35	-50.99
-54.13	7.58	17.9419	19.932	11.6401	13.3249	4.87874	5.9634	-37.55	-9.79	14.7599	18.3847	10.1818	13.498	5.05935	11.618	3.54	-22.2	15.0327	19.6006	9.10506	10.6892	1.24516	5.35691	169.73	-8.19	19.8283	11.2347	6.67465	11.9917	2.59286	6.25595	-18.41	-4.65	23.413	13.2456	9.6029	10.5168	2.91911	4.4414	-11.5	-0.48	19.6458	12.4136	7.27422	12.1127	2.33214	7.96656	20.77	-50.7
-52.1	4.1	19.3433	15.4376	9.3867	12.8729	5.05219	4.88867	-31.93	-16.35	17.815	29.3954	11.1062	17.4785	5.50017	11.2161	10.97	-14.11	21.5166	19.0499	9.18672	13.2849	3.25064	8.41085	160.92	-4.24	25.5072	5.59793	6.83634	13.4847	2.65717	8.16444	-28.97	-7.19	23.7854	11.9432	10.7941	10.4239	1.28911	5.30156	-8.33	-5.84	21.1488	14.9772	6.23913	9.31622	0.273909	7.63282	29.02	-44.94
-43.56	-2.07	22.3734	17.5599	9.13002	12.651	4.28423	10.0611	-21.98	-17.74	16.474	16.5073	9.18858	19.2717	6.75445	11.2286	13.5	-2.65	17.5108	14.7574	10.8965	13.6449	3.44092	10.7858	150.11	-7.31	18.7627	9.331	8.09747	10.5807	1.80798	5.9289	-34	-9.91	17.4571	9.06092	10.5093	14.906	1.38487	5.1812	0.22	-3.6	14.937	16.5421	9.53805	7.2809	1.05862	3.35964	32.49	-38.82
-34.67	-4.38	21.7949	18.6543	10.6561	10.4236	4.59085	6.91967	-14.64	-13.52	15.5959	19.3127	10.4658	18.414	4.05634	11.6552	9.18	5.03	14.5472	19.4834	11.6399	12.7591	3.17009	9.68471	144.03	-14.41	19.7975	11.2954	10.3859	10.4788	4.1122	9.02265	-30.79	-8.33	23.6064	20.1249	11.5566	14.9405	1.40944	5.93623	8.07	4	22.0373	13.251	7.46012	9.96572	1.56615	8.31423	28.25	-37.05
-31.91	1.26	17.899	25.0329	9.57577	12.7391	3.68881	4.38579	-15.08	-7.55	17.7098	10.0373	10.7342	18.9526	4.1527	10.1468	1.49	4.99	21.3394	19.9138	12.5978	16.7204	3.06292	3.90963	147.69	-18.92	16.9249	6.55669	6.20508	11.1657	2.92127	11.8112	-22.55	-1.57	19.3018	14.8922	9.70909	16.5087	2.08315	7.73975	9.75	11.45	22.9392	17.676	9.13344	6.32596	3.2374	5.4503	19.38	-40.15
-37.63	13.02	20.3224	18.968	10.9443	13.4084	7.42794	5.56803	-22.59	-4.69	22.8473	25.2057	8.54856	16.9868	6.92153	8.5634	-3.44	-0.86	17.8662	13.833	11.1965	13.023	2.95999	11.7616	159.9	-15.68	23.7327	3.83379	7.10208	13.6365	0.257196	4.76062	-15.81	6.52	20.6943	8.08724	11.3073	8.79234	0.440714	7.61963	4.7	14.15	16.6257	13.8651	9.63597	9.06976	0.104946	5.77532	12.63	-44.06
-48.31	24.31	18.8718	20.6759	8.56808	10.6089	5.52151	6.88631	-30.95	-6.65	13.3965	18.415	10.1019	14.9173	3.78946	7.94044	-1.51	-6.56	20.9489	20.666	10.4328	13.004	1.42572	6.51341	173.19	-5.14	18.3664	8.01392	8.15232	13.8304	2.67766	7.39041	-15.41	10.21	21.7952	13.6209	11.3225	14.2978	1.48732	4.57864	-2.21	11.84	16.8104	11.2789	9.14232	11.9167	3.06122	4.61953	13.16	-43.47
-56.95	28.58	15.9749	7.42476	10.6278	10.4057	7.01828	5.44898	-33.12	-10.46	18.7869	19.0429	9.57447	13.4182	5.21077	10.5603	6.2	-6.97	19.8449	11.0846	8.4677	11.4132	1.81613	9.53364	178.49	6.79	23.8383	11.0046	8.6922	12.992	1.74855	4.92656	-21.01	6.6	14.5392	13.0427	10.2922	10.323	0.153012	2.68969	-4.5	8.38	22.1685	21.9247	9.16083	10.0166	3.39997	2.30211	20.56	-36.22
-58.13	24.23	16.2396	14.8989	10.6183	13.3084	3.62023	7.47511	-26.54	-10.73	15.0941	17.1529	10.9841	17.3347	5.75462	15.9383	14.35	-1.74	15.6406	18.7698	9.79035	16.0282	4.67504	7.22289	171.23	12.99	13.9261	9.37053	10.2937	11.4731	3.07317	11.2796	-27.6	-1.76	20.1495	19.7435	9.84147	8.68653	0.383539	5.8077	0.78	8.38	14.1439	13.5724	8.3689	9.57123	0.165562	5.06386	29.06	-25.39
-52.02	15.82	22.5068	13.0764	9.81323	13.8366	4.16634	5.61511	-15.17	-4.13	18.3496	19.2173	9.93937	15.635	6.91007	11.6386	17.4	4.5	17.1316	18.921	9.78112	15.5764	3.56733	6.12271	154.38	10.28	19.8516	6.78835	6.89831	20.3932	4.72349	11.578	-29.6	-8.55	19.5241	11.955	10.5847	15.5126	0.907642	3.90653	10.47	13.26	18.1091	18.9352	8.02575	10.7891	2.21844	7.25449	31.94	-17.28
-44.35	10.43	22.0799	18.4819	8.87632	14.4822	3.88965	4.67062	-6.5	7.55	18.4906	18.0539	10.1554	15.1847	4.61796	13.0007	13.82	5.96	20.316	19.9061	10.2887	10.3471	1.6554	7.13642	136.25	1.55	18.8237	4.56202	8.63925	16.8392	1.63633	9.78864	-25.26	-8.53	21.8641	10.7347	11.0266	13.0209	1.13606	5.36484	17.62	19.88	13.9838	14.812	8.07718	9.26952	2.04417	9.88265	26.62	-16.73
-42.08	12.19	19.2781	11.0193	9.94818	15.9953	5.09769	3.12915	-6.03	18.19	17.6993	22.5775	9.64602	14.105	5.74439	12.0587	7.01	0.24	18.2002	22.5165	11.8175	16.5927	4.33661	9.47376	124.75	-6.64	16.9297	7.03173	9.36481	13.3411	2.83018	7.7241	-17.93	-1.84	15.6978	18.9449	11.7412	15.2079	1.40095	5.70195	16.76	22.87	18.7859	13.1111	6.35119	11.7993	3.19953	5.90099	16.6	-23.41
-48.08	19.04	23.7975	14.9204	8.91395	11.862	3.51729	6.99044	-13.33	21.48	20.1064	15.3448	9.67467	17.3345	6.94533	9.93734	2.54	-9.8	24.3674	25.0593	11.0323	9.36925	1.85765	9.22097	122.34	-9.2	20.0141	11.6099	8.78277	9.32421	2.04562	8.69896	-13.32	5.84	22.5419	22.3456	10.5943	14.2351	0.210068	4.18151	8.3	18.85	15.0007	22.8883	7.98633	11.4057	2.19765	7.32817	8.7	-32.06
-58.89	24.44	19.0021	22.255	11.0375	13.5881	5.79853	4.89286	-22.67	15.53	12.2303	21.3202	11.3531	15.5772	5.19427	13.0718	3.71	-18.37	21.2856	19.463	8.92624	13.1767	2.83042	5.29448	125.31	-6.22	18.4738	9.70755	8.40221	10.7315	1.67963	6.11659	-14.92	7.38	23.1333	12.5035	10.3288	14.0973	-0.173324	4.56112	-1.61	9.23	20.1709	14.1901	8.13097	11.1801	3.6405	6.45528	7.93	-36.42
-67.21	22.55	20.5484	20.1299	11.0142	10.9462	6.6828	7.04759	-27.55	4.18	21.2741	23.0156	10.9249	12.5602	5.62844	13.5804	9.04	-21.36	17.443	16.9298	11.8984	13.5184	0.550835	7.56164	127.49	-2.54	16.7103	9.25376	6.99688	12.8184	2.99439	9.88951	-21.24	-0.27	19.488	20.3929	11.5019	11.7237	1.18331	6.76407	-5.63	-0.54	15.1476	15.4077	7.70306	5.84199	2.71168	6.26461	13.75	-34.06
-67.46	12.85	18.3251	17.6472	9.23887	10.1451	3.75571	8.71714	-25.64	-5.8	20.2947	23.8587	10.5119	17.683	6.435	11.4483	13.67	-19.5	12.91	19.3034	12.4906	12.5217	2.30872	9.02712	125.23	-3.56	15.224	11.2329	9.25261	12.9479	3.41732	8.43319	-27.05	-13.54	20.888	11.9465	10.6205	12.271	1.41572	2.15451	-0.81	-4.99	18.9212	16.5346	9.76309	9.2302	2.77952	6.44267	20.79	-28.26
-59.98	0.52	21.1268	15.524	10.5699	7.22189	6.85914	7.52388	-20.28	-9.6	17.6823	30.9564	11.4458	23.6109	5.88665	8.09194	13.42	-17.51	17.1326	8.3084	10.2562	12.5271	4.33605	9.30627	119.78	-10.83	22.7819	4.09775	8.25745	12.7793	4.71448	11.2258	-27.65	-24.63	22.1789	19.7735	11.1672	13.78	-0.331664	7.49409	9.12	-2.68	17.6351	14.4836	6.46338	9.07404	1.36102	4.10492	23.1	-25.44
-50.66	-7.61	16.2837	19.2538	10.4253	12.1392	4.47073	5.564	-17.45	-7.58	15.3635	14.9799	10.9802	15.1947	5.30626	8.85943	8.46	-20.07	18.938	19.2842	8.69372	8.21611	3.3601	8.82031	115.47	-20.66	22.9147	6.94234	9.98586	12.0297	1.19327	8.31147	-22.72	-27.07	18.969	10.5505	10.3295	17.1885	3.12112	8.9641	16.6	2.78	20.6445	15.8389	8.33889	9.43121	0.755253	11.4071	18.73	-30.08
-46.5	-8.22	20.891	15.981	9.13496	13.8108	5.45448	5.62726	-20.84	-4.41	19.3795	20.7123	9.22243	16.9477	4.60315	9.03002	3.34	-27.66	19.4195	14.0404	10.7044	17.055	-0.541657	7.20997	115.36	-27	15.4758	6.5269	7.43212	12.2249	1.78868	7.87417	-16.65	-20.35	19.0548	14.6603	8.73952	14.506	1.74188	8.36576	15.91	5.53	17.0218	12.7499	7.8131	12.5442	3.77051	6.94726	11.03	-41.07
-50.35	-3.79	17.7931	22.8051	9.96399	16.4077	3.70361	6.70538	-28.76	-4.95	13.326	25.9415	8.95829	13.6256	6.8058	14.3053	3.48	-35.87	14.1273	19.8754	9.87958	8.87114	4.68409	6.95071	118.13	-26.21	19.8749	8.21478	7.14781	15.4448	2.87243	3.63437	-15.1	-10.19	22.8599	12.5743	10.3408	12.9594	2.36224	5.49971	7.46	2.11	17.5725	14.9485	8.67887	11.83	-1.05012	7.40248	5.75	-52.28
-58.99	-0.19	19.0424	18.0941	9.42924	15.6274	4.60234	9.34358	-35.48	-10.1	12.3709	16.4418	10.2469	15.6467	4.57619	8.5687	10.65	-38.67	17.0783	17.4819	9.53997	15.0626	4.85655	10.0925	118.84	-19.89	22.9234	11.3567	7.61908	12.038	2.48954	11.1143	-20.36	-4.18	16.641	14.3006	9.54384	13.2384	4.12732	4.85377	-2.68	-5.82	16.641	14.3709	8.1613	8.12172	3.80113	3.76107	6.36	-57.1
-65.91	-1.78	18.2796	9.94287	10.9126	11.4705	4.12134	10.6572	-35.78	-16.06	18.0114	17.9292	9.35258	17.1222	5.09	11.3691	21.11	-33.37	17.2336	21.5255	11.7581	12.7986	2.36178	9.78876	112.95	-13.73	18.3659	6.386	7.67668	12.0184	2.76564	3.82793	-29.29	-6.27	22.549	15.9009	11.0472	14.9163	1.75687	5.23182	-7.42	-12.69	19.8611	17.7241	7.1135	10.3156	0.764362	8.5505	11.34	-53.29
-66.35	-7.75	19.6788	17.988	9.85224	11.5669	4.25318	5.58204	-29.21	-17.44	17.438	19.3784	10.3737	13.4112	7.37705	10.7688	28.06	-23.05	16.3508	16.1308	9.96475	16.9423	2.34087	8.14753	100.59	-13.04	14.7768	15.1095	7.69775	12.91	2.04444	12.982	-35.58	-14.06	18.4236	10.9076	8.71219	18.0644	1.63419	5.60799	-3.92	-13.36	20.0323	11.4453	7.69571	10.4865	3.0759	7.38994	15.53	-44.58
-60.93	-12.85	20.5586	18.4094	10.2227	11.7997	2.47655	5.74098	-20.6	-11.81	19.2127	20.3722	11.7076	10.7897	6.928	9.74774	26.67	-14.57	17.9814	23.864	11.5665	11.8026	1.3251	7.79805	87.24	-18.54	17.6497	2.62211	7.63639	9.80943	3.91813	9.07133	-34.45	-20.86	19.9154	12.7825	10.2212	14.7173	0.0233264	6.96083	4.52	-7.09	15.8823	13.6377	7.33718	7.53623	4.02159	6.56037	14.42	-37.64
-54.82	-11.67	15.4998	13.4052	9.00792	11.2138	5.19408	7.87147	-16.42	-1.94	18.7757	21.3523	10.0447	12.3634	5.51763	7.94987	17.85	-13.39	17.6527	15.7365	10.0205	12.0125	3.30035	11.4761	80.25	-25.61	27.3578	3.67704	7.86823	13.8409	2.88709	5.31665	-26.37	-20.85	13.9041	10.6354	10.1732	11.6896	1.28244	2.72175	11.32	1.94	19.1556	18.1654	6.58521	4.40289	2.88725	6.80929	8.02	-36.85
-53.45	-3.22	23.6036	10.7514	10.3069	13.0416	5.13093	10.8864	-19.74	6.11	16.2834	9.77506	10.4796	18.9959	6.07962	13.7645	7.68	-19.3	21.7762	23.5241	10.9784	9.41421	4.2095	8.33516	83.41	-27.66	21.0004	3.17412	7.5683	15.1827	3.63373	7.67842	-16.77	-13.42	21.2928	13.4528	10.8008	14.0821	1.31843	3.21126	11.8	7.9	20.6895	13.7852	11.0959	11.8468	1.47592	7.79184	1.11	-41.03
-58.08	7.91	20.1812	16.2767	10.3098	12.7852	4.28163	9.7705	-27.84	7.61	22.2245	18.1988	10.1644	14.7867	4.72121	9.4178	3.05	-26.41	15.7388	19.5791	10.5069	13.7268	3.25094	13.2633	93.93	-21.24	17.7557	6.71563	7.28271	12.5826	1.96277	9.81675	-11.98	-3.46	19.8222	15.5149	8.07494	9.22296	3.134	7.54484	6.68	7.86	20.7504	15.2176	6.39432	8.73977	2.63949	8.99437	-0.45	-44.57
-64.78	14.73	21.4937	17.1866	9.41675	12.9204	3.51855	7.5384	-34.26	2.93	17.9815	23.0238	10.9631	13.0338	5.6196	9.64036	6.6	-27.64	17.8008	24.8365	10.7876	9.85778	3.35624	9.51467	104.17	-9	17.8511	10.9546	9.40867	12.6975	1.90194	9.01033	-14.62	2.5	20.7235	10.7635	11.4565	15.8861	2.49508	3.1568	1.28	3.84	20.5959	12.2171	7.29273	12.0753	2.48888	4.26078	5.66	-42.19
-67.64	13.12	18.8494	19.8368	10.7154	11.0096	4.77353	5.2513	-33.88	-2.61	15.9112	16.3288	9.45206	10.1814	7.77413	12.191	14.92	-20.24	27.1388	21.5123	10.0914	19.5685	4.3175	10.5941	106.9	1.91	15.4039	8.55105	6.44972	9.25242	-0.476058	7.30653	-21.74	1.22	17.761	12.1782	12.0682	12.7751	2.67542	0.763638	1.13	0.99	18.2965	7.56153	9.3956	12.5429	2.43128	6.19628	16.09	-33.48
-63.65	4.91	25.3063	19.6183	9.72117	13.8416	4.66843	7.42843	-26.97	-2.87	17.7975	22.5624	11.456	10.9935	6.02386	8.32585	21.22	-8.09	19.5029	19.1598	9.72429	14.3692	4.13351	5.82121	100.3	4.89	18.2566	6.31754	8.20541	12.889	2.01916	5.28187	-27.39	-4.95	18.2276	15.7087	9.78159	17.4665	1.49926	2.45807	7.4	3.14	17.8231	16.5732	7.45478	5.51704	1.63967	3.52575	24.18	-23.54
-55.38	-3.57	15.0157	25.4059	9.23264	11.8771	5.94877	8.24126	-19.18	4.31	18.3389	13.8694	12.0046	12.2491	7.11275	7.00418	20.49	1.1	20.6008	22.9051	10.3812	11.0184	2.73619	11.3102	88.83	-1.22	22.5889	6.00243	8.7444	14.0524	0.0937443	9.85442	-27.18	-10.14	20.7145	7.3675	10.5356	16.2538	2.47289	2.21737	15.9	9.51	16.1991	12.8279	8.65593	12.0178	0.970793	9.35937	24.82	-19.16
-49.26	-6.36	18.3752	12.5313	9.08574	9.91728	4.73578	7.295	-17.31	15.25	15.9645	25.5723	9.05551	19.6418	5.23437	8.64185	13.14	1.41	19.8698	25.2515	10.4027	17.0176	2.28651	9.59178	79.41	-11.17	18.0405	8.08496	8.85998	13.2909	2.21372	9.10551	-21.68	-9.68	19.4069	15.716	7.70029	11.9648	2.21064	6.58681	20.35	15.2	17.0353	13.8316	8.17933	13.3924	0.969725	4.13677	18.25	-23.51
-50.68	-2.41	19.7586	18.7729	9.42606	11.9454	4.9891	6.02368	-24.21	23.06	17.7949	23.569	10.5803	13.7077	5.82542	10.8408	4.39	-6.97	19.0993	15.4038	10.1637	15.793	5.40512	10.6386	76	-17.12	17.9832	12.9412	9.88729	16.9593	1.68338	5.62062	-15.8	-3.81	17.0329	19.525	12.02	16.3798	2.62905	5.50079	17.37	15.01	22.4893	9.88116	9.58881	10.1097	2.30017	8.73843	9.87	-33.48
-59.8	3.84	17.4011	19.9153	9.60732	18.5217	6.55195	6.844	-36.45	22.78	18.79	14.9186	9.25886	14.3534	6.12322	7.31052	0.21	-18.21	18.7286	21.0344	12.0591	11.9762	2.26632	9.56367	76.82	-14.36	19.3889	7.19547	5.92835	13.334	3.99044	4.67974	-14.82	2.54	22.8549	11.4989	10.8939	16.1196	1.10167	5.96535	9.35	7.63	14.1494	25.9062	10.3759	12.0743	2.96758	8.76503	6	-41.93
-71.16	6.21	15.801	18.2457	10.6005	9.7755	4.60672	7.51099	-46.76	15.12	15.0573	20.2894	10.2062	14.822	6.26602	9.46021	2.82	-25.34	23.1783	21.2823	8.76173	9.62239	0.806522	8.17021	76.14	-4.78	22.6446	12.8331	7.90845	9.8251	3.03391	8.13784	-20.11	3.7	21.0599	12.0809	10.1386	11.0422	1.2219	4.80806	2.73	-3.13	17.7612	22.1427	8.07606	4.55897	1.84869	8.87706	9.15	-43.06
-77.71	1.92	18.6831	22.6523	10.7595	11.8411	5.00746	5.78942	-49.27	5.87	17.525	18.4572	10.1316	14.3338	6.1585	13.8315	9.31	-25.37	12.1403	14.3486	10.2397	11.5437	1.5916	8.18795	69.27	4.82	17.1158	13.3749	9.26547	11.0631	3.19	10.6399	-27.9	-2.11	18.4148	12.2623	11.5952	12.4588	-0.285447	1.40586	3.06	-11.01	16.3214	12.5985	6.19562	11.2482	2.51992	6.60289	16.18	-36.79
-76.06	-6.06	18.7467	15.1783	10.4447	10.0003	3.09894	8.28297	-43.63	1.51	17.7772	20.8847	8.6203	15.7554	6.06273	9.56632	14.2	-21.04	17.2424	22.2258	9.92211	13.7481	1.60735	4.40157	56.56	7.89	18.497	10.8516	9.52186	14.0402	2.97577	8.77167	-32.15	-11.24	21.2554	12.9838	11.8406	9.26342	0.79104	10.8151	10.56	-11.85	21.6502	16.1733	8.4346	9.18933	1.89525	8.9396	20.87	-28.8
-68.91	-11.28	25.3686	15.6172	9.66662	13.1532	5.03695	2.62615	-35.06	4.36	21.4055	19.618	10.7516	17.6874	6.49041	9.86744	13.83	-18.18	22.5147	20.2728	10.1819	13.1869	3.00175	12.0168	43.42	3.09	19.1382	14.966	7.21677	11.3429	2.34381	9.16846	-29.21	-17.39	16.0793	13.3834	10.1258	14.1354	3.07928	5.62129	19.81	-6.42	19.6241	16.2272	6.51035	9.04347	2.23593	3.49521	18.78	-26.19
-62.92	-8.98	18.4276	16.8196	11.0799	14.5378	5.52588	8.47128	-30.28	10.94	15.0256	17.3834	9.53921	9.98695	5.59379	11.7287	9.13	-20.91	13.3256	17.7458	11.2298	14.4402	3.96138	7.72815	36.29	-5.19	16.1893	9.21887	6.57729	12.8562	4.98214	10.3777	-20.83	-16.48	24.5039	14.7283	11.2142	8.23	3.02381	3.95576	23.85	0.39	16.1412	13.1937	6.59078	10.1411	2.68691	7.8825	10.72	-32.14
-63.53	0.02	17.8011	18.6957	10.009	10.3253	2.6857	5.52506	-32.5	14.93	21.5032	16.7407	9.17989	12.2115	4.40526	5.2846	4.7	-28.36	17.5409	18.6526	12.4967	8.50154	3.36504	5.98445	37.77	-10.68	13.7347	11.4906	8.80833	14.9308	4.70904	4.6234	-12.99	-9.94	19.4828	12.8119	9.19337	10.3502	-0.284076	8.98452	19.55	3.47	14.2471	13.5647	8.77775	7.86648	1.90595	7.75693	2.07	-43.61
-70.92	9.73	22.5506	18.4258	9.34511	13.8175	6.09079	8.35204	-39.32	12.26	17.2145	20.9423	8.85782	15.7412	5.49282	6.03693	4.93	-35.44	14.697	19.4291	9.30392	11.6036	1.86296	10.3078	44.61	-10.37	16.2936	3.45171	6.19397	10.1112	3.39516	5.56568	-11.42	-3.53	21.0344	20.1265	10.5438	17.3798	-1.27297	4.85637	10.04	1.36	19.1766	15.2693	5.94534	11.3825	1.22132	8.28788	-1.35	-53.72
-80	13.52	20.3122	13.9772	8.84189	9.65908	6.55265	6.6122	-44.89	4.48	14.9334	21.5359	9.64195	14.8851	5.11299	12.326	10.42	-36.8	16.3287	21.0484	11.5032	17.4339	1.64212	9.6253	50.14	-6.71	15.8379	13.668	7.33952	11.9191	4.1403	2.46046	-17.16	-2.69	22.6971	15.7245	11.0292	17.824	0.704856	5.76083	2.32	-2.82	19.3911	12.8731	9.09902	8.24137	-0.0634552	4.08295	2.29	-56.76
-84.33	9.24	22.5019	20.5046	9.22756	12.8812	6.39334	10.9809	-44.68	-2.32	18.6518	20.9923	10.3505	14.8812	4.7368	12.7151	17.37	-31.13	19.4979	11.1642	10.1611	18.02	1.48511	7.65496	49.17	-5.03	20.1679	5.59677	8.56103	14.2881	3.1467	7.96534	-25.69	-7.97	21.6429	8.58895	10.5115	13.2499	0.668498	3.00107	1.96	-4.03	16.4443	15.4869	7.8406	8.1787	2.17415	2.09976	9.58	-52.2
-80.95	0.95	16.6666	9.23625	10.0057	11.1844	3.89178	6.75495	-38.92	-2.12	18.6999	21.5271	10.0694	15.0702	7.14263	9.97227	20.59	-22.28	17.049	22.0637	11.1738	13.6403	3.97374	6.94117	41.65	-8.65	20.0504	5.32139	7.46051	14.3431	2.00073	9.05039	-30.26	-14.36	18.6586	11.4304	9.37943	13.6273	1.7102	4.09251	8.94	0.54	21.4835	19.6727	7.28421	4.83929	1.97731	5.19086	14.68	-44.54
-72.56	-4.18	24.7223	21.3779	10.6586	11.9625	3.3649	-0.61099	-32.2	6.28	13.6081	19.356	8.44179	17.805	5.5262	7.38369	17.69	-16.37	20.1071	23.377	10.1865	16.9107	2.63932	8.09826	32.35	-15.7	17.0322	7.42417	9.89209	13.3574	3.15973	5.83957	-27.02	-15.13	25.6631	16.3454	10.1575	11.6626	1.65776	3.45053	17.87	9.05	10.3602	8.66803	8.86821	9.86373	0.354725	4.31071	13.98	-39.61
-65.44	-1.33	22.007	15.8082	9.26862	15.1857	4.16178	8.8673	-29.55	18.17	19.4008	22.8763	11.5027	15.401	5.63993	9.2284	11.16	-17.21	19.2172	21.9071	10.5711	11.6281	3.54054	8.29897	26.91	-20.36	19.9306	2.11888	9.30054	12.9516	2.02036	9.38275	-17.9	-7.22	18.4079	18.2099	10.4806	10.7494	2.15326	5.89742	22.29	16.23	17.6778	18.4872	8.13911	11.2309	1.03525	7.33899	8.9	-40
-64.93	8.3	18.9322	12.3052	9.14137	19.0939	3.86648	6.6869	-32.3	26.43	19.5508	15.7714	8.13456	10.8029	3.41733	8.5359	6.61	-23.31	20.4196	16.0933	9.79758	12.7686	1.85069	6.18825	27.41	-17.57	17.14	8.5547	6.93101	16.5686	1.04419	11.8253	-9.15	6.09	23.9283	14.0427	9.4982	11.145	1.03719	2.46458	19.62	17.53	13.8075	17.3413	6.89602	7.35244	-0.928017	8.23268	4.65	-43.39
-71.69	18.37	18.903	17.3972	9.70206	12.0607	4.75483	6.74182	-37	26.83	19.2	18.3838	9.6543	15.3075	5.60247	11.6076	8.38	-29.07	18.4751	21.319	9.85442	14.5	3.08378	11.3497	30.95	-7.38	17.0124	9.10395	8.44735	12.0129	3.256	8.2108	-6.49	17.36	20.8309	20.1751	8.80598	13.3576	2.54098	6.91575	12.93	12.75	16.4483	16.2047	8.09125	16.1303	1.30252	5.1324	5.89	-44.82
-81.29	22.29	22.1567	13.714	8.93828	11.6506	5.37802	5.6514	-38.3	21.13	16.3172	22.4831	9.77397	16.6839	6.69494	9.59109	16.07	-29.13	15.4065	22.5075	12.3538	10.3937	3.17893	7.6919	32.24	4.67	16.9811	2.87727	8.49832	10.5363	1.46176	6.80278	-10.78	20.43	17.911	12.8793	9.71872	13.3868	1.80452	3.8495	8.22	6.46	20.5794	17.0016	7.74699	9.41904	0.174391	5.78689	12.73	-40.97
-87.28	18.02	20.6242	21.2377	9.28508	9.821	4.73251	8.10682	-33.44	15.55	21.1074	19.8713	8.15252	14.2158	7.21441	13.2925	24.59	-22.6	16.4705	11.7766	11.2683	16.7609	1.98081	10.0247	28.07	11.42	19.791	10.8239	5.56109	13.4709	1.59853	8.86067	-17.48	14.88	24.5046	12.6312	11.6364	10.606	2.06082	6.55814	9.58	4.52	19.7443	23.0468	7.50999	10.774	3.93372	10.8294	20.42	-33.08
-85.62	9.43	18.8433	13.8771	10.529	11.6792	6.93518	4.02021	-24.8	15.78	21.2969	20.2624	10.0786	11.5547	6.54987	11.8684	27.99	-13.88	20.3367	22.0431	9.73154	15.006	1.90238	8.09281	20.08	9.34	22.9421	7.95448	7.52828	13.9668	4.02951	7.52218	-20.28	6.08	19.6596	13.6899	10.3837	20.6498	-0.223577	4.94196	15.91	9.38	18.7675	10.1199	8.03651	11.9558	3.20387	5.60843	22.95	-26.11
-77.42	3.07	17.9511	7.39455	9.56953	11.6285	4.84527	10.7403	-18.19	22.38	20.6941	23.8681	10.0996	11.2671	5.41226	7.69295	24	-9.37	19.3136	11.0169	10.4098	11.4819	0.747281	6.27887	13.47	1.13	21.4425	12.4332	6.48449	13.7297	2.02128	3.56358	-16.12	0.97	18.2971	7.94685	8.80571	15.4332	0.752728	4.04433	21.88	17.83	17.874	17.8569	10.5559	7.81488	0.985898	1.90057	17.81	-24.74
-68.23	3.07	21.4482	11.3451	9.39915	14.8205	6.1111	1.49585	-18.33	30.32	16.2212	15.6611	9.54331	14.2382	6.17	8.91923	15.89	-12.63	20.1205	14.9625	9.91845	16.5468	1.19138	5.21628	12.8	-6.47	16.6256	9.53599	8.70509	15.2996	2.23702	7.47099	-7.54	2.77	16.0244	18.1774	10.146	15.8942	1.94505	2.78839	22.29	23.16	15.9027	18.8047	9.80666	10.7022	2.53624	8.23188	8.28	-29.53
-64.16	8.03	20.171	24.4839	10.8539	9.12162	6.03313	8.84748	-24.86	32.86	16.6168	18.6922	10.2125	12.8321	5.894	9.11505	10.02	-21.65	18.2702	18.3132	11.8812	11.6362	2.84922	9.28483	18.05	-7.85	17.3227	-0.885304	8.13552	13.5785	1.75852	9.27013	-0.66	8.83	21.665	12.7794	12.2125	12.697	1.02884	5.02829	16.23	20.14	21.5089	16.1469	5.59441	11.6642	1.79663	10.5401	1.09	-36.35
-67.61	12.34	17.5105	15.5971	9.22696	13.8507	3.75451	1.92806	-32.29	26.9	20.5494	16.8773	7.9456	12.5216	4.17309	11.4716	11.04	-30.51	19.8079	24.0801	10.4986	13.5478	3.07774	8.85422	24.32	-2.84	14.5823	7.39214	8.24925	13.3004	2.89827	9.16467	-0.33	13.06	22.6969	15.3916	11.1256	12.975	3.36339	6.25098	7.93	9.21	15.8688	21.442	9.78843	6.84802	1.62877	8.7722	1.46	-39.56
-75.5	10.7	10.239	17.1707	9.67015	11.3484	3.6565	5.69297	-34.01	15.43	16.2092	18.3235	9.87176	13.1564	5.58735	8.99411	18.35	-33.84	18.6211	18.2056	10.6214	12.5681	2.6694	8.29649	25.44	3.28	20.1183	8.16017	6.89409	13.4688	3.10114	10.4815	-6.39	10.89	19.3565	11.7726	9.879	10.21	0.631915	5.22893	3.41	-3.64	17.63	18.9473	8.94433	4.44122	1.50948	7.32667	9.05	-36.59
-81.36	2.34	23.376	16.0787	10.9859	14.794	7.03837	7.10074	-27.37	5.33	21.7484	19.0486	9.83658	12.5447	8.33909	7.8609	26.6	-30.82	15.0981	24.4575	12.2469	19.6315	3.0424	10.9438	18.67	3.96	14.9828	10.2065	9.62354	12.8923	2.91533	6.34864	-13.85	2.88	18.7726	11.4995	11.4718	16.4101	-2.19307	8.62826	5.78	-11.09	17.5193	15.2901	9.27611	9.88167	2.17702	8.50442	18.17	-30.22
-80.11	-8.25	22.8819	23.1547	10.9329	12.4337	3.98763	5.54368	-15.92	2.07	22.0437	18.47	10.6857	12.6023	4.3896	8.25718	29.83	-25.66	20.0019	14.9145	10.2481	15.5617	2.92934	9.58487	7.02	-3.28	19.8009	12.1158	7.97045	6.84665	3.0745	10.4755	-16.97	-5.81	25.3802	17.6953	8.49546	12.7417	3.5526	6.70422	12.73	-9.86	16.9879	14.5622	8.29622	6.14377	0.0213823	5.63559	21.94	-26.52
-71.91	-14.7	19.7999	15.3902	8.74625	8.05367	3.38842	5.29116	-6.95	5.66	23.7878	17.9884	9.2506	15.1316	4.75759	9.48931	25.91	-24.14	15.6074	17.6578	11.2223	12.9186	3.26921	6.55166	-2.87	-14.66	19.1749	3.01612	6.50976	11.2837	0.131203	7.3216	-13.81	-9.59	15.6373	14.7709	11.4157	9.67591	-0.345736	7.34529	18.34	-2.97	16.4417	22.0513	8.24044	7.26957	0.566674	9.93336	17.45	-30.03
-62.22	-13.61	24.9642	18.2178	8.58122	11.8835	4.14033	5.96561	-6.09	10.84	19.7098	19.6381	8.17573	18.2051	7.0677	14.6222	18.06	-29.06	19.6792	19.7604	9.11425	11.3049	2.09089	7.39256	-5.5	-22.79	19.0053	13.4078	8.49702	12.3115	2.56193	5.26519	-7.66	-6.75	12.6987	9.01585	13.2976	10.7086	2.65988	1.66432	17.76	2.67	18.5959	20.0896	8.3033	5.87353	1.65947	7.49328	7.84	-39.94
-57.77	-7.19	20.5418	16.9017	10.6511	15.1813	5.37497	6.48758	-13.13	11.34	15.8718	20.9517	8.51307	17.7339	4.09204	10.7946	12.23	-38.04	18.1058	21.6421	9.99022	13.0624	2.36439	10.9908	-0.53	-22.29	15.1837	7.86491	6.77526	13.7924	0.728453	10.1485	-4.26	-0.71	22.0374	20.9364	11.3077	16.7428	-1.1827	5.60014	11.16	1.6	19.0079	19.6256	8.72254	9.5157	0.282854	6.78293	-0.14	-50.3
-61.46	-1.44	16.4107	14.5674	9.5697	13.6605	5.79329	9.44867	-22.28	4.8	15.3648	17.4594	8.88958	13.9319	4.97096	9.18701	12.5	-45.3	18.2323	19.4673	10.751	9.36023	3.41187	5.58197	7.15	-13.82	19.0359	11.2171	9.10678	11.7112	3.34034	5.44535	-7.02	2.94	24.0591	16.9835	12.0169	12.6229	1.22726	2.38545	3.71	-6.11	20.7537	22.8977	7.40733	11.8472	2.3191	4.69513	-1.14	-54.29
-70.1	-1.46	20.8941	14.9453	9.77941	17.1764	6.64741	9.21437	-26.52	-5.57	17.5326	14.9818	9.32357	15.2649	5.68461	13.4797	18.05	-46.03	25.6814	19.1439	11.1959	15.7027	1.2345	13.2728	11.22	-3.6	19.5011	5.32553	6.83791	12.8054	2.40564	5.96641	-14.11	1.06	20.3152	8.76831	12.4693	11.137	-1.60729	6.12323	1.6	-15.1	17.2056	20.902	8.87295	6.52923	-0.426063	6.18203	4.85	-49.28
-76.8	-7.42	19.8165	15.0449	9.56689	10.3589	2.37643	0.568616	-22.83	-13.67	17.3106	19.0181	10.0252	17.443	5.80309	9.74948	24.11	-39.93	15.46	20.161	11.313	11.3248	3.53668	11.0525	8.6	1.4	24.5571	2.2682	7.23491	12.6578	0.671757	6.90045	-19.81	-4.42	17.3082	15.6553	9.62028	13.8349	2.67543	4.5827	7.2	-18.96	21.5001	16.2775	7.72865	6.89108	0.331731	6.09479	12.8	-38.85
-76.24	-14.32	20.5427	17.7366	8.99573	9.70917	4.27669	3.01046	-14.25	-15.32	14.4113	20.6182	11.0712	12.3503	4.98343	13.0328	25.9	-31.24	17.1718	18.674	9.2998	13.3046	1.78393	8.07909	1.58	-1.31	21.3449	10.5065	9.51144	14.9091	1.14979	7.84246	-18.97	-7.92	20.0149	16.8224	9.92727	10.4259	-0.0689682	3.44617	17.08	-15.11	19.2925	15.38	6.33351	9.90554	5.14806	3.27923	16.69	-30.14
-68.75	-15.98	23.2834	18.0264	12.0624	12.6422	3.89205	3.99613	-7.26	-11.34	19.3153	21.7004	9.47118	11.0395	7.51241	8.83907	22.53	-25.29	20.0511	16.6089	10.2232	11.7843	3.1598	5.94969	-4.25	-8.04	13.7113	6.66394	7.33999	12.0706	4.06789	7.78613	-11.15	-4.69	19.8913	14.7375	8.83966	9.73364	0.021655	5.02281	24.58	-6.64	17.5812	8.6834	7.50649	9.9027	0.0703873	4.26563	14.14	-28.56
-60.02	-9.9	20.4848	13.9388	11.4821	15.6239	6.99273	5.25269	-6.73	-6.6	19.7291	15.5061	9.13375	20.05	5.87698	12.8066	17.71	-24.34	19.2559	19.9136	10.7029	15.3228	1.30127	8.32755	-4.61	-12.11	14.8388	7.94778	7.75571	11.8754	3.00166	8.39456	-1.06	5.26	20.1107	8.64961	12.8104	19.561	0.513402	7.17304	24.85	0.36	19.4911	17.7578	7.42884	10.5049	0.720109	3.91229	8.11	-34.02
-56.65	0.64	19.5757	16.3295	11.2225	14.9142	2.2983	6.35262	-12.29	-5.91	18.1072	17.5082	9.06553	16.0197	4.77741	10.4738	16.65	-26.13	19.321	19.8998	10.8892	10.2135	1.91996	6.18621	0.05	-9.19	20.0908	6.12796	9.21364	10.1516	3.41741	3.36755	5.09	16.75	15.758	13.8077	9.53975	15.6758	1.91594	3.95429	18.57	1.65	15.873	11.8759	7.9879	11.8219	2.30156	7.92217	4.34	-41.37
-61.18	8.99	17.5222	13.4212	11.9149	12.1548	2.57657	5.28085	-18.93	-10.1	18.5829	16.9265	10.109	11.5735	5.70709	8.45617	21.69	-26.05	19.1468	13.1683	10.4664	11.8259	1.41103	3.24975	4.9	-0.79	17.1928	12.5412	8.0392	12.7845	1.99604	8.04739	4.35	23.04	21.6359	9.52885	10.7074	12.0889	0.371272	4.69823	11.34	-1.94	17.9762	14.9047	5.93618	7.81672	2.23018	6.00596	6.64	-44.55
-70.14	10.15	15.8213	20.3085	10.3534	13.0619	5.60606	1.31736	-21.1	-15.47	16.8386	19.2854	9.95208	18.0212	5.30334	14.1473	30.02	-21.4	20.0391	14.265	9.50552	11.9662	2.99499	6.92725	4.55	7	21.4949	6.33663	7.99877	11.6664	2.17936	7.55612	-0.63	20.78	21.3901	14.4376	7.88261	9.65774	-0.567247	5.72152	9.34	-5.41	17.4158	15.9156	6.39509	7.31167	1.17681	5.61706	13.78	-41.28
-76.91	4.44	22.2837	20.7885	9.09246	13.9078	2.24717	7.87588	-17.07	-16.83	23.8666	17.526	10.3541	13.4964	5.62514	12.7618	35.6	-14.01	16.1605	21.5108	8.99079	15.6303	1.34432	10.148	-2.61	8.3	24.4758	3.3759	8.23901	11.4653	2.9686	4.9095	-3.84	12.44	18.6865	19.6784	11.9148	15.2836	1.54699	7.5007	14.58	-3.97	21.2684	14.5283	7.193	9.91345	0.620206	4.54204	20.41	-34.59
-76.79	-2.85	23.8492	12.6933	11.5632	8.8877	3.48677	8.03425	-10.19	-11.86	20.997	20.3587	10.7132	15.8296	6.03365	10.9509	33.75	-9.09	17.8748	20.1334	10.6453	8.83055	2.68865	6.39264	-13	1.98	17.3489	13.4477	7.57099	13.1695	2.84829	9.66361	-0.7	4.42	20.1981	14.2997	10.946	14.5021	1.40156	7.18509	23.43	2.8	18.0133	19.136	7.05629	10.7898	0.262603	7.07389	21.34	-30.27
-70.56	-5.65	19.8129	19.5018	11.746	17.1474	5.72074	8.21053	-6.08	-3.16	11.2164	17.6544	9.86786	14.7757	5.56451	9.85144	25.01	-11.16	14.4189	15.3498	10.9759	15.1442	0.834885	10.8183	-20.57	-7.53	19.4967	2.87546	7.87413	14.2529	1.11835	9.84887	8.14	2.21	21.7673	8.90527	10.6108	9.12657	1.04972	8.45273	29.47	10.27	19.6561	15.861	9.44084	8.92152	0.927246	6.39673	15.76	-32.32
-63.77	-1.69	19.4285	19.6161	9.80337	11.5756	3.17594	8.50886	-8.07	3.38	17.3658	18.2371	12.5691	12.3941	4.92323	12.6721	15.05	-20.22	20.1596	21.2233	12.5141	13.1143	2.79677	5.02211	-21.46	-13.74	19.5217	13.0284	8.64359	12.7396	3.08808	6.14124	17.09	6.35	23.7327	13.8118	10.5027	15.3797	0.699084	5.16711	28.46	12.26	21.4691	12.0066	6.60708	14.3287	3.52285	4.1487	8.11	-39.95
-62.39	5.83	18.0069	17.0369	8.49671	18.9493	5.26001	6.58591	-14.48	2.86	17.4886	26.1031	9.13718	13.8731	5.32166	12.4487	10.62	-31.29	15.4774	19.5437	11.8401	15.4251	4.43513	8.65222	-17.04	-13.15	16.5962	12.5503	7.71681	11.2199	2.36861	8.84289	19.81	12.19	20.0003	17.3221	10.4762	12.2429	-0.172303	0.812405	21.53	6.02	21.5429	12.4769	7.7861	9.86267	1.53164	8.87048	4.72	-48.3
-68.17	10.77	20.7603	17.0099	13.2477	10.8258	4.66132	8.20616	-19.86	-5.09	22.2737	16.6526	10.9628	16.516	3.74567	8.20256	14.52	-37.95	18.9458	21.5499	9.38337	14.1033	2.02482	5.21416	-12.83	-7.95	15.3977	9.71201	9.51012	15.2275	2.72045	7.27953	14.19	13.68	15.3675	12.8408	11.2562	13.6336	0.472326	9.09553	14.25	-5.22	15.9962	19.381	8.80354	8.01895	1.14294	6.99648	8.88	-52.17
-77.33	8.69	21.3151	16.2876	10.4997	11.0573	6.71557	4.47113	-19.31	-16.06	14.2961	18.0767	11.1591	14.8145	6.12503	12.676	23.48	-37.07	18.9281	27.5151	10.8313	13.8003	3.17162	9.16032	-14.14	-4.21	12.8366	7.84166	9.27	12.2493	1.50353	8.22599	4.16	8.17	16.0689	16.4638	10.5107	10.4367	2.92443	3.44126	12.26	-14.43	20.0675	21.1101	5.57611	10.7915	1.69435	6.52547	18.11	-49.86
-83.51	0.03	20.2507	15.6123	10.0225	12.3109	1.82272	4.0865	-12.51	-24.09	18.4985	14.1876	9.41404	11.0385	5.67202	12.1117	30.53	-31.18	12.8827	16.9844	11.9412	13.6755	1.17519	6.98067	-21.89	-7.08	17.9609	7.87311	8.42567	9.72183	3.5039	9.63558	-3.01	-1.39	26.291	15.5453	10.9439	11.5597	1.20502	1.72752	16.98	-15.89	16.6516	19.8789	8.40189	10.5208	2.82241	6.024	25.81	-44.21
-82.65	-10.34	24.6422	12.8103	9.97623	16.4047	2.20362	8.88329	-4.23	-25.96	12.9191	24.5782	10.3044	13.2187	5.05534	11.9299	30.26	-26.46	19.5712	16.047	10.6027	12.2343	1.61963	11.0362	-31.77	-16.49	19.55	12.6195	8.873	12.6141	0.820408	6.59654	-2.03	-8.68	20.2453	13.2289	9.5524	15.0114	2.52508	10.3607	24.52	-9.62	15.7739	10.7261	10.1963	8.56165	1.68302	4.60674	26.22	-40.08
-76.11	-16.82	24.1936	16.2312	8.73261	11.4572	4.3255	7.25645	-0.79	-23.27	18.6942	21.8761	8.76401	11.9399	8.11954	7.99653	22.79	-27.91	17.8266	21.1974	10.6213	10.6662	2.82562	8.82081	-37.63	-26.84	20.4844	6.96433	7.14523	11.3	3.74008	10.1894	6.54	-8.8	21.5832	16.1996	10.6101	10.4679	1.76949	6.24337	28.8	-1.33	15.25	22.2112	8.11403	10.3006	3.64191	2.37537	18.81	-40.47
-69.55	-17.02	19.9395	26.9153	7.89169	13.9635	4.98199	9.00394	-5.17	-20.59	14.5832	22.6059	10.3422	12.692	4.76299	12.3904	13.56	-35.37	19.5921	20.3063	10.6384	18.3712	2.67575	7.28709	-36.3	-31.01	24.0395	10.6358	7.13762	10.7097	1.471	6.40397	16.79	-2.02	22.6555	26.3119	11.302	9.35501	0.213742	6.29519	26.41	1.87	21.2446	11.0745	7.79349	12.085	0.68295	5.09305	8.81	-44.2
-68.47	-12.96	17.9881	12.6104	9.43063	13.3452	2.54143	3.74479	-14.4	-21.38	20.1313	22.1058	9.4477	16.2852	5.58836	8.41459	9.05	-43.54	15.5142	15.3955	10.0797	6.4201	3.42524	4.81317	-30.17	-25.66	18.8233	8.12366	8.85535	14.3672	2.58713	8.72978	21.93	6.55	19.0824	10.9926	11.1011	13.7738	3.00785	6.07963	19.34	-3.05	22.5907	21.4269	8.29947	9.91762	1.20841	7.94366	3.32	-46.96
-73.91	-8.8	15.2721	12.4448	10.3479	8.54585	4.5856	8.74382	-21.64	-24.72	18.7622	16.1938	9.42534	13.669	6.96159	7.76707	11.88	-46	18.5937	15.8238	9.65189	17.8504	2.54557	7.15437	-25.33	-13.82	14.1143	13.6975	7.02579	8.058	1.27874	6.5194	19.35	10.93	22.7078	14.0118	10.866	15.7412	1.78596	2.32418	13.57	-12.79	21.4336	13.0513	8.07744	12.6947	1.56336	7.60017	6	-44.96
-81.66	-6.99	16.8203	18.1174	10.1433	13.8006	4.59996	5.79791	-21.22	-25.86	17.5005	18.5825	10.9628	17.3989	5.49565	10.0156	18.93	-40.19	16.597	14.0404	11.6692	14.2997	2.78768	4.99974	-26.81	-2.8	16.7004	6.30362	5.84604	9.72784	1.17914	4.74814	12.46	8.93	19.3662	14.1701	10.1011	10.6037	1.16437	5.83472	14.36	-20.24	18.7836	14.5552	6.4402	11.8414	1.69506	5.99456	14.34	-38.13
-85.53	-6.07	21.4787	13.2896	12.0277	11.9739	3.77662	7.23685	-12.97	-20.15	23.7987	15.2395	9.36554	13.1767	3.43766	8.66812	24.02	-29.5	20.8912	13.659	10.9511	15.2544	1.14249	6.75482	-34.49	1.15	18.3201	7.75959	6.77477	8.15657	3.11908	6.26693	7.92	3.67	25.2434	12.959	9.7661	13.8091	0.654868	5.64434	22.06	-19.99	16.4908	18.4853	7.47011	6.18485	1.0282	7.49685	21.67	-30.41
-82.23	-1.87	17.69	12.8542	8.38944	11.5787	4.81498	6.20065	-2.45	-7.52	16.6964	19.6681	9.91422	12.4622	6.44503	8.06375	22.95	-20.73	18.7401	14.6688	10.6289	14.1508	1.4292	9.95151	-43.04	-2.67	20.1612	4.96104	7.73708	11.6285	2.80412	5.57277	10.38	0.94	23.7719	18.0248	8.97067	15.4448	1.50009	5.86968	31.54	-12.32	17.6532	14.1157	6.86658	10.1601	0.869142	7.11522	22.25	-26.7
-74.02	8.69	22.0688	10.9742	10.6031	11.2716	2.74287	7.55723	3.18	6.49	19.5324	21.5712	9.85273	13.1914	2.6929	7.73617	16.85	-19.03	15.3817	22.5106	10.2105	13.7751	4.77684	9.1541	-45.92	-9.21	19.7428	7.273	8.17564	17.5574	3.30763	8.22202	18.84	4.35	19.6162	16.1986	10.0615	13.4183	0.227411	8.90778	36.04	-2.89	21.954	17.3172	7.17365	9.10082	0.768287	10.3926	15.61	-28.93
-66.96	24.34	16.8182	11.1149	8.16497	15.3254	3.92117	9.72097	0.5	14.04	17.5083	18.3724	9.26037	14.3911	8.75877	14.2261	11.36	-24.02	18.2078	16.5165	9.78207	17.3436	2.37867	7.14574	-40.45	-11.81	17.1224	8.48109	9.24471	11.1535	2.15332	4.53297	27.26	12.27	17.7054	19.1322	10.3339	14.2492	1.9539	9.59584	32.25	1.81	24.7629	14.0177	9.13775	8.13053	0.850863	4.11135	6.73	-34.37
-66.27	39.46	20.2084	12.5686	8.23611	8.82354	3.57497	6.44924	-7.76	10.57	18.1214	22.1272	10.6096	17.5817	6.49659	13.0278	12.07	-30.19	18.4442	21.6026	10.068	13.7438	1.52804	10.4161	-29.92	-7.38	17.74	7.86416	9.95552	14.0101	2.3566	8.76636	29.17	19.03	11.6776	14.9534	8.93277	16.107	2.50736	11.2128	22.94	-0.54	18.7927	14.6847	9.34174	5.86802	2.91664	8.07416	2.12	-37.65
-72.33	47.54	19.4862	13.2735	9.65764	11.2519	5.39895	4.04034	-14.99	-1.64	18.8398	21.1294	8.9786	15.6406	4.21092	10.9618	19.94	-31.24	17.1326	20.542	9.39071	11.3934	4.13184	11.8548	-21.21	1.31	22.5507	7.57434	6.15252	12.6602	2.12815	6.82607	22.48	19.46	25.3361	17.3301	9.56062	8.23081	1.0631	5.1087	14.78	-6.52	17.6993	7.4378	7.20974	12.3233	3.66405	6.05053	4.78	-35.03
-80.49	45.69	17.8352	24.8175	11.0639	14.6392	4.46955	6.34465	-15.85	-14.7	13.7747	18.0978	10.2234	13.1469	5.05929	12.0068	30.33	-25.02	18.5381	10.1042	11.9529	16.5124	2.80513	6.87833	-19.72	7.98	21.1843	8.37494	10.4431	13.2672	2.04003	11.0107	11.18	13.19	19.9951	12.7043	10.6009	15.9529	0.366494	2.1124	13.34	-9.89	18.1351	12.2414	8.91143	13.8504	-0.962242	3.98725	12.01	-27.54
-84.75	36.71	21.1446	14.631	10.0008	10.3664	4.19843	5.86375	-10.3	-20.5	15.9034	17.8011	9.35845	14.7064	7.1757	10.2868	36.41	-15.25	20.3362	16.6224	9.4649	14.9121	2.33981	8.29316	-25.45	7.83	21.1137	8.30043	8.07804	14.2721	3.38993	8.20175	2.39	5.19	24.1794	18.878	10.4055	15.9741	2.51694	7.36367	18.86	-6.79	18.8282	6.82389	7.65191	8.11813	4.86205	7.84743	17.81	-20.46
-82.54	27.02	17.4089	19.8919	11.1291	9.98387	4.63955	7.64792	-3.41	-16.27	20.4223	17.614	9.93476	17.1327	5.3118	13.1191	34.46	-8.74	18.7423	18.8833	10.0651	17.9089	3.01513	5.91187	-33.21	1.21	15.887	7.21628	9.82624	15.8208	2.07708	10.206	1.29	1.97	22.9602	13.0411	8.73502	15.5097	0.871608	5.19974	26.34	1.07	23.1484	10.7352	8.26577	13.9506	1.78476	8.6146	17.63	-19.41
-76.61	22.04	20.5544	11.3343	9.96762	12.7102	3.55874	7.54292	-1.19	-6.33	18.8741	15.9699	10.4832	15.7674	6.63848	9.78172	26.72	-10.17	17.3949	17.7512	11.0743	13.4385	3.41535	6.79872	-36.82	-6.91	22.8756	5.43611	7.29128	11.454	2.17661	5.25412	7.82	6.38	18.3426	15.2022	11.3618	13.6063	0.529081	5.18687	29.58	7.65	16.8239	14.9675	7.04604	8.64793	1.2658	3.59678	11.97	-25.97
-72.82	22.43	21.1428	20.5685	8.27538	12.9313	5.64979	3.67107	-5.84	1.26	16.5566	23.1191	9.13077	15.6308	5.37953	10.5536	19.73	-18.58	14.5436	16.7508	9.52766	14.2862	2.04618	10.4279	-33.8	-11.03	17.4969	11.1334	7.76345	17.7312	0.946683	8.34851	17.37	15.08	18.4685	16.718	10.579	11.2687	0.490556	6.5544	26.01	7.32	20.3504	14.0192	7.3458	9.42223	0.65224	6.70331	5.82	-36.33
-75.4	24.03	17.2035	14.0676	11.2815	11.9918	3.9347	6.43879	-14.01	0.66	17.7304	21.0547	12.8449	18.0237	6.60522	11.1197	19.22	-28.1	15.7611	16.7499	11.091	10.3337	2.90195	10.0769	-27.05	-9.51	17.7964	10.668	7.99664	9.31324	3.14155	7.47241	25	20.85	19.87	17.1859	9.49537	12.1179	1.8701	3.035	18.6	-0.53	16.3094	19.609	9.03625	8.75097	-0.831553	8.3367	4.56	-44.07
-83.58	21.51	21.8563	14.5687	10.6049	11.7719	4.48158	7.50991	-19.53	-7.68	17.8471	20.6774	9.8226	18.6177	5.56866	12.1989	25.7	-32.55	14.6141	16.0264	10.6955	12.8355	3.01179	9.09786	-22.31	-5.69	15.6536	12.6407	8.23718	14.0065	1.19413	5.18567	29.29	18.04	19.4805	8.64218	9.21973	15.5793	1.87803	4.29495	13.28	-10.88	20.6986	18.6094	7.35795	12.0592	1.43732	5.43469	9.55	-44.97
-92.08	12.74	18.1113	23.7207	9.71239	12.8734	3.82786	6.82957	-18.29	-17.77	20.8674	22.7883	8.14984	18.9778	7.16161	12.0149	34.06	-30.22	17.6399	14.205	9.79749	14.0669	0.665895	4.02095	-23.41	-5.06	18.3749	8.63222	7.60629	11.6419	1.53481	8.44828	33	6.94	16.892	12.6138	9.0574	11.1161	1.92916	4.48229	14.07	-16.73	22.7371	19.576	7.54141	6.61854	0.571419	8.14569	16.92	-40.21
-95.23	0.58	18.4149	23.9636	9.05342	13.9544	4.06421	4.64568	-11.49	-22.92	20.355	19.563	9.78878	14.2911	5.72696	10.5015	37.62	-24.99	18.8287	15.1541	10.0306	12.2692	0.629354	10.7888	-29.25	-10.67	20.0862	7.91596	10.641	13.8192	0.869643	5.34799	39.98	-6.27	16.7407	14.5437	10.6989	10.7701	3.07092	5.46032	19.85	-14.43	17.4879	14.3815	7.45293	11.8302	0.54174	6.67509	20.65	-35.4
-91.32	-9.17	23.0519	15.3194	9.75778	13.0159	5.3061	9.0568	-4.61	-20.81	19.0688	20.7294	10.3065	12.0721	5.69305	12.0785	33.33	-22.99	20.0844	16.193	10.6762	16.5451	4.23907	11.5103	-34.73	-20.52	23.1668	11.1491	8.44935	13.4603	2.2066	12.5287	50.95	-13.94	21.4963	10.7048	9.8226	15.0805	-0.235281	4.03926	25.3	-6.45	14.3038	9.44828	7.29941	11.1521	0.918549	5.66787	17.42	-36.16
-83.9	-12.02	22.2124	19.0034	8.64295	11.8554	3.15164	8.28624	-3.06	-14.9	17.6901	18.9845	12.2595	15.6495	4.6779	7.93006	24.11	-27.41	18.1184	19.7314	9.97479	15.3726	1.97793	9.92553	-34.99	-28.91	16.3932	2.48787	8.40924	10.8379	1.8108	7.88907	61.94	-12.42	16.4576	18.0887	10.2863	14.8469	1.65682	3.29561	25.23	0.64	17.2731	15.544	7.15487	8.99156	2.15613	3.38808	9.57	-43.68
-78.85	-7.8	23.6257	15.6226	10.0434	13.0291	6.49369	9.33393	-7.83	-11.2	19.1508	17.2301	10.3936	13.9694	4.9298	11.4126	16.59	-35.7	24.9492	20.3087	11.031	14.3737	1.35544	6.74097	-29.43	-30.74	18.9101	6.16042	8.48088	9.15769	3.49278	4.38763	66.71	-4.35	22.3508	11.7243	8.97834	14.392	0.486379	3.71429	18.88	1.3	23.3652	15.0872	8.47679	9.33151	1.42825	7.59795	3.47	-53.64
-79.77	-0.43	19.0856	18.7411	9.74284	14.1223	1.46234	6.40294	-14.73	-13.19	16.7018	27.0065	9.91227	13.5787	4.98875	11.6915	15.95	-41.44	21.8557	17.8042	10.4394	13.4377	4.6035	8.25778	-22.32	-25.37	16.3604	5.5903	8.45154	14.039	1.87034	8.62465	61.53	3.72	17.4244	16.4889	9.76822	12.0213	4.61581	6.95342	10.68	-4.59	15.4631	15.0286	7.55898	8.4722	3.4727	7.14197	4.73	-59.45
-85.1	5.33	18.0598	16.3193	10.1034	9.81625	3.30579	5.84438	-17.74	-18.88	20.1567	20.4125	10.4206	18.1976	3.66302	11.2053	21.96	-39.51	20.5933	18.7167	11.238	14.1993	2.56452	11.1937	-19.45	-17.05	23.6804	2.10876	9.71732	14.361	3.31774	9.44515	48.58	6.45	18.6148	13.0634	9.62888	12.9489	2.19655	4.55741	6.87	-11.59	19.8272	21.493	8.57732	9.95921	0.913242	3.20399	13.7	-57.21
-89.47	7.44	20.4094	19.7163	10.8183	13.2681	2.51787	8.20192	-13.88	-22.49	14.7008	17.3693	9.67964	16.433	5.79476	13.1068	29.27	-30.3	22.3029	16.3281	11.8789	16.467	3.30047	9.08046	-23.43	-11.47	17.6877	6.70223	7.96686	13.2633	1.50166	6.82617	35.08	3.49	10.7442	13.4706	7.7142	16.7803	1.217	6.66211	10.66	-12.92	19.276	14.5589	5.94028	9.35917	1.32064	8.10313	24.97	-48.64
-88.08	7.71	19.976	12.4326	9.29973	14.9596	2.17226	7.17691	-5.65	-19.22	17.7445	22.9063	8.71597	12.7183	5.53563	13.6195	31.6	-19.6	17.8007	16.6702	8.25136	15.7491	0.0670688	6.53853	-31.37	-11.22	18.6709	8.50294	8.70511	14.0828	0.94068	8.31919	28.62	-0.7	22.5946	16.3767	10.1989	11.4429	1.26118	-0.261421	19.54	-5.85	22.4085	19.2685	7.95243	7.94868	2.91885	8.72666	31.33	-39.68
-80.77	9.8	19.6542	16.7595	11.9039	9.75786	6.49106	4.09688	0.79	-9.36	13.1658	22.3562	10.1517	18.3398	5.01791	10.0356	26.6	-14.24	15.3916	18.5244	11.7367	14.1164	1.77291	4.60089	-36.89	-13.74	20.4177	10.6814	9.01697	14.1858	3.27379	5.16811	32.05	-0.84	16.5996	11.8226	11.5244	15.2558	1.12356	3.10194	27.14	6.1	18.5413	20.9541	7.73114	11.9529	2.6224	3.1844	29.15	-35.85
-72.36	15.61	14.2236	13.748	8.39555	14.6626	5.18674	5.04599	0.5	1.63	12.4312	25.8315	10.3881	13.4754	4.84286	10.3877	17.55	-16.99	14.8995	19.3761	11.1189	11.2518	3.69826	6.64079	-35.1	-13.41	23.5688	11.3074	8.86495	13.499	2.32014	3.97249	41.63	4.87	19.2588	13.4711	10.0717	11.8121	3.24101	3.11139	28.03	15.76	18.6876	19.8359	7.8738	7.95607	-0.554847	6.1787	21.11	-38.18
-69.02	23.14	20.3962	16.3916	10.8027	11.3251	3.91005	10.285	-6.39	7.09	22.0934	14.2943	8.97718	17.6602	4.19092	7.9607	10.66	-24.66	18.0532	13.5606	10.3766	17.7471	-0.384526	12.4473	-26.51	-6.32	18.3552	7.1639	7.44276	16.3401	1.50658	9.44723	49.92	13.36	22.9511	10.1684	9.80613	17.9543	1.90465	3.42073	21.92	17.64	13.914	11.3086	8.49371	13.7478	1.00252	3.41737	14.1	-42.6
-73.36	27.44	20.0372	14.8748	10.3869	11.2002	5.41797	4.65215	-14.62	4.13	14.024	14.2876	11.3311	12.6394	5.41773	11.995	10.21	-30.82	20.5923	13.2275	10.4929	13.6325	1.76992	8.40374	-17.01	6.04	20.0066	6.16604	9.57809	15.7369	4.65149	6.95369	51.27	19.16	19.5614	11.2453	9.99353	17.7723	2.36776	4.25784	13.89	11.95	23.505	14.7805	8.36348	8.99786	1.32081	3.33826	13.89	-43.51
-82.12	24.3	25.3127	18.5941	7.07749	11.4171	4.06105	6.41331	-17.88	-4.27	18.1417	25.4135	10.3207	15.7718	5.64564	6.76439	15.2	-31.04	21.8705	21.7383	10.0196	13.6335	2.77439	11.1915	-13.66	17.24	20.2483	3.66028	6.89569	12.6851	2.7945	9.73391	45.7	18.82	14.9492	10.6268	8.81629	15.1523	0.87796	5.3752	10.52	4.08	18.9491	11.9627	8.48237	9.15118	1.01136	5.76348	20.8	-38.44
-88.45	13.78	20.7219	17.5468	10.3375	13.6451	4.69718	6.85727	-13.64	-11.7	17.3144	21.5756	10.6021	14.0652	6.77646	11.9766	20.25	-26.29	19.7388	18.4986	10.617	16.3284	2.84307	7.48432	-19.51	20.28	22.0214	2.87018	10.1601	14.0832	4.33767	5.85239	38.53	13.52	18.516	10.3552	9.41487	12.4388	0.304885	4.00614	14.78	0.09	12.9083	16.1309	8.17119	8.25886	0.536124	6.07183	29.59	-30.37
-87.01	0.74	16.1121	12.2185	10.2123	11.3681	5.07475	5.57969	-5.2	-13.25	11.1365	22.1406	10.9901	17.3698	5.23547	12.1461	20.03	-22.16	20.2887	16.5965	7.77135	16.4432	1.52023	8.67289	-31.33	12.77	21.7598	13.3787	7.6742	13.4688	2.20375	6.84576	36	7.89	18.9445	9.5606	10.2218	11.7947	1.21441	6.83978	23.7	1.95	20.8826	20.1223	7.55479	7.10729	1.35295	6.9756	33.6	-25.55
-78.14	-8.18	15.3425	14.9768	9.34505	13.1487	4.73029	9.6813	0.88	-9.22	17.194	19.0466	10.0343	15.3321	7.23026	11.1598	13.59	-24.35	19.9923	21.5516	10.9009	11.0462	2.01448	9.45227	-42.04	-1.19	18.8925	6.86087	7.9766	17.3149	3.19482	3.90993	40.39	6.07	20.0699	13.393	11.6024	11.1299	1.36434	4.74705	30.53	6.19	18.2251	17.17	7.35105	5.76851	2.7396	6.34671	29.89	-28.72
-67.68	-9.26	18.9635	16.2381	11.1593	11.3491	3.87954	7.71051	-0.24	-4.73	18.2095	14.3486	11.3434	16.3923	7.18251	9.17532	5.34	-34.1	17.6497	18.314	10.5337	14.0549	3.5539	7.60249	-45.91	-13.75	19.9662	3.92178	8.6182	13.8851	3.5587	5.49496	48.41	8.16	21.0622	12.2127	11.1936	15.5136	2.01592	4.10518	29.87	7.07	17.3732	12.9348	7.37041	11.6739	1.78154	5.87039	21.3	-39.23
-62.71	-4.24	21.4894	22.4502	8.89361	10.1136	6.37786	6.43468	-7.96	-5.43	18.6786	17.6556	11.355	14.8571	4.63955	8.72464	1.64	-46.93	18.2044	11.0363	9.71916	11.5851	3.6317	9.23175	-42.72	-18.9	22.2202	11.6584	8.40246	8.91652	3.69174	4.07368	53.92	10.08	24.3105	10.9745	12.7665	12.4068	3.24431	0.604087	21.72	1.55	17.7694	15.0119	6.35206	8.3962	0.746987	5.52006	14.04	-51.16
-66.28	1.01	17.7979	21.1528	9.92165	13.0006	4.63007	4.93704	-16.76	-12.91	19.8997	16.957	10.5691	20.6203	2.51746	10.8339	5.8	-55.81	19.3909	24.3764	11.7742	15.0093	2.56583	7.43424	-37.64	-16.47	18.9759	14.9197	7.37894	12.1888	3.7911	7.28356	52.76	7.11	20.4039	21.3037	8.75653	15.6804	2.40371	0.879651	11.5	-7.93	12.96	15.1119	7.19016	13.0285	-0.511471	3.83791	12.74	-57.52
-75.26	1.09	18.302	8.76402	10.9837	7.86501	3.79108	6.16265	-20.45	-23.26	11.3864	23.1922	10.9029	17.4489	4.89155	8.18022	15.28	-56.34	21.9148	16.1303	11.5269	15.2985	3.05733	6.57836	-37.13	-11.72	20.0832	9.53987	8.80561	8.27378	2.44629	10.5191	45.95	-1.84	20.311	17.895	11.0127	13.9965	1.04667	4.11068	5.88	-15.15	14.6346	18.4942	6.88607	9.06792	1.80582	5.99411	16.91	-55.31
-82.9	-4.86	16.0765	10.1617	11.2357	10.0341	6.44705	4.63385	-16.97	-30.02	17.5685	23.9198	9.08522	11.9968	7.34912	12.7367	23.44	-50.1	17.3696	21.5401	11.5017	15.2337	2.81707	4.13218	-43.9	-10.86	20.5939	9.41057	8.07135	13.4036	1.05961	11.0894	38.73	-12.69	16.8666	14.7374	10.138	11.5392	3.25745	2.51546	7.79	-14.94	17.5891	19.5461	7.63699	5.29831	3.24853	3.93443	21.53	-47.66
-84.04	-12.62	24.9476	18.6696	11.1159	11.0969	4.09372	8.42424	-9.94	-29.2	12.6805	19.8367	11.913	13.3828	6.76533	10.7205	24.56	-43.54	18.9705	28.6591	10.6267	11.7219	3.44815	10.3015	-54.82	-16.11	25.0355	11.0961	9.3189	13.7209	0.285288	9.36426	36.28	-18.86	20.0766	20.4983	10.377	14.3863	1.38188	6.94212	14.3	-7.37	16.9598	18.7145	6.33308	15.0246	1.93259	8.06806	21.3	-41.37
-79.08	-16.33	16.4065	12.8639	9.75498	10.2373	4.73547	6.82047	-5.81	-22.35	19.3174	19.8021	9.95585	14.7274	4.64632	13.3436	18.32	-43.17	19.8256	21.7228	9.53793	12.5742	4.07698	7.21772	-63.37	-24.08	18.9251	9.79204	6.17332	14.2198	0.653133	5.61356	39.61	-16.2	20.6718	10.1383	9.74111	13.9867	0.812659	9.44093	19.03	2.04	18.3941	12.4233	7.27876	9.25536	2.39704	4.53311	14.96	-41.75
-73.48	-13.15	17.7501	16.2035	11.9664	16.3894	4.08855	7.50295	-8.81	-15.32	19.3554	26.2545	10.7248	12.2179	5.36751	9.02845	10.09	-50.59	23.3028	19.5943	10.7623	12.5004	4.49002	4.57151	-64.61	-28.72	18.3879	10.0968	9.05027	11.5188	3.96411	5.25606	44.77	-6.3	23.4347	19.835	8.54474	13.2607	2.15596	3.97093	17.26	6.4	18.6147	15.2737	7.31554	11.7152	0.950161	7.17473	6.47	-48.59
-73.41	-5.49	22.0424	20.4907	9.08329	13.6187	3.63469	7.01667	-17.58	-13.55	16.9252	17.5982	8.96011	14.4776	5.09386	12.7313	6.86	-61.14	18.9621	16.2283	9.57213	16.2594	0.114132	9.06539	-58.94	-26.23	22.7021	11.3586	8.02276	12.9967	-0.611495	9.85803	46.02	4.36	21.4749	16.9863	8.67165	15.1211	-1.02737	4.78903	9.69	2.7	19.8202	19.717	9.31059	13.2313	2.3585	7.44429	1.94	-56.56
-80.92	1	20.1106	17.7263	8.49253	6.90221	5.35291	3.43211	-26.08	-17.76	18.4195	16.6472	7.36444	13.3292	4.9616	9.66778	11.81	-67.26	18.8876	17.3312	9.47014	13.8654	3.10006	5.75885	-51.68	-18.1	18.8073	5.50574	8.52861	12.6703	-0.501552	11.0997	40.6	8.9	16.0941	21.1248	12.0064	19.1267	0.695556	2.38398	1.93	-5.73	19.6593	12.0195	8.19773	13.2167	0.922086	7.21164	4.89	-59.36
-92.26	1.93	18.0589	12.8514	11.3014	11.573	2.24536	4.97536	-28.23	-23.44	19.2695	13.8912	11.6561	13.1498	6.49802	7.29422	21.78	-64.07	21.7999	27.5295	9.9839	15.0773	4.26815	11.5075	-48.93	-9.78	18.1994	8.67709	7.48805	12.8671	3.5321	11.2514	31.17	4.89	21.6903	14.12	9.50208	12.5682	-2.72229	7.16332	0.17	-11.51	15.3166	13.3315	7.00028	7.69664	3.12013	6.96992	13.35	-54.66
-100.69	-2.36	17.2306	17.0444	11.2753	9.79165	4.53619	2.33684	-22.55	-24.5	16.2634	22.9572	10.0195	11.516	5.78467	8.69588	29.56	-52.97	23.832	15.5752	11.5941	9.58793	1.97301	10.7356	-52.85	-6.22	22.6256	9.43104	8.00664	9.76779	2.09629	6.95901	24.04	-4.1	19.1129	12.4903	10.0673	12.3646	0.231846	7.11541	6.31	-8.72	22.0387	17.4469	8.4939	9.34524	2.45849	7.39601	21.35	-45.78
-101.53	-7.16	18.7286	12.8314	9.82181	14.6355	4.20958	7.33909	-13.38	-18.27	20.0883	11.5065	10.2551	13.5643	5.96816	13.4316	29.35	-40.57	21.811	14.4877	9.8982	11.0675	1.85433	12.7702	-60.07	-7.83	16.6121	6.10559	7.74314	13.2324	4.0882	5.81302	24.4	-11.17	20.5051	10.5725	11.3734	11.6668	1.9665	6.85078	16.34	2.53	17.3565	17.9504	6.94814	9.38114	2.75617	7.80422	23.38	-38.89
-95.47	-7.33	23.1582	19.5357	10.3392	7.32771	3.10601	2.96191	-7.55	-7.76	15.9717	18.6464	10.1682	13.8534	3.43174	10.1282	21.2	-33.72	17.2916	15.4502	9.77649	18.2724	0.60598	8.06687	-64.47	-10.24	16.5207	4.96009	9.35758	9.81322	3.18623	9.32675	32.19	-11.02	20.5905	14.0521	9.72862	17.8437	0.797844	3.69559	23.35	15.98	22.0241	10.4288	8.58618	6.38532	2.24686	9.42839	18.7	-38.08
-87.68	-1.59	21.9419	13.8047	10.6986	11.7949	4.07643	6.09374	-9.05	0.58	19.6569	22.4893	11.2443	13.0061	5.7674	10.7099	11.05	-34.63	16.1783	21.8391	9.15709	12.475	2.65016	7.06052	-62.14	-8.01	20.0379	7.23263	6.699	12.6006	2.93589	7.32598	41.82	-3.55	18.7257	18.7595	11.8328	14.7089	-0.0902331	5.34748	22.79	23.58	17.3277	14.8989	7.45849	11.047	-0.357379	8.69362	11.83	-42.24
-83.65	6.27	17.0319	13.6049	10.027	12.7945	3.54324	7.3485	-15.85	1.77	20.7007	21.2638	9.85672	15.0903	3.17775	9.90122	6.29	-39.65	20.9958	14.4738	10.9709	14.0444	1.57543	7.75897	-54.59	0.63	23.7493	9.06092	6.29605	13.7386	2.67676	6.27779	46.06	6.36	13.6626	13.2766	9.97594	11.3223	1.35875	7.32398	15.89	21.24	16.9071	13.7914	9.50762	11.4053	3.88068	4.88862	9	-46.11
-84.87	10.25	22.7632	17.4048	9.45674	12.0861	5.3007	6.94857	-21.56	-3.95	18.5169	16.621	9.40994	14.1266	4.70998	9.31009	10.37	-42.73	18.5557	14.9379	9.8163	13.9102	0.945114	9.45798	-47.6	11.81	18.8701	9.03639	6.91914	13.1444	2.33808	9.63113	41.23	12.6	14.4453	15.748	11.7685	14.2879	1.10834	5.83905	8.71	11.61	14.4418	16.4036	8.52298	10.6677	0.542973	4.55774	13.18	-44.74
-87.94	6.9	21.9219	10.5632	8.43216	12.819	3.57166	6.74168	-20.44	-11.49	15.1913	26.6572	9.03395	14.1873	7.38395	10.8477	20.32	-40.4	21.7216	18.7731	12.4624	18.3072	2.95707	3.78303	-46.67	18.52	19.142	9.57979	8.46716	13.0803	3.37933	5.76371	29.68	12.13	22.2569	13.3327	11.0489	12.0942	1.40729	5.768	7.38	1.87	20.5561	12.6567	8.9291	9.92119	2.7938	9.67279	21.57	-37.68
-87.57	-1.84	21.7773	13.7535	10.9233	11.2231	5.0514	6.97022	-12.18	-15.06	16.8036	17.3462	10.5322	15.0654	4.88956	9.0153	29.21	-34.55	16.7621	14.9562	11.6311	13.2947	5.07975	4.39785	-52.58	15.75	15.4537	9.06843	7.90524	15.679	2.19217	8.85253	17.72	6.75	22.6391	19.7555	9.41451	16.9872	3.31003	2.64431	13.31	-1.71	15.9898	19.3796	7.54311	8.57665	2.47581	6.50089	27.59	-29.59
-81.17	-10	23.1838	20.9316	11.0157	11.204	5.66585	4.04124	-2.32	-12.68	16.5225	16.3829	10.6343	13.1531	5.9822	8.94811	31.32	-30.66	23.0235	14.5042	10.197	10.6307	2.93312	11.4454	-60.64	4.44	21.5602	2.62492	8.95031	15.5607	0.730095	9.60388	10.76	1.19	26.0941	17.5073	11.5894	10.8006	0.210542	3.73272	22.08	1.72	21.9361	13.4078	9.025	11.5027	4.92058	1.3679	25.94	-26.66
[truncated: 878 more columns]

## Sheet: subs_100
sub_1								sub_2								sub_3								sub_4								sub_5								sub_6								sub_7
total	total	α% (8-13Hz)		β-1% (14-20Hz)		β-2% (20-30Hz)		total	total	α% (8-13Hz)		β-1% (14-20Hz)		β-2% (20-30Hz)		total	total	α% (8-13Hz)		β-1% (14-20Hz)		β-2% (20-30Hz)		total	total	α% (8-13Hz)		β-1% (14-20Hz)		β-2% (20-30Hz)		total	total	α% (8-13Hz)		β-1% (14-20Hz)		β-2% (20-30Hz)		total	total	α% (8-13Hz)		β-1% (14-20Hz)		β-2% (20-30Hz)		total	total
rest	work	rest	work	rest	work	rest	work	rest	work	rest	work	rest	work	rest	work	rest	work	rest	work	rest	work	rest	work	rest	work	rest	work	rest	work	rest	work	rest	work	rest	work	rest	work	rest	work	rest	work	rest	work	rest	work	rest	work	rest	work
-33.72	-21.25	18.1909	9.87003	7.27876	12.3296	3.10016	7.28977	0.16	-107.72	15.7826	13.2755	7.93531	13.4348	1.58884	10.4531	-8.78	-42.61	18.0848	9.42563	8.91404	10.9302	2.83948	8.83323	11.04	29.72	14.696	16.9116	11.2653	12.6937	3.198	6.8925	9.83	13.87	15.7219	17.8823	8.71239	12.0946	0.270917	12.9153	-27.09	1.14	18.2211	10.7205	9.11586	11.7548	1.47999	5.72142	-4.49	8.6
-40.14	-22.23	20.7105	6.09095	8.64783	17.9979	3.44646	11.1956	-6.15	-95.4	13.8534	10.4195	7.01488	8.71097	0.636118	4.33229	-6.36	-34.58	25.0311	16.9359	9.92199	7.59185	2.20468	9.83553	18.18	24.73	19.3498	15.261	11.5249	13.8413	2.54054	9.7085	6.48	17.49	14.6353	15.1707	8.40796	15.6521	0.74318	14.8149	-33.51	8.94	16.6963	16.9535	6.87087	13.0908	3.06906	1.66438	-2.3	7.69
-48.44	-14.99	25.8089	2.86575	6.72594	16.7982	3.08663	9.49906	-5.77	-85.95	14.1246	18.319	7.13772	10.6854	1.64336	6.40478	-0.52	-34	22.8063	8.4953	10.2692	11.2492	3.3513	11.0922	19.77	18.29	23.166	17.7416	9.05034	18.0115	2.35438	5.06907	-1.69	27.01	11.6237	12.2706	9.10717	13.2792	1.05131	11.8961	-32.69	15.74	18.844	15.8413	8.22731	9.73228	4.11576	2.6292	4.44	1.95
-51.57	-2.81	23.2626	8.62957	8.18943	15.475	3.84794	10.685	0.57	-84.27	14.629	10.0042	6.11462	13.7985	4.26909	6.56145	3.55	-38.72	19.0683	7.05157	7.65433	13.4939	2.6824	10.7023	14.99	16.93	17.2387	18.4636	12.3435	12.7951	0.935375	7.75198	-8.1	37.08	17.0592	14.8028	7.71385	9.82404	1.46922	15.3111	-23.54	17	17.3515	14.4794	7.45897	15.1221	2.9098	5.00404	10.63	-3.31
-46.08	7.12	20.1932	8.40866	7.78569	17.5084	2.85403	10.0099	7.4	-90.2	14.4296	11.6006	7.29254	9.27432	2.86099	4.8777	2.61	-42.99	22.6445	14.2115	8.32934	11.1656	2.61423	3.97711	8.2	22.1	18.8604	21.6174	10.586	11.1825	0.411518	4.34493	-7.43	41.34	16.9617	17.8881	10.2806	11.1436	0.923039	9.95122	-10.78	13.05	14.573	21.3442	7.59137	14.6389	0.73996	4.72429	12.16	-3.08
-34.79	8.93	14.5416	15.985	8.86435	18.1517	3.33098	9.54762	8.84	-98.58	15.7924	16.2224	9.11525	13.684	3.12248	5.89685	-2.02	-42.23	21.3398	8.76126	8.64629	8.23329	6.10103	11.5908	5.34	29.42	19.8795	19.5397	11.0482	16.0431	3.14392	7.65646	0.29	36.88	14.1553	19.1148	8.72734	9.58595	1.16903	10.2364	-1.56	8.45	17.5976	23.0023	7.75581	14.0802	2.21402	7.47754	9.17	3.14
-24.67	2.29	22.4683	5.28394	8.51412	13.5703	2.55266	8.96891	3.28	-103.29	21.7254	11.5825	8.65482	13.4533	3.02332	5.74742	-5.56	-36.64	17.7757	11.1698	10.298	12.3472	4.36814	5.82	9	32.59	20.6918	14.8461	11.9812	12.9425	4.03598	3.18938	9.64	26.31	22.2295	13.996	9.86286	9.81812	2.17331	12.0843	-0.24	8.18	16.3913	21.1923	9.71429	15.4646	1.08441	2.56484	5.76	10.8
-21.69	-7.46	16.3975	9.24947	6.08357	11.1282	4.65236	12.2213	-5.35	-102.08	13.1945	16.3648	8.98202	14.3906	3.77262	4.76807	-3.71	-30.86	18.9906	18.9196	4.99641	8.07886	5.24907	8.61884	16.12	28.69	22.1036	14.0828	9.75773	11.6379	3.34209	4.62442	14	16.03	16.4172	19.9884	7.7253	14.5514	-0.565045	13.2046	-5.23	13.51	20.6425	17.398	8.3977	11.7035	-0.287608	8.67894	6.41	13.68
-26.62	-13.42	22.9071	10.1521	7.5655	11.2973	3.57117	6.48268	-10.62	-98.36	18.5684	22.9684	8.42498	16.114	0.467657	4.77499	3.57	-30.05	17.7297	13.829	7.10036	8.84332	5.10964	7.48456	20.28	20.56	14.891	18.7252	8.28382	11.9512	2.69349	6.57816	10.67	11.75	20.5455	9.36666	8.75362	13.6373	0.384589	10.092	-10.51	20.95	22.0536	12.549	8.66536	12.6216	0.0077138	1.66882	12.12	8.66
-34.82	-12.27	21.0421	10.2258	8.84091	12.5803	5.65661	7.52402	-8.64	-98.35	16.2017	16.2004	8.85665	15.6969	2.59967	5.39299	11.65	-35.61	21.0612	12.0922	9.08889	11.4701	2.9939	7.21583	16.86	14.43	23.3921	11.8346	11.2113	15.0981	1.73538	5.82633	2.85	14.54	13.959	16.3225	8.59351	13.2613	0.921877	10.4097	-10.56	24.94	22.7778	13.7944	6.67438	13.1448	1.05067	5.13562	19.43	-1.75
-40.06	-6.49	28.6309	16.8363	7.19839	16.8314	3.58566	9.13794	-1	-105.8	13.8573	14.3235	8.39134	11.5031	1.28741	3.3098	14.59	-43.95	16.8906	18.3793	8.37294	9.41193	4.25349	7.37422	6.99	14.85	17.1484	14.3291	11.3778	14.6486	3.29571	6.10326	-3.11	20.14	16.3603	24.5675	9.01288	8.48949	2.47643	15.6119	-4.88	22.38	23.9016	11.41	9.5668	11.4877	3.12639	7.54579	23.09	-11.17
-39.23	-2.14	21.8417	3.26064	6.33658	14.0903	2.89323	10.8103	6.47	-118.48	18.2058	16.8118	8.46662	15.3242	2.84399	9.21015	9.77	-49.21	27.0503	17.0894	9.86175	12.2692	2.54583	8.97	-2.93	21.05	16.6289	15.318	11.4444	11.7034	1.73828	6.34078	-3.07	22.22	17.0999	17.8096	8.07803	9.96251	1.07134	12.573	1.61	15.28	20.3571	16.6987	9.53591	12.004	2.01529	2.62452	20.38	-14.04
-34.37	-3.91	21.9035	1.32763	9.24155	12.2255	3.9311	9.83947	8.32	-129.27	15.2624	13.361	10.2124	17.528	2.55966	4.41997	0.24	-47.86	20.8691	18.1312	7.67815	10.0269	2.67623	9.50765	-5.98	27.48	19.3786	14.6274	12.4766	9.96175	2.25177	8.3173	1.33	17.06	16.8227	23.8497	8.7281	8.25954	0.9024	13.3457	2.47	9.42	16.5742	19.512	9.68001	13.1014	1.15396	5.49977	13.54	-9.69
-30.6	-11.44	22.0941	7.61268	7.85229	13.8946	1.74364	10.0826	3.64	-131.31	17.8823	15.4015	9.78149	11.4116	3.69101	5.69895	-7.31	-41.43	20.9039	13.2209	8.99123	14.3576	4.28223	8.83441	-0.01	28.35	16.5916	15.9844	11.9545	10.8923	5.37955	10.3934	3.86	6.27	16.6858	17.8811	10.0924	12.6872	0.0279167	11.2195	-4.91	9.9	24.0893	17.916	9.13194	13.7504	2.33747	3.57383	8.26	-2.76
-31.77	-19.6	25.1956	12.1403	5.11596	18.0736	3.33315	9.3749	-3.33	-123.17	14.5712	19.7072	8.53323	16.1706	2.95165	3.24525	-7.52	-35.4	18.6856	10.3985	7.06806	8.47634	2.25857	10.8122	10.6	22.21	22.5579	24.5138	11.029	10.8553	4.6763	4.59134	-1.11	-4.51	18.6396	10.4389	9.88019	9.90291	0.513272	12.1593	-17	16.92	16.5176	13.1365	8.14131	14.8541	0.0750261	3.5993	9.32	0.42
-37.29	-22.44	20.4602	11.3435	7.11547	18.2363	2.01205	5.3539	-6.65	-110.19	16.1576	17.881	8.02868	16.2997	2.1066	8.71736	-0.53	-34.93	23.5269	15.4871	7.71576	12.8565	3.45156	5.79238	18.18	13.24	16.0876	19.5628	11.3332	14.6777	2.83542	8.49653	-13.64	-9.93	19.6103	23.9842	7.66841	8.16174	0.875701	8.13819	-26.42	25.33	19.9724	19.1901	8.91907	9.63376	2.34669	8.55992	16.65	-3.32
-42.69	-17.86	19.3912	3.18591	6.83491	10.6436	0.33984	8.95763	-3.48	-100.84	16.0087	12.453	8.92677	19.3097	1.44119	7.34488	7.99	-40.73	24.5496	11.3293	8.48643	14.2648	5.31477	9.15437	17.42	7.96	21.5244	12.9706	10.5449	12.8374	3.11129	3.34859	-27.44	-8.87	15.0573	12.4999	9.32117	9.94062	2.21944	12.6711	-27.37	28.46	18.2314	16.9413	7.56459	12.4022	1.06242	5.89371	25.05	-11.56
-43.31	-9.21	22.5044	8.1649	8.81303	16.2628	2.92187	7.5099	3.53	-100.78	18.0584	19.1351	6.99286	12.3583	3.98961	7.86331	11.03	-48.32	23.6706	14.1349	8.64476	12.991	2.99399	11.1616	9.11	10.13	17.739	17.1495	12.3117	12.1598	3.23625	3.6772	-34.21	-4.9	18.7252	16.5976	9.7043	15.4129	1.52984	13.906	-19.82	23.29	17.6272	23.6739	9.49947	15.364	1.8129	2.36904	27.91	-18.17
-38.21	-2.66	23.4517	10.8195	8.3967	10.5046	3.3333	8.10933	8.27	-109	20.2952	15.177	6.49097	15.1976	2.96172	6.28829	5.68	-51.33	23.85	6.78774	8.93333	12.9664	3.23557	7.30447	-0.76	17.74	17.1488	14.4458	10.6194	14.3245	5.56898	5.6438	-29.78	-3	18.4099	21.4094	8.04379	7.68945	2.67251	12.2655	-9.42	13.17	21.6385	14.3611	7.43056	11.3524	1.47317	3.2943	22.23	-18.04
-31.08	-2.42	21.5758	15.5229	5.84919	17.6196	2.31608	6.82757	6.05	-118.59	13.1792	16.74	8.20239	13.0848	2.31906	5.70177	-4.56	-46.29	22.4821	13.9881	8.90109	11.0634	2.66619	8.60879	-5.77	24.61	16.9369	15.7421	9.39128	15.5709	3.13682	3.20361	-17.3	-5.27	17.1933	18.3435	7.51347	10.5335	0.940335	11.7803	-3.28	5.48	15.46	18.5542	9.52351	16.1161	4.00834	7.77667	11.13	-11.1
-27.32	-7.41	25.578	5.4737	6.17708	16.5901	4.82742	8.38185	-2.53	-121.72	12.6871	8.25151	8.13289	16.9456	1.26974	7.79501	-12.33	-35.46	24.7671	14.1557	8.25444	12.0701	3.00577	7.61571	-3.86	25.3	16.9337	13.3462	8.28693	12.1126	2.5108	6.47877	-4.96	-9.21	11.0902	23.8415	7.83866	10.6612	2.26447	11.007	-4.66	6.23	23.2904	15.2285	7.67526	13.1914	1.28818	4.8548	1.8	-2.44
-29.6	-12.18	23.261	6.29221	7.22131	9.24181	0.985907	7.92055	-11.7	-114.97	15.5773	16.6235	7.13024	11.3323	2.92572	6.00752	-11.88	-25.17	20.1067	15.2473	8.78085	10.1972	4.42254	8.52222	1.5	19.51	18.9482	16.3626	10.6491	11.5081	3.68022	10.2147	0.05	-10.04	14.7743	12.2454	8.56315	11.7408	2.24955	11.4342	-10.87	15.55	21.4609	19.2102	9.70607	15.7993	0.935924	4.82764	0.29	1.68
-35.47	-11.17	19.8581	14.3056	7.07714	14.4125	3.39128	8.30118	-14.72	-101.39	9.63556	15.6545	9.71177	15.3395	1.77581	5.44352	-3.34	-21.11	22.3081	12.5086	9.28019	6.51897	4.99111	7.63462	4.33	12.38	26.6843	18.8733	8.55112	16.4587	1.94018	4.7651	-3.34	-5.05	14.7289	17.0644	9.02997	11.9604	0.890232	13.5303	-15.6	27.61	16.8203	22.1615	8.11459	14.2778	-0.584553	7.07737	7.1	-1.21
-39.04	-3.2	25.8102	10.0927	8.83628	16.5121	0.663287	8.40835	-8.98	-88.04	17.7849	16.5972	8.17757	17.7557	1.08296	2.14215	7.53	-24.03	20.6962	10.8234	7.49926	11.8624	2.89232	10.272	1.13	10.46	20.8441	12.6418	9.69632	11.1345	3.69561	3.83173	-9.7	3.55	13.61	16.955	10.4734	9.99814	2.3067	14.8427	-13.97	34.98	19.786	19.2208	7.70881	15.0948	3.53523	8.14083	16.86	-7.7
-35.61	7.59	16.0266	11.3995	8.29853	13.0236	-0.0940306	9.28581	1.89	-80.85	17.5043	14.1574	7.89706	14.503	2.2298	7.68546	13.76	-29.29	16.4262	16.075	7.36387	11.5774	4.08931	5.1705	-6.35	16.45	17.9647	19.1613	9.79509	10.5024	3.77796	4.20196	-11.72	10.04	19.9641	11.5901	8.29279	11.4098	0.666331	11.1623	-6.29	34.03	24.9468	23.1663	9.11136	13.9776	0.85551	0.79348	22.44	-11.02
-25.61	14.9	18.4524	6.45709	9.85296	15.5561	2.29117	8.52953	10.7	-80.82	13.6249	23.9838	5.9173	16.8298	3.38158	6.67454	12.37	-30.69	23.6287	12.0684	6.5797	12.8323	1.44843	10.2856	-12.41	26.83	16.8851	15.4993	11.6252	13.0844	4.6769	3.04941	-6.08	9.69	21.139	15.6577	8.92213	11.9709	1.73094	10.038	2.36	27.28	16.3774	20.3868	7.91402	12.4654	-0.336362	2.29387	20.15	-6.35
-14.67	15.09	19.8174	9.31522	7.88885	18.3878	2.08527	5.14127	11.94	-84.08	12.4144	8.33471	8.06903	17.4123	4.21789	3.35912	6.29	-25.49	23.7877	14.3504	8.66315	13.0304	3.42229	9.98725	-12.02	34.24	15.4989	12.8701	9.76907	19.411	3.42936	4.31848	4	2.8	15.9932	13.1135	8.41769	14.7257	1.7522	8.56398	6.35	21.05	16.2233	14.5211	9.31511	13.4893	1.3429	4.17774	12.31	5.22
-9.55	9.8	22.1801	9.73653	7.27568	16.962	1.93447	4.69642	5.87	-85.69	14.9326	13.1153	8.0896	11.7829	4.67809	8.0506	1.71	-16.75	23.0865	11.0804	8.56676	11.5309	2.19382	9.01877	-4.96	32.92	16.4525	10.4439	11.6607	12.4362	1.64273	6.79923	11.45	-5.26	17.1403	14.4456	7.90114	13.3612	1.1422	6.78336	4	20.41	17.9936	14.3352	9.36211	13.1887	1.94986	4.81926	5.15	17.07
-13.12	4.39	23.3176	15.7045	5.76164	12.9005	2.9218	6.16569	-1.97	-83.9	19.218	18.9426	9.20859	14.1439	0.443629	5.17668	3.02	-11.13	26.6844	12.4541	7.43438	11.1858	3.69663	4.90278	3.7	22.85	14.8088	13.0762	9.59247	11.0279	0.085281	5.88837	10.9	-8.04	16.012	15.9492	9.73932	9.77397	1.65095	12.2527	-1.14	25.29	22.6689	16.3224	8.54757	15.5919	3.43445	3.47221	3.91	21.67
-22.11	3.51	22.7488	5.38791	7.04645	15.0286	1.24542	8.26365	-5.2	-81.45	16.7749	21.8983	8.36441	17.9459	2.57294	4.9446	9.26	-13.7	23.1138	14.8128	8.37641	11.6467	3.06782	6.41124	7.18	9.75	17.5037	14.7638	10.493	13.1794	0.547133	9.63753	2.92	-3.15	13.5479	14.8986	9.16222	12.0635	0.163149	15.4137	-3.3	30.84	18.6675	12.7118	8.44678	11.1355	2.60187	6.6212	8.86	16
-29.5	7.36	24.1247	12.9515	9.24387	15.2648	3.95482	8.39016	-1.58	-82.82	12.7837	16.9558	9.92863	15.2348	2.34762	8.08093	15.01	-24.04	20.3115	19.2546	8.01421	7.96464	3.39658	7.37153	2.17	0.83	13.8279	14.9173	10.5528	12.4855	1.73778	6.83902	-6.53	5.76	15.0018	20.7009	9.04551	10.2405	3.029	11.5208	0.69	31.33	22.7633	14.6888	7.87201	15.3724	0.832497	-0.788094	15.47	3.73
-29.79	11.66	22.1988	13.9865	8.15896	16.5394	3.36525	11.3401	5.32	-89.76	15.4793	20.5748	8.26834	12.4864	2.98421	5.61968	14.8	-36.32	21.0826	10.8135	8.56422	10.0999	1.77613	9.97637	-8.56	-0.29	15.8399	17.553	11.3239	11.769	3.08488	7.74911	-10.75	11.69	14.9973	22.7939	9.7545	13.3627	1.46973	12.9243	8.72	24.73	20.3591	10.2215	7.70098	15.0322	-0.561179	2.86595	18.2	-7.43
-23.08	11.22	17.2036	14.4279	7.8592	12.925	3.92382	6.80399	9.14	-98.92	11.3304	10.2079	8.11397	17.4884	2.75195	5.77036	7.68	-43.55	26.1871	11.8524	7.96791	10.6108	0.849497	10.4165	-18.02	4.2	20.5487	12.8292	12.0939	12.7	2.20067	7.14754	-7.43	9.54	21.2374	11.4849	9.64555	12.185	-0.155663	9.43677	15	14.32	20.0643	17.7414	8.97032	14.2763	1.32846	6.01314	14.89	-11.25
-14.88	4.24	19.3044	7.69321	7.41956	13.9599	1.85177	5.19457	5.96	-103.82	15.1944	11.668	8.78305	13.3783	3.18614	6.4781	-1.74	-42.57	24.046	17.7045	9.03147	10.3333	2.99677	6.64506	-20.19	8.52	16.0379	20.1074	9.91673	13.998	3.76295	5.99472	-0.18	-0.01	18.2323	16.1575	9.08747	11.4827	3.35657	10.2858	14.67	6.17	20.7325	19.2744	8.46308	15.1625	0.533876	7.99073	8.32	-7.25
-11.91	-6.03	23.1547	12.761	7.2094	14.0491	3.41734	7.68992	-2.43	-99.8	10.5318	18.3605	8.32738	13.8228	5.26227	6.29785	-6.67	-36.07	21.2209	9.93511	7.30863	10.2316	3.98696	11.6253	-14.48	8.09	13.5279	16.8246	10.1323	11.3861	0.363953	5.45752	4.42	-11.12	17.2107	16.1485	8.22264	13.1327	0.0820816	9.65662	7.72	4.58	18.2891	16.0821	8.77524	15.3068	-0.0433327	2.97236	3.66	-0.61
-17.04	-13.62	23.2995	10.6494	7.21396	12.5191	5.26154	7.01194	-9.84	-88.1	20.7838	10.85	8.97192	10.3035	2.30573	5.62483	-3.35	-30.17	27.3405	10.2098	7.93043	10.683	1.81094	12.3804	-6.12	3.05	20.0742	15.6302	11.799	14.9186	1.40406	3.98815	2.07	-17.2	15.5394	14.3892	10.5057	11.1731	-0.533998	12.5017	-0.9	8.9	17.1294	11.9086	6.67267	14.6738	2.68834	7.45247	3.97	2.01
-27.19	-14.38	21.7799	6.83646	7.82376	14.4924	2.5618	10.3919	-10.56	-75.52	12.7231	16.124	7.4123	15.6623	1.56345	1.42175	5.93	-29.46	24.3795	7.61146	8.83014	8.22908	3.64071	10.2217	-2.13	-2.1	18.0694	16.527	9.81283	14.6317	0.931349	4.28735	-5.94	-15.74	14.3298	12.133	10.6124	12.8843	-0.705781	13.7623	-5.07	14.28	17.098	11.521	7.31998	12.8606	3.28186	3.94749	7.53	-2.44
-35.85	-9.08	18.3471	11.0251	6.74126	11.3199	4.31183	8.03064	-3.94	-69.78	12.7001	14.3789	10.9434	10.9703	2.74807	5.23932	14.43	-33.43	24.7637	15.9239	9.5576	9.74623	4.36497	11.8079	-6	-2.24	26.1822	17.596	10.8075	14.2193	3.24415	6.56865	-13.82	-10	17.082	11.7308	9.53808	12.8902	1.64319	11.9046	-2.15	15.57	20.8134	14.3609	9.67281	13.6943	1.14196	5.22646	9.12	-11.3
-38.01	-2.7	17.9975	8.90646	7.1828	16.9313	4.00276	8.63794	4.98	-73.96	13.8107	12.0836	7.56255	11.9276	3.66674	6.27276	16.08	-37.07	23.6575	5.96639	9.17563	11.5573	4.91541	6.80853	-15.1	4.1	18.1434	16.6867	11.1012	15.9208	2.39282	5.0359	-15.76	-6.18	19.3534	12.6555	9.24752	8.10442	2.09045	10.4114	5.01	11.56	21.6677	17.2462	8.14834	12.2558	-1.09474	2.79681	4.33	-18.39
-33.83	-0.5	25.4774	16.3734	6.24275	14.1066	1.77406	12.6372	9.28	-84.4	13.2323	10.4606	8.60006	12.0905	2.69088	5.6214	10.17	-35.13	18.1089	12.1798	9.83187	10.26	3.35006	10.2382	-22.86	13.44	22.7776	11.9368	12.0229	15.9232	2.33333	1.98489	-10.39	-8.49	17.8472	13.2297	8.93932	10.427	0.362793	12.0645	10.42	5.96	15.5866	18.481	5.8785	10.0151	2.14461	3.5929	-6.47	-18.77
-28.14	-3.88	22.7898	12.6256	8.23183	11.5497	2.64617	8.23831	5.48	-93.62	15.703	14.1716	7.3293	8.60064	0.601372	11.983	1.98	-26.63	21.0676	12.7081	8.16764	15.0776	5.3425	11.7698	-23.83	20.05	15.2669	15.0591	10.9594	13.612	2.28699	8.92516	-1.75	-15.79	12.4091	16.6986	9.3556	9.65735	2.26124	12.0324	9.68	4.44	16.2041	20.4434	8.83122	13.2998	1.19865	5.07457	-17.85	-12.33
-26.38	-9.37	20.703	9.43965	7.94825	14.7015	3.68949	10.2516	-3.67	-95.93	19.7583	10.1221	7.58479	13.245	1.47434	5.0005	-1.24	-15.96	21.5167	10.4724	7.597	14.5791	4.07029	6.04768	-17.84	20.54	17.6656	13.3344	11.6495	12.8771	1.70798	4.49063	3.91	-22.45	17.0217	14.3653	8.23827	11.6192	3.36461	11.6348	3.53	9.91	16.0813	14.0728	8.44328	13.5521	2.78964	8.38705	-23.06	-3.59
-30.12	-11.59	21.35	11.0948	6.29235	14.1651	4.29554	5.29945	-11.15	-91.45	12.1867	12.6861	7.73911	15.4981	1.70212	6.54801	4.2	-9.61	18.2983	17.027	8.05667	13.866	4.01939	12.3448	-10.01	16.61	19.601	14.6987	10.2131	15.1016	1.78539	4.0357	2.88	-22.84	19.0778	19.6905	9.87082	8.93424	1.61976	8.23382	-2.65	19.92	16.0818	14.9621	9.93368	11.5719	-0.316461	5.64015	-19.11	2.1
-35.82	-7.74	27.7976	7.18893	7.75294	13.256	1.16572	8.47905	-10.8	-85.4	17.5071	14.0586	9.79363	10.7224	1.3681	5.26925	15.42	-11.15	23.8891	19.9647	8.07864	12.5784	2.24686	7.96015	-6.66	13.84	19.6129	17.7538	12.8172	12.8673	2.41418	1.70826	-3.15	-15.97	14.8286	18.0818	9.9662	8.63527	2.50391	9.06887	-2.97	28.15	21.5857	16.6338	8.08797	9.26591	2.62659	4.05999	-9.14	2.67
-37.77	-0.27	23.517	6.89538	6.58672	12.728	3.33027	5.96437	-1.93	-83.53	15.8751	22.2143	9.40715	14.347	2.97747	4.95273	25.05	-18.37	21.925	11.6868	8.04905	9.75994	4.72951	8.73696	-10.46	17.23	20.1808	10.0784	10.7613	11.1027	1.64915	2.91848	-8.51	-6.61	14.4493	15.06	7.58549	9.76271	0.116504	9.40851	4.33	29.15	18.714	13.2014	8.90953	13.3631	1.47144	-0.276041	-0.24	0.75
-32.83	4.86	17.4005	9.84065	7.67824	13.4702	5.67517	8.64344	10.19	-87.43	15.9031	9.05729	8.81386	14.7742	2.15526	5.93482	26.74	-25.02	27.167	15.8596	9.35189	10.8422	4.02285	14.1953	-18.44	26.84	17.8465	13.4545	11.7677	13.6916	3.60155	6.07836	-7.91	-1.87	16.4435	10.4287	9.04279	12.0104	0.047097	12.6371	15.32	22.55	15.2946	16.763	9.53733	12.541	2.75701	6.47378	1.7	1.11
-23.32	2.75	17.7763	8.38675	7.20721	13.0756	4.8784	8.20909	18.17	-93.44	20.7232	18.1794	8.03689	15.4167	1.21722	4.70925	19.89	-25.74	25.5303	13.6729	9.8145	11.4948	3.72585	10.8418	-24.34	37.16	19.5933	18.7361	11.5621	11.1221	3.59121	4.88863	-0.53	-5.67	14.6562	16.2533	8.36154	8.60769	1.5574	11.1422	23.25	13.4	15.7614	16.6972	8.08472	13.7594	2.17628	3.3013	-3.75	6.45
-15.49	-6.42	24.2507	14.791	6.01544	14.9987	2.79701	10.0957	17.83	-95.85	16.8238	9.1165	8.05095	12.1102	1.97765	7.61228	10.05	-20.3	14.6156	13.8498	9.3682	7.73126	3.35728	6.46374	-23.44	40.83	16.9771	20.8806	9.24883	16.1379	1.73052	10.1568	9.34	-15.57	18.3124	15.257	8.04624	8.02795	0.316294	13.6347	23.46	8.32	16.5646	13.9051	8.92299	15.1643	2.06731	7.09172	-11.52	14.78
-14.84	-17.14	20.5448	10.959	8.48868	14.5374	2.37232	10.4981	11.14	-91.7	13.9516	21.5983	9.1601	11.0877	1.29682	7.21401	4.64	-13.78	18.9994	21.2522	10.4975	8.77097	1.76263	13.102	-16.24	34.08	23.0946	16.1254	10.0915	13.1337	3.20699	7.85838	15.58	-24.38	17.1787	17.2615	8.56909	14.8918	2.20989	13.3456	16.83	10.43	20.2453	14.3724	6.29686	15.9596	1.31625	0.467194	-15.21	20.7
-21.76	-22.55	31.7334	9.0905	7.11254	12.1584	1.16008	8.05615	4.45	-83.44	12.5195	10.0184	7.25621	15.0118	3.35753	5.19531	7.21	-12.58	18.2567	17.9708	7.71604	12.0268	4.22494	8.816	-8.06	19.89	18.713	14.4059	10.8695	12.577	1.60378	6.45718	14.92	-25.66	15.467	15.9771	10.231	8.41195	-1.28166	14.438	8.86	17.07	16.7421	15.9215	6.75719	13.6766	-0.206788	9.56466	-12.14	19.58
-31.08	-19.5	23.4296	11.1417	5.31281	16.1847	0.255198	8.55197	3.54	-77.21	16.7403	16.449	8.13904	14.0048	4.06209	7.45676	14.8	-19.28	15.131	12.1591	8.94373	9.58828	3.23379	7.37004	-5	6.18	15.0708	19.3136	10.9738	9.64283	2.72139	3.83122	9.34	-18.68	13.4505	11.6278	7.98572	12.0318	3.60044	9.91996	5.36	21.96	18.2735	20.0596	9.20306	14.0962	0.932233	5.52105	-5.36	11.41
-35.87	-10.91	17.9408	5.30626	6.30355	17.51	2.65769	6.20184	9.18	-78.28	11.7652	13.2793	9.15562	14.941	0.339794	7.4334	20.41	-30.55	22.5039	12.6591	6.52166	9.50713	2.31767	7.20972	-9.25	0.39	24.4519	16.2442	9.94572	16.4137	3.85695	9.07379	4.53	-8.98	16.8168	13.2194	7.90614	15.0616	1.1733	9.72674	7.97	20.24	20.1148	8.69202	8.74734	14.0133	0.202051	6.73137	-1.2	1.12
-32.72	-3.62	21.9389	12.1353	8.80645	12.1685	2.8808	10.1124	16.72	-86.97	17.5694	23.265	8.39367	14.2393	1.99996	8.20701	18.57	-39.57	17.4013	17.4523	10.1721	13.2344	5.20454	12.4228	-17.42	4.25	18.6102	17.5931	11.2712	15.0586	3.54259	3.70553	5.32	-3.99	16.0357	14.2341	8.48879	15.2503	-0.779574	11.0997	13.12	12.17	13.9536	13.9105	7.3981	17.3202	0.980996	6.56091	-4.25	-4.86
-24.34	-3.36	19.4141	8.50324	6.33925	20.7805	1.9529	9.22743	19.77	-98.39	14.5246	11.1391	9.24133	14.6096	1.28872	4.4201	9.73	-41.25	17.7624	7.90274	8.74468	12.1089	4.15148	6.10964	-23.15	12.77	15.6913	12.0557	11.466	15.9258	3.10375	7.20745	11.94	-7.22	16.0376	12.9593	10.5313	11.1403	0.178788	10.619	15.13	2.78	18.9579	18.6684	7.20476	10.4722	0.945114	5.90307	-13.75	-3.29
-17.51	-10.61	18.0565	4.90256	6.91347	12.4745	5.2693	9.98421	15.22	-106.01	11.9967	16.2231	9.61261	13.4572	3.34509	9.21569	-0.12	-36.14	18.559	14.9869	7.95544	11.0493	5.25856	9.15895	-22.08	18.27	16.6592	13.708	11.539	11.5765	2.46551	2.21065	19.69	-15.58	16.5295	16.0012	8.40146	12.686	-0.452347	12.9561	10.97	-2.18	17.1776	25.8344	9.3576	8.36779	4.32387	7.2371	-24.12	3.59
-17.92	-20.51	20.0892	13.8261	7.24049	15.9322	3.56853	10.0666	5.65	-106.4	15.6717	8.94506	7.95466	11.6422	2.74586	3.94822	-4.13	-29.97	18.0921	20.1748	8.47173	8.4503	2.01026	7.75987	-15.24	16.24	17.214	18.8359	11.4448	13.6831	2.22442	6.38189	22.56	-21.97	17.4492	18.2627	8.95324	13.7069	0.43098	10.2704	2.83	-0.77	17.957	8.35611	7.14612	9.97423	0.0892859	5.78151	-29.24	9.82
-25.8	-26.74	18.356	6.8338	7.4088	16.5085	2.54519	6.17019	-2.84	-101.54	19.0812	16.1223	8.71895	10.5621	1.6101	7.2975	0.12	-29.24	20.3844	9.45725	7.99808	17.0539	4.17557	8.968	-8.24	8.51	17.4356	13.6529	9.64472	11.4885	3.1567	4.99918	17.9	-20.86	19.012	22.4802	10.6113	11.0161	0.458029	13.2854	-3.49	3.81	18.5684	17.516	8.48053	11.4995	1.56649	1.80922	-27.06	10.17
-35.8	-26.31	25.8505	8.13981	6.57967	17.7153	2.87448	9.53785	-5.39	-96.98	15.2673	8.1961	7.44691	15.6929	2.70843	6.27694	8.78	-36.15	22.4564	15.9113	8.38874	9.5078	2.34325	12.8897	-6.79	1.46	17.4399	20.0806	11.4203	15.4725	4.22819	4.84265	8.56	-12.62	12.8485	14.2728	9.75587	10.4779	1.53143	11.2176	-3.22	6.06	13.4303	18.1035	8.52548	18.184	2.90912	5.51242	-21.11	3.92
-41.06	-21.72	19.532	5.64193	7.89565	12.0436	3.75608	6.00614	-2.15	-97.21	14.6121	16.6584	7.03685	16.2801	1.34686	3.46	14.89	-46.76	16.4839	11.9926	8.56591	11.9507	1.55975	9.05279	-12.07	0.63	19.2483	16.9786	11.5953	14.1944	3.35693	1.38833	0.8	-3.01	12.3327	15.0677	8.61826	10.2763	0.361858	11.107	3.46	2.74	17.3854	13.1982	6.68852	13.4495	-1.31353	6.16253	-17.56	-4.94
-38.33	-18.81	20.8359	12.1089	8.39815	13.2142	2.57953	6.48999	2.09	-102.02	10.8315	22.6834	7.42544	13.9194	3.41338	7.23915	13.82	-53.82	21.1123	6.58479	9.24493	12.4754	0.66048	11.0433	-19.68	6.28	14.3674	22.4373	10.2073	12.2997	2.34455	5.95871	-0.41	1.29	13.3428	11.5158	10.3151	9.13591	0.17632	15.0833	11.31	-4.27	21.1943	20.1532	6.61159	13.5123	1.1346	7.2441	-20.28	-10.91
-30.28	-21.9	23.4592	15.3745	6.08358	12.072	2.04353	4.32648	1.91	-106.59	11.9903	17.5219	9.59353	7.74242	-0.340924	7.69385	6.85	-52.16	23.0074	12.1472	8.95661	13.6067	1.92646	9.9484	-23.14	13.42	16.4975	19.7865	12.2642	12.2955	2.31404	4.83792	4.95	-2.15	19.4137	16.4313	8.46644	12.3849	1.98617	10.5247	13.91	-9.31	20.9661	20.4064	9.2715	11.2167	0.525296	2.25396	-27.63	-11.07
-23.21	-30.16	21.6868	15.5787	7.68916	14.6037	1.75122	7.06601	-4.36	-105.39	15.6354	15.03	8.68886	18.3954	4.39877	7.01929	0.02	-42.47	23.3656	15.1084	9.1829	16.3699	5.84253	7.85652	-19.04	16.09	15.2995	22.7159	9.37676	20.081	4.36975	7.19433	12.12	-9.85	18.8956	16.6272	8.62915	10.8571	0.958796	9.47275	8.49	-7.28	21.4975	18.6886	7.40557	11.2549	0.789481	4.3234	-33.54	-6.92
-22.1	-37.94	17.0565	14.396	6.5332	13.0678	2.83496	11.6197	-13.27	-96.79	12.5123	16.5653	7.6989	13.9273	4.97221	3.79122	-0.73	-30.72	22.3979	14.9686	8.35127	7.92772	3.88879	11.6833	-9.9	12.4	18.3318	16.1749	9.638	13.8507	2.62666	6.49948	15.56	-15.15	11.5094	12.2251	8.24209	12.7097	2.84157	12.1134	-1.86	2.27	19.4418	21.8155	8.64026	16.419	1.80168	5.35423	-32.29	-2.53
-26.82	-38.93	24.8904	19.2017	6.9908	13.0051	1.48629	8.29142	-19.1	-84.76	13.0791	10.4297	8.48517	14.0988	3.55215	6.9625	5.62	-23.61	15.3927	10.5435	8.16804	10.6496	4.25922	7.65267	-2.22	6.07	13.5866	12.4255	10.7155	15.1431	0.152684	6.0775	13.39	-13.22	21.1466	13.8598	10.5644	10.8643	2.37327	7.06605	-10.51	14.51	15.1497	17.8023	6.27337	10.604	2.25951	3.79883	-23.15	-0.89
-32.4	-30.91	21.4509	9.09665	7.10284	13.3609	1.58403	9.96368	-18.38	-76.1	17.0734	19.2416	7.95847	11.1847	4.16855	5.55702	14.23	-23.69	21.9002	11.382	7.01376	16.1328	1.863	9.29244	-1.35	3.36	16.3878	12.1601	11.3155	9.55908	2.02266	5.57166	8.84	-4.62	21.3486	20.9726	7.05388	11.4897	-1.088	13.2712	-12.27	22.76	19.0941	13.0529	6.36399	11.7784	1.64857	1.14209	-11.24	-1.47
-33.03	-17.45	25.2403	15.582	7.16023	13.2411	1.749	7.16094	-12.51	-75.5	12.9297	12.8692	9.10071	7.37486	0.388222	9.08904	18.03	-27.74	26.6148	10.1773	7.88934	5.40471	2.30067	10.7431	-7.25	7.78	17.9814	15.3678	11.5625	16.9548	2.50537	3.73194	7.51	5.36	20.5146	15.6188	7.41024	13.9526	-0.737651	10.9126	-7.15	23.31	18.39	14.8809	8.95956	12.9213	1.21175	3.75497	-3.82	-1.06
-26.68	-5.06	24.949	4.36253	7.33442	18.1559	2.57029	8.22001	-6.39	-81.99	17.0705	20.8631	9.33737	13.7657	2.7384	7.41525	13.22	-29.86	17.0279	13.7558	9.19421	7.59679	5.22354	9.77052	-14.4	17.1	17.9555	9.36969	11.4695	13.0238	3.2052	7.21388	12.62	10.78	17.2972	16.2436	8.27622	14.3231	1.47711	9.38728	-0.3	18.02	19.3862	20.2314	7.50315	13.378	0.17165	3.75128	-4.7	2.94
-16.76	1.68	18.8891	14.3676	7.30104	14.3667	1.89411	6.3569	-4.18	-89.84	12.5153	12.6176	8.89341	14.9195	0.724396	3.38807	2.38	-26.49	25.8708	14.4942	6.59933	12.3912	1.50264	5.77201	-16.15	24.97	21.7357	18.197	10.8084	11.4261	2.79477	10.4019	22.13	9.46	19.2416	15.5539	6.57834	12.0569	1.01622	9.15516	2.06	12.71	16.1838	20.079	7.96871	12.8225	0.920982	2.16045	-11.32	9.45
-9.61	3.25	22.0607	10.9337	6.62534	14.1723	1.89336	5.88845	-5.68	-92.97	16.3334	15.6194	9.88355	11.3283	2.24253	6.36825	-7.31	-19.5	21.0572	8.32236	8.78336	9.41847	3.55421	8.19626	-9.83	25.84	15.1127	14.983	9.89659	13.1728	3.05952	1.03531	30.11	4.44	16.4659	18.5283	8.83295	12.7697	1.67546	9.70865	-2.78	12.47	19.7904	15.1074	6.55707	17.3364	0.200047	4.85436	-16.73	13.88
-9.78	4.04	20.2772	13.6868	7.00414	13.7693	1.56766	8.94844	-6.38	-89.69	9.12315	21.9492	8.6731	14.1218	5.42542	7.20331	-9.39	-14.69	23.9687	12.0839	6.96765	12.7456	4.4716	8.28222	1.16	19.36	15.3051	17.5052	10.7557	13.8963	1.49507	5.26454	31.36	1.3	15.1809	19.3452	11.4458	15.1169	1.47758	12.5694	-12.19	17.61	20.5403	18.5481	7.14468	14.4505	2.23353	6.46913	-15.01	11.47
-16.66	8.09	17.5657	8.71613	5.04246	15.206	1.73944	3.30029	-1.16	-83.93	13.8907	15.1016	6.86415	13.7277	3.07885	9.44198	-2.98	-17.03	17.6838	10.2672	10.185	9.79186	2.04362	9.43049	9.98	10.57	17.9668	15.2832	11.1976	9.91897	2.73001	3.644	25.54	3.52	17.4043	14.471	9.90523	11.631	0.598359	16.3414	-20.49	23.34	20.7074	14.9503	8.0424	12.8261	2.43755	8.36814	-5.92	1.39
-25.13	15.29	22.2522	14.648	9.03194	14.5684	3.83987	8.46005	11.23	-82.03	13.8361	13.2145	6.98716	13.6143	3.30504	7.25507	6.59	-26.44	26.319	13.3568	6.50471	12.3186	2.16287	10.6233	11.47	5.94	15.7967	22.8105	10.2034	12.1287	2.48864	9.1831	17.6	9.42	19.4658	13.8671	8.92259	9.88315	-0.00669891	11.9059	-23.48	23.53	20.1499	20.9873	9.14938	10.5345	1.7968	4.9971	4.97	-11.82
-29.41	21.29	21.3122	9.51881	6.48397	10.011	3.97182	1.82052	26.4	-87.65	13.7853	14.1558	9.71153	11.1285	1.20001	5.6284	11.95	-37.47	24.5055	12.785	8.96247	11.4188	4.29802	9.81823	5.85	8.33	14.6155	16.7266	10.2062	14.0063	1.62518	6.35948	13.98	13.29	7.4776	12.0273	7.76951	7.97459	3.72307	11.4394	-21.49	15.64	13.3072	10.7517	7.95058	11.8516	1.74378	4.42713	10.54	-20.85
-27.37	21.16	19.2399	15.92	4.47708	9.72548	2.18231	8.16359	37.03	-98.69	16.7675	13.5358	8.38244	14.3845	1.56889	5.83353	9.3	-43.25	19.279	18.4783	7.83637	15.653	3.62175	9.87393	-1.83	14.86	17.565	15.4722	11.683	10.0235	5.1309	6.36181	17.56	9.99	12.3853	21.525	9.02174	12.8484	0.299069	15.6857	-18.84	3.01	20.9525	15.5387	9.30116	12.3104	3.31066	5.76346	7.59	-20.67
-21.84	14.01	28.3611	12.6526	6.62681	15.0098	3.60578	9.33813	37.87	-108.69	15.4874	13.1322	8.44843	11.0208	5.20467	4.4735	1.15	-40.59	23.5286	12.672	9.45333	12.1885	4.82334	8.96901	-5.81	19.37	17.9179	14.1853	11.8853	10.356	4.14068	5.84179	25.37	-0.61	14.6552	11.8523	8.9841	10.5234	2.20872	12.4883	-20.06	-7.4	22.5596	18.1656	9.79533	11.6719	2.37759	5.97969	-0.94	-12.17
-18.13	4.55	21.0717	13.6336	7.97379	14.9278	4.72094	10.4532	29.62	-111.58	20.8895	11.3278	5.86598	16.6664	2.90981	9.60177	-5.95	-32.42	21.4563	13.256	8.75034	11.9603	4.57039	5.98277	-3.96	17.34	20.3033	9.82863	10.5511	14.0551	3.51819	8.29284	30.87	-12.82	19.4649	16.2849	9.14779	13.886	0.793666	9.50266	-26.09	-10.11	14.2907	17.1123	8.01382	15.143	0.978581	5.26866	-8.33	-1.71
-19.77	0.27	16.9917	12.0663	9.21126	15.6475	4.15435	12.0274	18.39	-106.2	12.4942	12.5224	7.00493	9.9461	1.5383	7.29092	-6.68	-25.71	21.1664	13.4143	9.4184	12.682	3.82638	10.9703	1.02	9.54	16.5074	18.8574	9.01923	12.957	3.89533	11.0274	29.05	-18.95	15.483	14.0296	8.98457	12.2118	1.09291	13.9151	-33.4	-5.07	22.9887	12.1066	8.02133	12.3803	2.1494	7.72077	-9.31	3.28
-25.68	6.17	21.8509	10.8133	9.21273	14.6763	3.94311	10.5713	11.46	-97.07	14.7308	11.7001	8.38567	13.6063	0.590228	5.94378	-1.1	-26.46	21.5584	13.0124	8.70252	7.4725	3.66474	12.3612	4.25	1.52	19.5446	20.4793	9.8416	13.4893	2.49057	5.85199	20.42	-14.86	9.38108	12.62	9.02284	7.73414	3.22021	6.27253	-36.87	2.44	13.0321	18.9976	7.51117	11.8507	1.74726	3.91988	-3.86	-0.44
-31.18	20.82	27.0625	9.67806	7.66218	13.6021	3.19879	5.1199	12.23	-90.75	18.4288	21.3246	8.47576	15.0303	1.9678	9.36225	5.62	-35.39	17.7506	13.9072	8.93912	9.17582	3.98326	8.73418	3	-0.65	23.6753	18.9675	11.4142	11.4867	2.34139	9.33713	10.73	-3.17	14.9618	11.9399	7.6278	13.0125	4.15106	11.2308	-33.97	6.12	17.9263	11.1264	8.21263	9.81867	2.04506	4.60715	3.15	-9.72
-31.73	37.09	21.2903	12.6035	8.77847	10.6691	4.06081	8.93479	18.29	-90.68	20.5441	16.7739	7.03518	11.7719	1.88864	9.07408	7.55	-47.36	23.1455	12.1456	8.29407	9.48553	2.40197	6.42767	-0.99	5.09	19.4407	14.5145	11.4309	8.54012	3.05471	9.44742	6.65	8.57	20.713	11.8545	6.49006	14.1651	2.53853	15.5614	-27.11	3.57	20.8851	23.5739	6.13554	15.4343	1.72579	6.12223	6.05	-17.4
-26.62	46.98	22.5818	11.0096	5.73638	15.8473	4.66519	10.9716	23.8	-94.52	18.6168	14.455	9.71364	13.2104	-0.0991629	6.49903	2.78	-54.8	20.103	11.0336	8.78809	11.3291	0.765229	11.5921	-2.93	15.25	14.4292	18.9711	7.65763	10.3729	1.24961	7.85476	10.76	13.25	16.2849	19.9936	9.50834	13.4733	1.27488	11.4279	-21.98	-1.99	18.8162	14.6954	9.38857	15.3061	1.06093	4.94312	2.93	-17.68
-19.51	47.23	22.1142	6.29299	8.55584	13.0912	1.8404	4.46135	24.26	-96.13	16.0006	11.0307	8.33619	15.7649	2.1433	9.13934	-5.16	-52.78	22.3768	7.74331	7.5527	9.30152	5.02936	9.66579	0.94	23.48	19.9422	18.5281	9.82333	15.9518	0.852386	4.92117	19.57	9.24	11.0793	7.47018	9.31504	10.1697	2.36416	15.603	-23.13	-4.53	18.6485	8.64153	7.66827	18.576	-0.129037	3.85582	-2.99	-10.27
-15.43	41.52	21.9846	8.24249	7.02542	14.5719	-0.582629	6.46763	19.9	-90.61	17.3747	15.3084	7.95081	12.0668	3.29457	8.49105	-10.23	-42.13	19.7464	8.26423	8.18523	10.9024	3.23934	6.77167	9.97	25.29	18.9775	14.992	10.4442	11.5965	5.56209	4.76502	26.27	1.28	17.1209	15.6737	10.1856	11.2065	0.263058	10.4766	-30.12	-0.25	18.4835	18.5665	7.25194	11.8483	2.84298	5.21849	-6.09	-0.49
-16.64	37.64	21.2689	6.92733	8.38416	16.5151	3.17186	13.6517	15.14	-78.6	15.8597	13.1588	7.57695	11.5555	2.54022	5.2397	-8.77	-28.51	17.6106	17.6586	9.33871	10.5538	3.61583	10.1137	19.22	21.27	21.0606	17.8853	10.8438	11.5176	1.87671	7.56772	25.86	-3.31	17.9511	15.8238	6.86489	6.3615	1.33083	10.963	-37.42	9.15	14.5331	19.705	7.8565	13.7042	2.64948	4.25588	-2.96	4.83
-20.66	41.71	26.0921	10.9142	6.98944	16.8421	0.85579	6.98452	14.74	-66.22	14.586	15.1573	7.72749	10.3743	2.24029	1.58725	-2.41	-18.15	21.2195	14.8684	9.78665	8.59711	3.41176	10.7489	23.04	16.36	22.3522	15.2184	10.1707	8.6788	4.56062	8.88441	18.85	-0.13	15.5534	9.68245	8.58271	9.71429	1.89064	10.7927	-38.34	17.75	21.506	20.6651	7.29829	11.1017	1.57314	6.74618	4.73	2.43
-22.28	53.71	23.3624	3.39297	7.43382	16.9816	3.01889	9.99967	19.9	-60.76	11.3793	11.9767	7.38653	14.6486	1.69413	2.93685	3.37	-13.55	20.5405	8.04932	7.6919	13.5858	2.25149	9.4811	19.54	15.87	13.4863	16.6607	10.8778	16.0887	1.54173	4.22312	10.76	9.33	12.3336	15.0014	11.5968	10.7686	0.953518	11.1491	-30.18	20.12	16.9709	26.0035	9.26199	16.3447	0.598424	6.88589	11.59	-5.1
-17.78	67.57	23.4002	10.018	6.53989	11.7164	3.17691	11.6665	27.24	-65.28	16.2896	15.8714	8.55355	14.3061	2.26492	8.42278	3.83	-12.42	23.6855	11.397	9.6119	11.586	0.662919	13.1578	12.25	21.35	19.113	16.7665	9.86668	13.7169	0.917755	4.51169	7.85	19.14	11.8489	17.3382	8.85237	8.02099	0.205901	9.91684	-16.53	15.72	19.8535	15.9473	9.39506	14.6039	1.37498	1.83972	12.91	-11.5
-8.19	75.72	26.35	10.5891	7.25178	12.5551	1.82943	7.94805	31.58	-76.33	15.3973	17.3904	5.70868	14.2417	2.13563	7.95716	-1.08	-10.55	20.1868	9.32426	8.00525	8.97904	2.5922	5.41195	7.7	29.32	14.3649	15.8977	11.4389	12.4603	2.52846	3.9854	12.26	23.7	19.3643	18.0804	10.233	11.7378	1.73286	5.83146	-4.94	9.33	14.954	22.0526	8.3511	13.2686	2.15739	7.3001	8.63	-11.67
1.16	74.54	21.7316	10.9081	6.91981	16.4226	0.81156	6.96954	29.99	-86.49	13.1833	14.8698	8.42075	11.9035	2.21476	7.79104	-6.59	-6.14	21.608	16.1894	8.69178	12.4952	1.47475	5.06222	10.51	33.96	21.2985	17.0005	10.0009	12.7444	2.98938	7.71679	20.49	21.79	17.4298	21.3723	8.08853	12.0384	1.14175	11.3378	-1.51	7.22	17.512	18.9657	9.23508	12.9444	0.886861	5.36108	3.66	-5.52
4.63	66.72	23.7412	16.8529	9.46067	15.6373	6.11756	8.42436	24.11	-89.81	7.64622	16.216	8.56064	12.344	3.9492	2.25023	-6.92	-1.83	21.0639	14.1735	11.5578	10.9306	4.0274	8.64201	19.76	31.54	21.3394	12.7406	10.5109	14.8923	0.575262	6.49937	26.02	16.95	13.5928	12.1303	8.59264	9.35844	2.08014	8.96905	-6.52	12.04	18.1417	18.7083	8.82068	12.3384	2.47072	7.38063	4.09	2.18
0.47	59.01	19.8223	13.2548	5.5221	10.4192	2.53624	7.29453	18.76	-85.98	11.7521	18.8748	6.31215	13.8151	2.65479	6.95371	-0.21	-2.42	19.6991	8.6446	8.42554	10.7981	5.27654	9.80475	29.47	23.38	19.5884	18.914	10.6404	18.4528	2.53927	6.11838	24.28	14.16	14.6858	17.7927	8.8913	13.4236	1.5807	9.2429	-14.48	20.56	15.9681	18.0474	9.32853	12.3629	0.188044	0.644762	12.22	5.62
-7.84	57.3	27.6364	16.1341	7.24287	13.3257	4.50636	9.30545	18.1	-80.11	11.1679	16.4791	8.0055	11.0276	1.99074	8.16937	9.52	-10.17	21.8218	13.5307	7.13801	11.6053	3.85992	5.19489	32.89	14.91	14.3381	17.1241	12.6803	14.2248	2.75465	1.36511	15.95	15.46	15.8364	19.8716	8.47851	11.5125	-1.07292	10.7928	-18.51	26.12	18.3483	19.1572	9.59994	13.4343	3.34361	8.99316	24.29	2.41
-14.35	62.79	17.1487	10.0917	8.3815	15.4466	3.69298	8.05081	22.29	-78.52	15.4513	20.2368	8.7041	11.4802	2.07019	8.29851	15	-21.75	21.3474	16.7405	9.24064	14.7671	5.38396	5.84796	27.46	11.53	16.9725	19.8738	11.2151	12.8681	2.42354	8.53967	6.27	18.33	16.3562	13.2166	8.62874	11.0781	0.933952	14.2319	-15.62	23.8	14.8758	16.5806	7.67609	13.92	3.52418	5.0444	32.93	-4.7
-15.3	72.13	19.5697	11.1007	7.35298	12.4465	2.51934	9.12745	27.2	-83.81	14.7529	17.8137	9.23295	11.7081	3.20305	4.57442	11.13	-29.94	23.8196	10.5233	9.7191	8.15146	5.46603	8.17245	16.65	14.55	14.7689	10.8001	10.5946	13.7051	-0.425583	1.89385	0.85	17.94	16.7544	12.958	9.96282	9.12373	-0.628565	8.14683	-8.8	14.36	21.5882	10.6261	10.4727	13.3882	2.08507	3.88809	32.41	-10.24
-11.9	80.82	20.246	10.0936	7.4891	12.8547	2.77599	6.07531	27.67	-92.98	17.93	14.1705	8.12355	14.0516	0.933871	7.13166	-1.01	-28.96	23.7439	17.078	9.05936	11.8664	4.60838	7.93648	7.3	20.11	18.6589	16.3569	11.9077	11.711	2.28951	4.56426	1.42	11.47	16.296	15.789	10.0672	12.357	1.67379	11.8501	-4.43	3.73	20.6251	14.21	7.45871	12.718	3.35718	3.63893	22.86	-10.56
-9.16	87.09	26.2054	14.2486	6.33217	16.8127	2.84276	9.73559	21.67	-99.89	16.7706	16.8111	8.1326	11.8016	4.3469	5.0566	-14.5	-19.29	25.477	12.6256	8.40282	14.1673	0.651233	8.29636	4.62	22.33	21.2077	16.6867	9.42576	15.0248	2.15861	7.94344	4.65	0.97	17.8221	19.9649	7.96063	11.0473	0.419754	15.1515	-7.01	-1.32	21.0915	18.6845	7.58758	8.16007	1.36421	7.46365	10.26	-6.81
-11.64	92.98	24.9792	10.7775	7.26225	11.893	2.19311	9.52562	12.34	-99.95	13.7543	16.2527	9.90196	13.7403	3.27817	4.60908	-21.23	-7.85	23.919	5.67227	8.21771	12.6533	1.41377	6.28505	8.6	17.9	18.1993	11.4756	10.4365	14.4102	2.64584	5.26146	5.13	-7.71	21.2268	9.45674	9.10713	14.433	3.33176	12.2301	-15.52	1.74	18.2979	12.3509	8.48928	11.2997	0.781562	6.43207	2.1	-4.01
-19.5	101.95	23.2426	11.477	7.72708	14.7545	3.15874	6.54316	5.94	-93.49	17.6792	11.1659	8.66956	14.469	3.94125	3.4166	-17.5	-3.07	22.88	18.8236	8.69433	11.3195	5.04471	9.09613	14.43	8.95	20.4784	6.18947	9.10627	15.269	1.15804	0.704036	-0.09	-9.32	22.2263	17.1823	11.0044	10.1706	0.147026	10.754	-24.2	9.47	22.0336	13.3319	6.05535	10.8027	0.551964	4.13658	2.16	-6.79
-28.1	115.12	27.344	10.7553	7.53596	13.1158	2.64665	5.96301	7.22	-85.24	15.4664	16.1457	9.23851	14.3339	1.74287	5.68233	-6.29	-8.63	18.0792	9.82186	9.80987	9.40152	1.85003	4.97358	16.59	1.54	16.4678	11.399	13.0374	13.8732	2.04279	6.06689	-8.78	-3.34	8.8172	16.6891	7.50796	9.3128	1.76676	9.68822	-26.94	15.18	16.0567	18.2219	8.01012	15.6974	3.99587	7.08586	8.11	-15.2
-31.45	129.35	18.9377	7.96828	9.20897	16.16	2.20919	8.88925	15.64	-80.5	16.6389	12.5998	8.7606	13.0737	4.48232	10.7402	5.1	-20.61	19.5398	17.6865	7.27996	5.94846	3.90911	10.9787	13.23	1.03	15.2086	19.1629	10.9175	10.0063	2.80815	6.25901	-15.12	5.35	19.8178	18.7469	11.214	13.3553	1.03597	11.8615	-21.96	13.95	22.1006	22.6101	9.64166	16.1845	0.913585	1.65406	13.68	-24.09
-26.91	139.05	22.1755	11.722	6.05832	14.1431	4.19563	7.81791	25.4	-80.95	14.2799	16.4969	7.4016	13.5308	2.2984	7.0015	10.39	-30.4	17.7168	18.782	9.42434	12.6133	1.71459	9.47727	7.49	7.83	17.9736	17.1447	10.9433	6.79725	1.00773	7.6496	-14.24	10.05	10.5455	9.9831	8.46926	12.3682	2.55983	11.428	-13.04	6.36	17.1714	19.3354	7.59812	17.0011	3.95861	5.86775	13.6	-26.72
-17.43	140.38	23.8905	7.99615	7.81322	14.9948	1.89412	9.36191	29.62	-83.46	16.9338	19.2706	8.43967	13.8349	0.660574	4.99652	8.63	-31.04	19.1459	16.2389	7.5715	13.6203	3.63002	7.16466	4.79	16.97	16.9537	16.6202	10.796	15.7097	5.90768	10.4261	-6.3	7.39	19.0202	11.4196	9.33424	11.0836	0.726303	8.54105	-6.42	-2.07	18.4268	15.1908	7.72679	11.6863	1.43322	7.05295	7.53	-20.08
-9.43	134.5	22.79	14.0974	5.87118	14.6452	3.8596	7.80805	25.4	-82.8	16.8916	15.645	6.69018	11.6346	2.8464	7.72236	4.23	-22.22	28.1229	8.95144	8.50081	12.0609	5.19612	7.67266	8.24	21.81	19.5053	17.4772	8.29665	14.8491	3.13938	3.70788	3.25	-0.13	13.8583	14.7097	9.67794	13.2605	3.86115	11.6456	-5.93	-5.02	20.5822	10.6632	9.86494	11.9738	2.81031	6.10433	0.1	-7.56
-7.95	127.3	22.018	7.03384	5.53513	18.0283	2.91613	8.13135	16.05	-76.09	16.688	16.9287	8.83961	13.8024	4.18177	6.07505	3.16	-10.27	22.7607	9.98163	7.47596	12.1721	3.20511	11.2255	15.92	19.27	22.1922	19.4506	11.8697	15.0314	1.82543	4.98329	7.59	-6.13	15.0205	14.3766	9.50158	13.3622	1.68095	10.3574	-10.13	-0.22	19.7122	10.7993	7.96125	11.0342	1.06037	8.08681	-2.76	3.14
-12.86	125.42	22.3299	8.13728	7.01414	12.7993	1.69677	10.0744	8.59	-65.52	17.2012	16.0464	9.32956	13.1772	2.96555	5.6961	8.13	-3.25	25.1907	3.82298	7.0248	7.5041	6.0849	10.7935	22.12	12.23	15.9967	16.7053	11.8573	14.7315	2.26508	3.51493	3.61	-5.4	16.4986	15.4757	9.36038	13.0105	-1.4468	11.1685	-13.57	8.84	18.9993	16.2124	5.96322	9.22756	1.84711	5.52055	1.6	5.59
-18.97	131.54	19.5805	10.0186	7.46876	11.8316	3.32254	7.49662	8.45	-57.06	12.0941	16.6137	8.52382	13.0343	2.81416	6.49384	16.61	-5.03	22.2469	14.2507	7.45544	13.2237	3.84492	4.47394	21.9	7.36	18.1747	17.1955	12.502	12.3578	3.36832	4.22566	-5.72	1.86	19.9438	14.942	9.55407	12.3892	-0.236525	11.6579	-11.22	15.45	23.3548	12.0259	9.15424	12.6011	1.75232	7.71027	10.62	-0.66
-20.21	142.47	23.7379	7.13185	7.30252	19.8609	3.30119	7.88054	15.53	-55.91	14.1808	24.0363	7.41556	12.0145	2.63585	5.31819	23.05	-12.81	19.752	13.4529	8.30231	14.169	2.66563	6.23284	15.23	9.82	15.8011	19.8943	8.96029	14.3482	1.67901	5.79238	-13.71	10.08	22.046	19.8469	11.2268	14.1052	0.618885	14.1016	-2.54	14.62	23.1277	13.8505	9.27903	17.5709	2.01563	8.8255	18.63	-9.8
-14.38	151.44	23.8143	13.9824	6.15995	16.0657	4.48023	8.53546	24.5	-62.4	12.627	12.7735	9.50411	12.6	1.6318	7.51855	23.35	-19.79	24.0844	10.192	5.74134	14.0216	4.65869	7.66551	7.46	19.18	18.0994	13.7775	11.4676	13.1602	2.88822	4.98338	-15.1	12.57	14.6462	13.2743	7.69854	13.9313	2.05628	13.4838	7.88	6.81	14.7348	13.8496	7.94274	8.32177	3.44414	4.15111	21.18	-14.38
-5.03	153.14	21.0833	7.29806	4.37605	11.4175	-0.377652	6.75848	28.99	-71.44	11.1607	18.9691	9.13037	14.7849	1.24594	9.19611	18.16	-20.72	20.7688	13.1979	8.50897	13.0113	4.19464	7.14531	5.36	29.69	13.8779	15.9412	11.7652	13.9213	1.98037	3.57322	-10.05	6.61	18.5913	17.8499	9.13578	11.7164	1.99401	10.0654	13.75	-2.52	19.5833	12.002	9.07277	15.4274	1.94786	4.20845	18.36	-11.13
1.21	147.64	22.7806	15.5379	8.0771	18.344	2.46269	7.32277	26.41	-76.38	13.6326	18.1406	8.7999	11.4802	3.04968	3.40543	12.26	-15.98	20.1396	14.4561	8.41488	13.4267	4.80737	11.647	11.81	34.65	15.4931	17.008	9.97164	11.473	3.77159	6.03776	-3.84	-4.46	17.3343	18.0929	8.52468	10.0929	2.13924	13.7294	11.89	-7.12	19.6371	21.0381	9.67552	16.5538	3.01204	4.847	14.39	-3.38
-0.39	140.35	21.4396	12.7874	6.92994	10.4029	3.88841	7.91421	19.5	-74.04	15.8145	18.0314	7.38282	13.4973	2.17887	4.81073	10.73	-11.02	22.8804	5.76876	9.24098	11.7294	3.36155	9.50814	23.16	31.51	19.7417	19.9166	9.99106	13.241	2.64911	6.19348	-2.64	-13.81	12.618	8.75984	9.30946	12.3236	1.53278	13.6967	4.69	-4.69	16.1924	13.2319	7.45068	10.6531	1.68584	2.20867	13.9	1.68
-9.03	137.95	22.755	9.05376	7.15206	18.5125	2.72837	9.93488	13.87	-67.24	18.3194	10.9869	9.15787	13.731	4.30831	5.40989	14.91	-11.77	26.963	10.2364	8.92926	10.3311	3.55144	10.2238	31.62	23.53	21.2248	12.6186	10.3755	12.2275	1.90738	4.08579	-8.64	-16.23	25.177	17.0149	8.50908	12.4006	-1.01211	13.8102	-1.65	1.34	18.4779	11.3418	8.99526	11.4754	-0.243847	1.93953	17.89	-1.12
-19.02	143.45	28.9624	13.2423	7.37538	16.0736	3.51781	7.56232	13.38	-62.58	13.4435	19.3086	8.31087	13.2435	3.10611	8.64675	21.32	-19.7	17.9291	15.0647	9.12623	12.1159	2.21806	8.97055	30.94	16.89	13.559	14.5415	10.011	11.5706	0.785408	8.63763	-18.37	-11.91	16.0775	16.5842	8.14669	10.5557	1.76132	5.22321	-1.86	4.63	19.5929	16.4743	9.01343	15.4683	1.51147	5.29697	22.68	-10.69
-24.02	154.02	18.0607	4.71801	8.21948	12.5258	2.79334	8.194	17.2	-65.2	11.9976	13.8925	8.69441	10.6605	2.26388	4.72232	24.52	-30.46	20.6043	18.7813	8.42856	10.0821	4.5466	8.1563	21.06	15.68	17.307	11.8109	11.6877	13.3011	1.05719	8.59115	-25.43	-6.11	14.7009	11.1483	7.82464	12.4398	2.35109	10.7444	4.31	0.92	19.0101	16.0169	7.95605	12.4858	0.856429	5.19763	22.86	-20.52
-21.7	163.31	20.3766	14.2962	7.66488	10.9026	1.85657	8.39763	20.66	-74.7	16.2055	16.9117	9.38429	14.1159	0.290297	1.52078	21.49	-37.21	18.2823	12.2029	8.45731	12.6941	6.11139	9.96911	8.16	18.77	17.5213	12.5597	11.2755	14.3819	4.26848	7.92174	-25.43	-5.06	18.7208	12.3265	8.75349	9.73681	1.24786	8.22653	11.88	-8.48	22.37	13.7778	10.5007	13.2594	1.7903	6.74215	15.94	-23.76
-15.29	166.44	23.8087	11.2936	8.15878	11.7165	2.35044	6.9372	19.2	-85.28	12.1264	14.6157	9.13897	16.812	2.42094	5.80656	14.17	-36	20.8269	8.12216	7.5856	10.3984	4.76002	10.4177	-0.03	21.12	19.1684	25.9417	10.7497	14.4614	4.52533	8.12457	-19.37	-11.22	13.5001	15.0003	9.11081	12.5012	0.122799	10.0974	14.5	-17.61	18.1752	21.9021	10.5922	12.5554	2.20818	4.89146	5	-18.63
-10.84	163.75	26.8393	14.9066	8.36314	13.7382	3.34226	11.769	12.19	-90.14	16.107	12.7714	8.20915	10.9697	-0.62397	10.5755	8.03	-28.86	16.4986	13.2558	8.61048	10.2176	4.50835	9.23173	0.09	18.18	17.9464	16.8058	11.3058	17.0124	1.02029	2.38596	-12.77	-21.48	14.2023	18.6043	8.09252	9.19974	1.09982	11.7402	9.42	-20.41	16.0414	11.4909	7.56114	16.0535	1.0006	2.68395	-3.14	-9.69
-12.46	160.57	25.5657	13.5546	6.3005	15.9	3.93984	7.01585	3.63	-86.5	14.3151	12.5405	8.35352	14.6024	4.02323	6.62159	7.84	-22.18	16.9957	14.8016	8.23814	10.0506	3.9678	7.99552	5.65	9.94	23.2584	13.64	11.2276	13.545	3.38931	6.78943	-11.4	-29.48	11.7201	13.4182	8.89794	11.422	1.77952	10.7407	-0.25	-15.4	20.6205	16.7305	8.44522	15.9194	0.984584	8.98279	-2.94	-4.17
-19.09	163.05	21.7342	18.154	6.58329	13.8873	5.77815	11.7629	-0.82	-77.62	16.0093	12.468	8.37495	13.9002	3.91846	4.67185	13.73	-21.57	20.5594	12.9697	9.82469	15.9038	4.05408	12.4284	9.87	1.23	18.5107	14.1851	11.7248	11.9776	0.621111	4.97408	-16.77	-30.32	18.6207	17.6236	9.88758	9.90914	1.76399	12.7626	-7.88	-6.73	17.2186	13.9719	9.1427	8.19604	0.282381	6.05147	5.42	-6.14
-25.42	173.31	26.5636	6.00436	7.20635	16.4595	2.07974	9.04772	1.71	-70.09	16.9352	14.733	8.18284	9.35766	5.02752	3.19239	20.93	-27.31	22.4721	9.94672	9.87832	11.273	3.22403	6.69023	7.59	-1.83	15.9998	14.2678	9.98769	14.5108	4.52385	7.03909	-25.07	-24.09	15.8267	18.1981	9.42007	13.8893	-0.660977	10.7978	-8.31	-0.95	13.7294	12.665	8.07692	14.2169	-0.854424	3.57805	15.82	-13.3
-26.07	187.7	25.7185	9.97095	5.69857	15.665	1.06944	10.7491	8.94	-68.8	16.1622	20.059	8.694	11.9243	3.94595	5.48905	23.45	-34.08	22.8951	11.3204	8.05046	11.7774	4.72602	8.38343	-0.89	3.37	18.0628	13.2283	11.4029	11.9255	4.82805	10.4452	-30.21	-15.59	16.9036	16.4157	8.27526	17.0621	1.19226	9.80317	-1.66	-1.8	20.8156	17.0542	8.06744	14.2085	1.93637	4.47327	20.56	-18.78
-19.91	199.52	19.0231	6.16764	6.97584	16.7096	2.67333	7.28423	15.14	-73.41	11.9499	14.5434	9.72757	13.9887	1.0754	9.3781	18.8	-35.12	23.9333	12.2617	8.84985	13.0267	3.9324	7.82487	-10.29	13.81	17.7307	16.9323	9.88239	12.1175	4.68577	8.66145	-28.65	-10.55	17.0708	19.2179	8.92198	9.4239	1.03308	10.047	6.95	-7.39	20.2575	17.6804	9.78753	10.8339	-2.3989	4.75555	16.12	-16.6
-11.04	204.01	18.5782	12.5802	6.87173	13.0308	2.73407	6.84023	15.56	-78.95	14.2337	19.7323	7.28541	15.3347	3.32284	5.65743	10.27	-27.68	26.5257	16.2442	10.3139	12.63	3.89979	4.67628	-14.62	22.89	17.1385	16.0559	11.4565	14.2194	3.15159	4.80615	-22.19	-11.2	16.3182	16.1442	10.6109	10.3539	0.517321	12.8209	11.47	-11.75	20.5924	21.2697	6.88144	14.5991	4.17976	3.14815	5.79	-6.43
-5.68	201.81	20.8367	14.9256	8.87315	15.9131	3.25511	5.94038	10.34	-80	15.1417	18.6019	6.16194	10.1523	4.21128	9.77565	4.64	-15.4	16.3808	5.21724	8.67975	9.07381	2.21343	12.7689	-11.78	25.26	21.9874	14.6119	12.2182	10.1121	3.12489	6.36806	-16.45	-14.58	15.7894	12.1592	9.70898	15.8274	2.42135	13.2266	9.63	-9.62	14.8177	19.1593	7.64656	13.5096	2.97154	-2.61214	-2.79	6.09
-7.24	198.13	18.1906	12.0885	5.8819	14.9953	0.820671	9.86315	4.57	-75.1	18.0133	14.797	7.39476	12.7159	3.9955	5.52628	7.04	-5.66	20.7847	13.7784	8.64492	10.9311	4.3989	9.2913	-4.91	20.69	19.6764	14.4467	10.6679	12.6816	2.11641	5.96179	-16.22	-15.13	16.1946	11.4636	8.9558	10.164	-0.605623	12.5828	4.46	-0.68	17.6044	18.6214	8.73875	10.8616	2.12227	6.89992	-3.39	13.66
-13.52	198.48	25.2313	13.8403	7.05297	14.3691	3.08057	5.83423	4.42	-67.93	18.0944	12.1811	8.4076	15.9718	1.94123	6.18278	16.88	-4.03	18.4744	17.4156	10.6041	13.7932	3.40582	8.19967	0.33	13.97	15.0424	15.5544	9.05054	11.6223	0.901244	8.36053	-21.48	-9.32	17.4691	21.0313	8.74349	12.2612	0.0203616	11.4052	1.64	10.18	16.1921	18.5793	8.84083	10.6081	3.20805	3.23105	4.15	12.86
-18.31	204.31	18.7736	4.67744	8.40654	9.31048	5.44699	11.5699	12.14	-64.39	14.6425	13.8179	7.13951	14.13	5.34389	3.50284	28.04	-10.14	23.6395	9.16225	9.95525	12.4753	3.22062	6.74719	0.22	11.09	17.4796	17.0903	10.8353	12.7734	3.13783	4.5703	-27.27	1.09	18.7005	15.8683	8.40767	12.9709	0.676572	8.2513	4.69	16.52	13.7446	12.414	8.88993	12.8413	2.66587	1.20585	14	6.7
-16.21	212.14	19.2674	13.9955	6.38897	14.7434	2.6395	4.33995	23.98	-68.02	15.7162	19.4436	8.3695	12.8565	3.38286	2.80364	33.22	-18.05	22.8117	15.0567	9.25513	11.0935	2.37451	4.74062	-4.31	14.43	18.6582	22.6945	12.3318	11.075	5.41871	6.28797	-27.57	10.08	17.2856	16.1617	7.97949	11.5901	0.714494	14.4274	12.02	15.25	22.5062	15.4502	9.97887	10.6926	-0.597718	8.59369	18.94	2.08
-7.08	216.71	22.6817	9.20764	7.252	15.4123	4.07623	8.46141	32.64	-77.26	16.2477	13.4303	10.1813	8.63586	4.06489	1.70537	29.21	-20.99	23.1989	13.3455	7.47643	9.7761	3.33129	7.64948	-8.77	20.9	21.4583	16.1066	11.4836	15.2567	4.08706	6.25713	-20.2	11.9	19.4311	12.4689	9.00991	16.5377	2.20962	9.91049	18.04	8.76	23.7726	18.3849	8.01868	14.9375	0.264349	4.24511	15.85	4.29
3.54	215.51	23.3114	11.2601	8.78374	12.7927	4.18544	9.53828	32.61	-86.7	12.7325	14.8356	6.61125	10.4431	-0.51138	8.24255	19.14	-16.52	22.91	16.6377	7.31248	11.3969	4.61916	10.756	-9.03	24.36	16.7021	16.6848	11.5508	11.7474	2.42679	4.98744	-8.81	5.59	22.8855	9.61053	8.59157	14.5232	2.0226	9.81955	17.63	2.76	18.9849	20.8859	7.01805	18.9349	0.188528	6.90879	7.91	12.77
8.5	210.98	26.4037	15.5502	8.90063	17.1355	4.16588	7.91541	24.31	-91.32	16.6964	12.1642	7.56555	14.4314	3.20424	11.7141	9.98	-8.37	20.5836	17.6432	9.57111	14.4441	4.77547	10.0332	-4.83	20.52	16.4284	16.0159	12.3734	10.6637	2.05355	2.49595	-0.27	-4.03	20.0005	10.9601	8.12941	15.2195	3.40027	12.9014	10.49	1.62	21.5547	13.8583	8.0076	14.994	0.656451	7.3164	1.8	21.45
4.41	208.44	22.6947	15.6366	6.92793	14.0811	1.60407	5.86342	13.79	-90.27	16.3584	22.0909	8.15177	17.5287	2.88208	5.32553	7.44	-3.47	19.2027	6.30704	7.04786	8.44614	5.21967	5.63062	-0.21	10.48	18.3038	12.0932	10.5363	13.1842	1.91994	6.95101	0.39	-9.94	18.799	15.7034	8.92346	8.22274	2.26109	11.369	1.81	4.92	22.8011	16.986	8.87119	14.2841	2.97673	3.98131	2.31	23.39
-5.73	211.7	19.2433	7.11418	8.17855	15.4971	2.09353	9.5267	8.22	-87.33	12.3033	17.2664	7.77412	18.265	4.02365	10.2441	11.91	-6.56	25.4208	15.1129	9.10084	13.2359	1.99918	7.50728	-0.3	0.08	14.6938	15.5557	9.75207	15.4684	2.04172	1.3968	-6.33	-8.28	18.5195	16.0792	9.67246	11.1519	-0.429595	16.71	-1.44	7.99	18.6071	17.5413	7.0188	13.1163	3.78823	4.77759	8.56	16.1
-14.78	219.65	21.6277	11.199	5.88609	13.7817	4.62191	7.56227	10.63	-87.65	17.7023	17.6389	8.66356	16.479	2.44358	7.75261	18.6	-16.66	21.051	13.6479	8.30627	13.5759	3.57115	8.26173	-7.02	-4.43	18.7371	15.6072	12.2284	14.6678	3.07317	3.1953	-14.9	-1.29	20.8916	15.0621	9.96701	12.1787	0.851148	11.6322	4.27	5.96	11.5001	14.4554	7.98479	13.1836	0.730548	0.716192	14.76	3.49
-16.77	226.82	22.5686	8.75774	7.42047	12.7016	1.48603	9.12432	17.85	-93.4	14.3289	15.5135	8.63735	14.8397	3.17871	4.88391	21.5	-27.85	23.5269	16.4521	11.2057	10.1257	3.92913	7.36907	-17.18	-1.17	20.049	14.0913	13.2567	14.5826	4.75597	5.38259	-18.98	4.44	14.732	10.1298	9.10249	10.8413	1.38794	11.6322	16.09	-1.97	17.4338	18.5787	6.83623	10.4709	0.229025	2.53576	14.77	-7.08
-11.32	227.5	20.873	14.6283	6.95094	14.0802	2.83529	9.17251	23.21	-101.81	15.04	12.039	8.56297	16.6015	2.15937	1.67729	17.95	-33.86	22.3664	11.1816	9.22466	13.007	4.00546	9.36582	-24.48	5.96	19.1209	16.1356	8.58626	15.3644	0.94989	5.36643	-16.08	3.19	17.1064	13.2594	9.17195	11.4565	1.71164	11.1268	26.7	-11.46	23.2642	11.2689	8.22103	11.854	0.794144	4.4228	6.8	-10.28
-3.8	220.19	19.3278	11.4302	5.08135	10.5053	1.51811	9.25614	21.78	-107.13	15.1212	16.045	7.00642	13.7675	6.19851	2.20332	10.45	-32.71	20.7195	15.906	9.29603	10.934	3.77196	9.00212	-24.2	10.46	16.6948	12.0901	9.61615	11.7352	3.285	6.96346	-9.12	-5.29	16.2686	13.6249	8.29905	9.92921	1.15391	14.8276	29.51	-16.2	21.6813	7.67271	8.34988	13.9044	3.61791	6.62601	-5.21	-6.65
-1.07	209.13	20.2348	5.84123	8.944	16.1297	2.54488	6.51483	14.16	-105.17	14.4203	21.0395	9.28961	12.376	3.79574	5.49074	4.39	-27.93	19.7694	8.58467	8.58705	10.469	3.75847	4.33897	-16.89	8.39	18.3019	18.1721	9.68908	11.501	2.48036	9.33355	-3.84	-15.47	18.6288	18.3382	9.92287	10.3464	1.68666	13.3185	23.41	-12.9	23.0131	13.054	8.30921	11.7638	0.48596	2.14377	-14.73	-1.84
-6.34	201.43	21.0142	13.036	7.9441	13.2887	4.25987	9.57633	5.87	-96.74	14.9511	20.7076	6.12123	14.6668	1.61995	7.09052	3.64	-25.28	22.6669	14.3854	9.26215	11.507	3.81169	9.00465	-8.13	1.6	16.8281	12.0831	9.81393	13.8933	1.9315	6.99709	-4.17	-20.08	14.17	9.98229	8.1028	14.3098	0.751739	12.1991	13.46	-4.01	15.8585	11.0677	9.45853	15.4448	2.15287	9.32851	-17.56	-1.96
-16.75	202.15	18.8338	10.5584	7.54843	11.0605	4.12676	8.45901	2.98	-87.39	19.6102	15.322	7.87095	13.4274	3.04215	6.84096	7.45	-27.93	22.7463	16.0689	10.3925	16.9049	4.16329	4.114	-4.48	-3.59	16.1646	12.2553	9.72348	11.5651	2.81184	3.61734	-9.18	-15.56	20.9121	8.17063	10.0319	11.4589	0.765882	8.15417	7.03	3.88	19.182	16.3484	8.05493	16.92	1.11918	4.8647	-14.82	-8.6
-25.54	210.74	23.5282	4.39223	7.29671	13.9849	3.88096	10.063	7.45	-83.37	16.6994	15.3243	8.46556	11.8592	2.81635	6.25409	11.25	-33.71	20.3743	8.16398	6.91144	13.0268	5.0484	6.20155	-8.62	-1.37	17.5739	10.3413	10.2369	14.2189	1.40199	4.79476	-13.88	-4.58	15.2494	14.512	7.95267	13.6453	1.77881	9.46849	8.38	5.08	18.9878	22.6326	8.18942	16.3797	0.835778	4.80661	-11.64	-17.51
-26.93	221.71	20.7979	9.72323	9.44313	13.482	5.03803	11.9888	15.63	-86.93	15.0482	23.8252	7.02295	12.4845	2.45011	5.2971	10.55	-36.78	24.2691	11.4084	8.98337	10.4151	3.62283	8.99983	-17.35	8.87	24.9283	14.5017	11.6107	16.7437	2.26811	4.0517	-13.25	6.25	11.2318	13.8539	10.0466	15.3807	4.03791	7.95927	15.71	-0.83	18.259	17.8799	10.3311	14.0332	1.07809	2.18768	-12.76	-21.9
-20.1	228.72	29.6719	10.9404	8.08818	18.0722	1.77434	9.06374	21.33	-94.51	20.1154	21.0562	8.47162	11.0712	2.81886	6.66072	4.79	-32.41	21.6727	11.2361	9.88346	10.6633	3.4987	9.23017	-24.08	21.89	21.5078	10.1419	9.46367	16.7226	3.84401	2.38514	-6.2	11.43	11.8174	14.3801	10.2855	8.09533	0.48991	12.7489	22.88	-8.57	22.325	19.2256	8.16948	13.6626	0.166372	-0.396144	-18.42	-17.68
-9.29	229.28	16.0522	11.514	7.2403	14.6652	4.24079	10.3415	20.7	-99.4	14.1306	19.2706	7.82114	9.44346	2.47034	9.3599	-1.85	-21.02	21.2153	8.76607	8.47018	11.4717	1.99012	14.5386	-23.79	30.43	18.8015	22.2872	11.5474	15.9676	3.21276	6.22911	3.54	10.56	20.2356	19.7805	8.13112	10.1063	-0.504664	8.49887	24.3	-11.13	21.741	11.8926	7.03643	10.9407	-0.996563	6.82942	-24.03	-6.74
-0.35	226.12	16.4358	12.9735	6.89354	14.5209	2.23734	10.466	15.33	-96.77	17.535	18.2034	9.91014	14.8271	2.86577	8.01758	-3.59	-8.32	24.0715	8.74197	9.38596	12.9054	2.84713	9.35405	-16.76	30.69	15.734	14.2081	10.3182	11.0683	2.18329	4.85245	10.41	8.18	15.7646	15.96	7.43639	13.9746	0.0160895	11.3512	19.28	-5.16	18.1907	14.5266	9.29758	12.4494	3.14098	2.62387	-23.84	4.48
3.64	224.61	22.945	10.2181	8.31189	16.6713	3.98043	9.38694	10.93	-87.45	22.3786	13.2444	8.16462	18.5507	3.02022	5.39197	2.21	-1.28	24.2765	11.7044	7.97236	13.3051	4.39618	6.802	-8.19	25	17.7203	14.0897	11.5299	16.3445	2.49706	2.70815	11.43	9.64	19.0106	18.683	8.36636	10.2311	1.39443	13.5781	12.37	6.51	13.8204	18.1924	8.89002	13.7688	2.04719	2.20088	-15.82	9.79
4.1	228.12	25.3562	9.83994	7.81324	14.1304	4.82129	4.14375	12.68	-77.31	10.4807	16.4812	7.00197	7.68663	2.19656	5.78857	12.6	-3.05	23.4263	15.3272	7.74415	8.79235	4.21272	8.59143	-4.17	19.78	16.8753	16.983	12.4056	11.4864	3.71828	10.3281	8.55	16.56	16.7015	13.1184	8.1118	8.33288	1.91944	10.8834	9.73	16.96	19.7682	11.0191	10.7539	15.2994	1.12322	4.13981	-3.77	7.75
5.08	235.13	23.0474	13.1356	7.05987	13.1579	3.80885	5.23482	20.92	-72.98	17.2171	15.1717	7.72475	13.2092	2.82289	5.90435	20.73	-10.6	22.4921	12.8389	7.89475	13.1963	3.30585	9.57193	-7.04	20.38	12.2483	18.8446	11.8567	12.7194	1.63829	1.51119	6.99	25.34	20.492	13.5582	7.15869	7.56247	-0.101184	10.8938	14.24	20.35	17.7158	15.8436	6.71498	17.184	0.42118	2.62474	5.1	2.36
9.2	240.43	21.9702	6.16326	7.08261	17.8885	2.99269	9.528	30.7	-77.01	15.4546	14.9731	8.46714	14.8572	4.69643	5.49433	20.82	-17.14	21.5879	9.52189	9.37235	9.89191	1.72998	8.26726	-13.78	26.88	21.5349	20.1079	12.3348	13.598	3.28835	4.34937	10.89	30	19.696	11.8834	8.65439	12.7736	2.06881	11.688	23.34	16.05	21.7368	12.6682	9.20564	11.5324	2.08641	6.58106	5.4	-0.53
15.02	239.34	18.8835	20.6922	6.69093	15.9777	3.18906	5.38237	35.51	-86.18	17.9792	20.1409	7.28278	14.5434	2.56132	10.7342	12.46	-17.16	25.3311	6.30885	9.81161	11.3183	2.33469	9.46382	-18.47	34.13	16.84	14.3113	10.3764	17.6816	1.58072	6.15959	19.72	26.97	15.4814	17.7249	7.51397	14.3897	0.840205	13.6949	31.04	8.85	16.2496	16.8503	7.61795	12.7389	0.542759	0.295035	-2.44	1.82
17.94	231.57	15.4558	9.60915	7.96653	12.6476	3.49636	8.26905	32.39	-94.23	15.8836	24.8065	7.92691	12.9909	4.26373	6.79758	1.13	-10.65	25.1909	13.7413	8.30486	8.97568	1.30801	9.62632	-17.02	35.79	16.661	20.0469	10.9009	13.1416	3.11526	7.4387	28.34	18.1	18.5549	15.6352	10.2704	5.47924	0.628846	6.78232	32.52	4.94	18.8597	13.0763	9.30269	12.8469	0.286022	2.77802	-12.6	6.81
14.07	221.61	23.6479	8.15817	9.17741	9.83147	3.86152	9.92273	24.34	-96.56	12.986	11.7788	8.25112	16.8906	2.80922	4.82237	-5.77	-2.96	23.8222	12.5192	7.93274	9.80523	1.87812	10.0496	-10.32	29.41	20.4642	10.6455	8.89183	12.5581	0.970338	3.39073	30.85	9.4	19.96	10.0431	8.83861	10.3277	0.85429	10.2742	27.7	7.18	21.0526	13.1412	9.91281	14.2126	0.847704	7.29097	-18.27	8.63
3.92	215.27	22.9312	10.8734	8.15156	12.1581	2.54268	8.98477	17.96	-93.45	21.3137	16.5278	9.31755	18.2607	3.61528	5.42621	-4.3	-0.6	20.7819	12.7224	6.78774	12.5383	2.85309	12.0246	-3.6	18.42	23.3429	19.9717	10.7677	13.5243	1.83169	8.09398	25.29	6.56	20.444	15.9686	7.12329	10.959	0.594479	10.0447	20.89	13.04	13.7047	9.07428	8.42737	10.3149	3.02029	3.07996	-16.73	3.17
-7.14	215.13	23.7223	9.93656	9.15362	14.0944	3.34191	13.0439	18.38	-89.43	12.6667	17.5336	7.37911	14.69	2.96617	4.82247	3.15	-6.18	23.8555	15.3869	9.13208	11.3406	3.64569	9.47192	-2.21	9.68	21.7961	18.529	10.6456	9.94624	5.41163	6.07702	15.38	10.6	15.9266	21.665	7.65624	10.3528	1.64044	11.8776	17.15	16.89	18.5963	16.6001	7.65724	15.2964	1.948	8.15363	-11.09	-8.19
-12.53	218.45	22.4727	14.9235	7.89739	12.6992	2.78325	9.18984	25.22	-89.3	14.8676	6.52893	8.16477	10.892	1.87489	7.53365	9.82	-16.3	18.6406	18.5055	9.96814	8.99988	7.28516	5.31031	-7.38	8.4	22.1295	22.3496	10.7666	13.8068	3.71411	5.90594	7.97	17.14	16.3447	12.2943	6.98018	13.8764	1.31325	11.4135	18.18	14.56	18.803	16.5862	8.9737	14.3295	0.147269	6.43142	-7.46	-19.19
-9.37	219.41	18.33	12.0738	6.29237	13.8966	4.15702	12.557	32.9	-94.26	14.0001	14.3007	8.80943	12.7604	3.58315	2.77593	9.76	-24.02	20.1028	16.0429	7.6499	8.7231	4.69064	9.89068	-15.05	14.36	17.2202	18.6603	10.9764	15.0519	3.86991	5.24258	7.99	19.9	17.655	15.4155	9.5886	9.93051	2.85341	12.6047	21.16	6.65	21.7753	17.1496	7.06884	12.1148	0.727245	3.82381	-9.98	-23.2
-0.96	213.78	21.7219	10.646	6.27761	12.7115	2.24033	4.98342	34.98	-100.92	19.9926	14.5595	7.77019	10.636	2.10425	10.6821	2.28	-24.1	21.5417	16.2459	9.85968	10.6521	2.88141	13.9524	-18.86	22.23	16.9229	22.6166	12.9022	15.2681	4.81694	9.21301	14.84	15.61	15.1891	10.7654	7.48353	14.0737	2.83517	8.0628	21.38	-1.94	20.9315	17.6531	8.3102	13.8411	2.94793	5.24415	-17.53	-18.31
5.49	202.52	22.1716	7.08944	8.53489	11.7651	1.70213	7.9878	29.06	-103.91	15.2952	19.7523	9.0004	15.0296	1.2326	8.70232	-7.73	-16.88	21.351	11.7451	10.0521	11.0854	3.73503	9.59826	-15.06	25.7	22.542	14.4137	10.5369	13.5593	3.41723	5.57322	22.92	6.52	20.4261	16.6773	8.99574	12.6008	-1.11722	9.20834	16.42	-5.85	21.8205	17.2702	9.17932	15.0343	1.72383	5.75143	-24.73	-8.95
4.12	191.31	18.039	14.5833	7.44152	17.7536	1.54712	11.609	18.66	-100.08	14.0691	15.7831	8.41818	11.661	1.51298	3.89714	-13.74	-7.9	16.724	8.48815	6.86405	13.5943	3.4907	6.33602	-5.55	22.29	13.3005	8.03877	11.9382	10.8088	2.62246	6.83163	25.95	-1.39	17.538	15.5788	8.86299	12.8201	1.93079	11.4045	8.48	-3.34	21.6019	17.8977	8.4476	10.1709	1.60777	3.77841	-26.28	-2.67
-5.04	186.31	23.495	10.9986	6.79148	13.778	1.5522	10.27	10.52	-90.96	15.6539	15.6821	7.49037	12.7842	4.40294	7.6691	-12.61	-3.52	20.1243	9.63892	8.82966	8.41653	5.29985	7.68243	3.41	15.1	16.0954	16.305	11.1289	15.6474	0.402406	5.22023	21.72	-3.1	17.8533	17.0601	9.96593	7.44368	1.25492	13.8353	2.8	2.57	17.6059	16.9883	8.62339	11.5344	2.50196	4.74981	-21.13	-4.41
-15.97	189.5	22.6532	15.3592	8.46329	16.7533	4.14859	9.28877	9.55	-81.66	12.3391	11.4408	8.12477	14.9036	3.6303	3.60795	-6.83	-6.05	21.6544	12.8761	7.11633	13.1375	5.28747	9.23901	5.86	10.31	14.5852	15.3676	11.7198	7.78313	3.16189	7.28662	13.64	1.69	14.0134	11.2097	8.42689	11.4649	2.14344	9.3825	3.46	6.71	25.0108	18.8026	6.76366	17.2511	1.65818	3.96205	-13.31	-12.7
-21.11	197.15	22.3267	12.2322	7.47174	14.1858	3.34628	8.84378	15.24	-76.99	16.4451	15.1501	8.29607	11.4262	1.22139	6.48968	-2.24	-12.12	17.7914	13.4032	8.18405	10.6781	2.87212	12.3297	0.72	12.26	18.3741	14.7397	10.5237	11.7249	4.61212	7.54415	8.02	8.54	20.0374	22.7528	9.73421	12.7631	1.7477	10.044	9.82	6.1	18.813	16.3558	7.88216	13.5748	3.83427	9.66143	-8.7	-20.67
-17.04	202.71	26.6795	4.15617	7.77718	18.246	6.27159	9.47001	22.26	-77.87	15.5016	21.2511	9.41074	14.1609	5.02893	8.98383	-3.25	-15.61	25.2522	14.7875	7.43077	13.5382	2.3122	8.1044	-7.3	20.16	18.647	15.4555	9.62039	14.2035	3.89236	2.69879	9.22	11.99	18.5708	17.2689	8.61728	10.6161	1.63027	6.84619	16.62	2.46	16.8822	10.1156	8.05936	7.52456	-0.0144468	3.03348	-10.3	-21.32
-7.03	201.84	15.3222	11.4986	6.99729	17.301	2.9763	12.5863	24.57	-80.71	16.5356	9.81027	8.86327	13.1581	1.06323	9.35032	-9.31	-12.7	23.0966	4.78328	10.0821	12.9163	2.81401	11.2138	-11.25	28.8	21.1142	13.2773	10.954	10.4932	3.88286	-0.549683	16.41	9.89	16.067	23.0117	7.31604	14.3464	-0.21642	10.5909	17.72	1	17.8239	17.4713	8.34946	14.0858	2.86169	4.71183	-15.79	-12.78
1.49	195.56	20.9103	10.9268	8.81129	13.2893	2.52064	7.56031	20.03	-80.45	16.2844	10.2034	7.07783	12.2349	1.57863	5.09548	-15.44	-4.97	25.6211	16.2384	9.52337	10.6494	3.33776	9.16067	-7.27	32.75	18.7192	14.6395	11.1401	14.4414	1.85074	1.92878	24.33	4.95	20.4533	10.3877	9.06436	8.90055	0.260372	8.46997	10.75	6.09	19.3842	18.8688	7.56365	14.6627	2.38645	8.16679	-19.17	0.19
2.57	189.07	20.316	10.5964	7.49478	10.9045	3.77187	8.81855	11.94	-74.76	15.3106	11.5961	7.49019	15.6581	-0.244048	3.49549	-16.33	1.92	24.4154	17.2528	8.02763	8.63751	4.17327	10.3259	2.45	30.52	18.1523	15.8678	10.9166	13.3978	2.91889	5.43774	27.54	2.36	15.7949	14.0396	9.1501	12.2163	-0.342856	16.269	-0.99	17.36	22.9384	21.6084	8.88998	14.9529	2.35414	10.2695	-15.4	9.81
-3.78	187.31	24.5262	5.65476	7.01147	13.1734	4.49193	8.0522	6.39	-66.25	13.7842	15.4748	10.1473	12.1242	3.74294	5.54512	-10.7	2.89	13.7494	15.9435	7.19457	11.7571	3.79214	7.69203	11.32	25.48	15.7437	7.9746	9.29486	14.4755	2.98356	6.25647	24.52	5.48	16.3179	19.0817	8.84245	8.65279	1.62409	9.33293	-10.83	29.36	27.3285	13.8713	7.84758	15.8066	3.17246	7.16345	-4.53	11.01
-11.74	190.7	25.4939	13.0097	9.40485	16.8365	3.46244	13.1381	7.54	-60.68	17.3703	10.8838	8.58128	12.6997	0.491709	8.30619	-2.42	-2.33	27.0332	8.92718	9.68886	13.2137	2.69849	5.79786	13.47	22.78	15.2679	19.6693	12.607	12.7537	2.94873	5.0796	18.79	12.94	14.1587	15.2119	8.21979	15.1894	2.6687	14.7252	-13.49	35.22	19.2427	19.1488	7.12379	12.0305	1.50741	5.08172	8.06	4.97
-14.3	194.69	24.5147	8.94141	8.32819	15.3972	1.4469	9.84158	14.39	-62.5	16.7009	12.7417	8.49057	11.528	3.56996	7.73701	2.47	-8.87	20.5444	6.13701	8.84465	7.58126	5.67918	8.43455	8.23	24.84	15.3352	20.5672	9.74956	13.2068	2.42884	4.52012	15.92	19.6	13.1571	14.8084	8.74718	8.67869	0.446667	13.3388	-8.7	31.86	11.2335	16.9665	5.57843	10.0538	1.25441	3.60779	15.5	-2.16
-8.71	193.23	24.027	8.92936	7.06183	13.1439	2.36086	12.2392	21.56	-71.22	13.7609	15.6449	8.21922	16.6298	3.78413	9.47172	0.52	-10.65	18.1483	19.4623	8.78977	11.1421	4.43587	8.28329	0.53	29.25	16.2293	18.6773	9.19559	15.6384	2.49262	6.86966	18.96	20.45	16.2684	11.2264	8.91343	14.7516	1.54179	10.9163	-0.96	22.45	17.1684	13.6411	8.37755	14.0344	2.13423	4.66574	14.43	-4.32
1.42	183.61	20.8424	16.7351	7.82804	18.0283	3.11598	9.70587	23.34	-81.51	18.3094	12.4647	6.84043	12.8075	2.15877	3.79515	-6.3	-5.39	21.5843	15.9212	7.74694	12.2054	3.37234	4.59137	-3.11	30.59	20.469	14.383	12.6958	11.8899	2.37861	7.22911	25.83	14.49	22.2979	12.3	9.5739	11.9512	1.46103	9.51671	4.17	14.16	19.7955	13.4649	9.04538	14.0741	1.02197	8.90885	7.55	-0.32
8.95	168.77	21.7907	15.9622	7.89368	14.328	2.6057	7.67726	18.05	-87.1	17.6089	11.1569	9.07248	15.2737	2.6473	5.3675	-12.09	3.21	13.5616	16.029	8.59501	10.7083	5.27266	9.20005	0.22	25.01	9.94066	21.4443	10.7354	11.2978	1.81154	4.9361	30.78	5.58	13.4289	15.6524	9.97305	14.4438	2.35853	9.36717	4.23	12.71	22.0838	13.8777	8.68814	13.6115	3.11014	3.59071	1.45	5.41
8.77	155.28	21.0701	3.96194	7.05997	12.1349	1.95671	8.32892	9.26	-85.47	12.3793	11.2024	8.63834	14.3231	1.84411	9.28322	-11.69	8.04	18.8562	21.5268	7.81794	13.7493	1.98135	9.92244	7.46	13.72	18.9895	20.029	9.63337	12.0132	1.53905	5.05208	28.87	-0.37	14.0733	18.008	8.82293	11.867	0.714108	12.3236	1.28	17.83	20.8394	17.7397	7.67915	14.4236	0.438651	4.84591	1.55	6.47
1.54	148.72	17.7308	17.6823	6.66569	14.6368	3.17327	8.42265	2.99	-79.69	11.6506	17.8299	8.02859	10.6869	2.86175	6.5005	-4.83	3.94	18.5129	12.8093	8.08322	10.4036	2.9489	11.0593	12.02	2.62	17.2249	17.1829	11.2709	10.7609	3.23062	3.69167	19.95	0.17	13.6535	16.4599	9.14748	11.0083	0.353775	11.8614	-0.49	23.42	18.8871	14.3024	8.30459	13.3551	-0.904712	7.17717	7.91	-0.21
-7.06	149.78	23.0888	9.29273	5.83767	13.1026	2.40644	5.68913	3.02	-75.84	13.5611	14.6415	5.72792	14.9563	-0.619756	6.70587	3.52	-8.23	21.8624	13.8354	7.9155	11.612	4.80352	8.95361	9.05	-1.81	22.637	15.3885	10.5558	14.3185	4.12843	5.24723	9.17	5.75	16.9758	8.47936	8.94959	14.4769	1.96302	8.1577	1.27	22.3	21.397	10.3074	7.13422	15.6845	4.57863	2.39325	15.24	-11.69
-11.01	154.15	24.9635	9.7457	8.47114	15.3221	2.3441	8.07357	7.97	-78.12	17.3287	15.9835	9.14197	14.6981	1.16346	8.59302	6.91	-21.99	20.0865	10.7271	10.0623	10.4854	4.91787	7.03283	-0.65	2.72	17.0945	12.3332	12.4856	10.5926	1.31788	2.87839	3.25	11.2	14.8379	16.3042	10.2037	8.9608	0.642084	9.93946	4.72	11.97	18.5957	9.87571	8.06893	11.4977	-1.38488	6.97028	17.05	-21.04
-8.66	156.22	25.1406	8.52839	9.49594	10.8941	3.50691	9.06414	12.35	-85.52	16.3314	16.513	8.83278	9.57627	1.63064	2.20638	2.52	-29.75	25.6044	13.9576	10.227	10.084	3.63947	12.1515	-11.05	12.47	15.3216	13.4415	11.8724	13.1571	3.75396	4.09177	5.53	11.69	19.1862	17.9076	9.23089	13.5111	-1.6731	15.5785	5.12	-3.13	20.4179	21.8267	5.115	11.827	2.02187	1.8324	10.79	-22.51
-3.72	153.59	24.6008	8.27842	6.94923	12.1557	2.38826	5.38834	10.86	-92.55	15.2748	15.8601	6.38758	11.1112	4.17716	6.17905	-6.58	-28.17	19.1852	13.1498	6.25189	14.8018	1.94591	8.70159	-15.43	20.26	23.2624	10.7431	10.0728	12.7762	4.49545	2.11907	13.32	6.55	16.7175	16.4325	8.97254	11.2838	0.211135	11.2735	-1.19	-14.65	21.8053	15.1642	7.67095	12.2324	0.00362004	6.55232	-0.02	-15.85
-1.9	148.99	23.1236	7.86713	8.44374	11.6725	0.362129	7.65752	2.72	-93.52	11.336	15.6484	8.42835	14.5499	1.99844	3.53031	-13.63	-20.21	25.5578	16.76	8.65179	12.8493	2.41965	6.62334	-11.44	20.6	22.1493	18.8292	11.5177	13.5671	1.89123	7.60161	19.86	-0.17	14.4437	14.6439	8.66665	10.9491	-0.662809	14.6855	-13.32	-16.43	23.5005	24.3114	8.9169	15.5512	1.58491	4.93169	-8.39	-6.45
-5.96	148.04	24.7637	12.4816	6.72073	10.6981	3.10859	9.74137	-7.5	-87	15.8076	14.8533	7.84554	13.2331	0.47082	8.34103	-13.35	-12.6	21.7276	15.8062	8.98831	11.5588	3.36682	7.06834	-2.84	13.54	17.9538	13.5947	12.2846	15.3227	5.02341	6.9923	19.32	-2.81	15.8887	10.3367	8.38513	11.794	1.07867	13.1397	-25.69	-8.89	17.3076	18.7634	8.82161	12.2461	2.30151	2.87669	-9.01	-1.22
-13.17	154.48	21.7325	12.5675	7.94567	15.0337	2.97583	9.30382	-13.21	-76.99	14.018	12.6888	8.1613	14.2873	4.34635	5.19179	-5.98	-10.66	19.1355	12.6365	10.0836	11.1752	3.1527	6.24502	3.52	4.41	17.7114	19.2496	10.9052	10.1895	2.41455	3.42216	11.09	1.41	15.7347	15.9727	9.40155	9.2074	-0.562651	14.0988	-31.58	1.49	21.2718	17.4471	9.11631	13.1151	1.14478	6.36913	-2.21	-3.33
-17.45	166.66	18.3303	19.5328	8.67671	10.4262	2.31244	6.06037	-10.83	-69.84	16.0998	14.3921	8.16522	13.0862	1.94042	5.27983	2.94	-14.47	22.4522	8.80666	8.28546	10.2651	2.30158	7.94397	3	-0.17	16.3647	22.2549	10.5862	13.4058	3.36697	5.49067	0.15	9.96	17.0503	15.3365	9.01958	14.7852	2.61549	6.94135	-27.83	7.11	18.6119	14.9162	9.20934	16.9138	-0.944463	2.74792	6.51	-9.85
-14.19	177.96	22.2006	17.883	6.32723	11.4999	1.89618	8.90055	-2.69	-69.32	14.7835	16.8519	8.56705	18.143	2.86875	5.93222	6.79	-19.32	28.5207	14.2613	9.09441	11.0434	4.33934	9.14065	-3.29	2.86	19.2818	14.7581	10.5763	12.2086	2.19526	7.24504	-6.79	16.67	17.8574	19.0528	9.55328	14.0449	1.91223	10.5245	-17.17	4.64	18.2976	19.5969	8.79511	13.7093	3.05677	3.69718	10.8	-14.12
-4.27	181.23	24.7927	4.60358	5.87994	10.4561	4.18112	9.38016	4.58	-73.65	17.9375	12.7777	9.79719	16.1244	3.41333	5.07412	2.94	-19.74	22.9162	13.3597	10.1419	10.1438	2.99756	5.60097	-9.5	10.97	19.2892	21.797	10.2952	15.0138	1.2287	3.23444	-6.35	16.25	20.0194	15.4322	8.0228	13.51	2.12945	13.3155	-6.37	-2.97	21.9531	19.3822	9.01327	15.5791	3.67898	1.9524	8.34	-10.9
6.26	173.91	24.0669	8.88777	6.29678	11.5697	3.16652	14.8707	5.02	-77.04	17.5825	7.76032	8.78501	14.3177	2.13636	4.0355	-5.28	-14.01	25.6205	14.2592	9.13002	13.2094	3.96085	11.4924	-9.84	18.18	13.7862	18.5625	10.4967	13.907	1.37053	1.89829	-0.79	8.43	13.9128	15.5236	8.96186	9.12137	-0.0334745	8.5915	-1.44	-9.26	16.5585	16.6005	7.03208	12.8114	2.15497	2.3635	2.47	-0.6
10.55	159.97	27.2751	13.9667	7.72263	13.3496	1.33862	5.85409	-2.11	-74.36	16.5941	16.5799	9.30282	13.633	1.21088	11.1823	-11.19	-5.46	22.3546	12.9128	6.84693	10.2503	2.50132	6.66937	-3.25	19.54	17.7006	17.0614	11.3868	15.6485	0.638915	4.33794	4.02	-1.64	20.2769	13.8664	7.54299	12.8897	0.0226671	7.42801	-3.49	-9.4	20.4395	19.6514	6.57631	16.5369	2.56969	3.40038	-0.66	10.91
6.15	147.27	17.0392	1.14828	5.80003	15.0005	2.1965	7.95096	-11.82	-65.57	12.9513	24.9166	9.14865	17.3418	3.66719	9.01105	-9.87	0.19	21.56	17.5121	8.60241	8.9098	2.88993	7.65312	5.66	14.64	19.5735	19.5249	11.4265	14.1497	-0.360761	7.83443	3.33	-7.07	20.0275	12.1782	9.01024	12.6931	4.40313	8.84529	-8.26	-3.78	22.5548	9.40682	6.14315	11.7543	1.95081	5.89324	2.94	16.49
-3.07	142.06	23.1444	9.36147	5.69393	15.2805	1.5026	8.00364	-17.26	-56.1	18.7697	16.62	9.18167	12.1392	3.06825	4.36434	-1.85	-0.65	20.2846	10.8216	9.17422	12.2756	2.77692	9.80713	10.22	7.52	20.3252	15.2872	11.2763	14.4852	0.117064	4.01606	-2.9	-4.3	19.6472	12.9784	8.33949	17.3125	1.28999	10.3286	-9.66	2.64	18.6397	22.7103	8.68573	10.5805	0.563322	6.86973	11.81	13.04
-9.7	144.88	19.4756	10.7288	6.00411	11.3161	5.21041	8.97704	-15.08	-52.82	22.226	19.7486	6.28472	9.43532	1.8815	3.77734	7.34	-6.63	20.9552	20.8491	8.805	13.9529	4.4341	4.54134	6.96	3.34	21.7728	15.8578	11.0675	13.5915	1.62326	3.19949	-10.25	4.21	14.1934	18.5014	6.1932	8.32123	2.63865	8.17999	-4.72	4.46	22.4983	15.9786	8.44717	13.3879	2.33959	8.22175	20.17	3.66
-8.33	150.79	20.1738	8.29103	9.05633	14.3846	2.93771	7.8039	-7.85	-58.63	14.7371	14.3742	8.92507	14.1763	2.44713	7.81461	11.44	-12.65	26.9011	11.1277	8.41497	12.8848	2.0573	8.40604	-1.52	4.37	18.8722	15.6247	11.7763	13.8415	1.79353	7.27655	-13.61	11.98	20.6734	12.8568	10.6235	13.2718	0.268587	7.41902	4.05	0.12	25.3053	19.4792	7.51623	10.0472	3.82272	0.689046	22.5	-4.69
0.37	153.61	23.994	14.1448	6.29172	14.6475	3.07933	7.82398	-1.82	-69.9	16.4917	9.56164	8.54213	13.2356	2.99439	5.91804	8.22	-14.02	24.8965	10.1123	7.1938	12.9133	2.46593	10.4681	-8.47	8.47	16.4151	14.5013	10.0821	13.2035	0.751863	5.80591	-11.43	13.47	15.8971	17.9718	9.09802	13.8858	1.75725	11.3463	10.62	-6.95	19.0372	16.3068	8.6416	12.4956	2.19432	4.0395	17.84	-6.42
10.17	150.56	24.2511	7.1315	7.42581	16.9721	3.39765	3.72661	-1.74	-78.98	14.531	15.7131	9.22507	14.0547	1.77981	6.37074	0.96	-10.23	15.1834	14.5873	9.33049	10.4476	3.23621	10.2388	-8.11	11.05	15.6466	14.6366	10.761	16.2	4.8356	8.47434	-6.99	8.24	18.635	17.2956	10.6927	8.02998	0.129464	12.0534	10.25	-11.18	14.1005	16.4323	9.70413	12.9492	2.58345	5.0399	10.51	-1.33
13.9	143.98	22.7936	11.2129	7.18887	16.3101	1.76083	6.86892	-7.06	-79.82	18.3369	8.7974	8.00441	16.3851	2.72016	5.0596	-4.23	-5.43	21.4057	17.2207	9.31547	10.3141	4.04446	9.05436	-0.09	8.95	12.9808	17.8751	9.53048	16.7288	6.88643	2.88182	-5.77	0.93	16.71	16.3386	9.35306	9.8594	1.34165	15.8737	3.28	-9.41	16.5138	11.8575	7.65107	12.4314	4.46332	-1.14143	6.6	5.72
8.7	138.61	26.8419	12.9086	6.82904	17.9437	1.85307	9.8635	-12.59	-72.47	14.7755	8.83888	9.21789	14.882	4.03244	6.87469	-3.3	-5.08	21.8609	19.6515	10.1552	12.4529	4.86445	5.2744	10.27	2.97	16.1718	11.4497	12.0503	11.2626	2.68194	6.36692	-10.95	-2.83	19.9159	10.4809	7.19346	12.7014	1.36381	15.2043	-4.99	-3.52	18.3119	13.5382	9.33036	15.2868	2.95326	9.25129	9.04	8.83
-1.95	137.25	24.4765	8.355	5.76721	13.3655	2.16304	6.75696	-12.99	-62.97	20.277	14.417	8.15155	8.2946	3.37761	6.32139	2.61	-11.48	19.6751	18.425	7.65751	9.46856	2.90339	9.43003	16.02	-2.75	13.5557	14.1834	11.3741	10.2479	3.31842	9.15397	-20.66	-1.06	15.643	11.4367	7.90021	12.5062	0.906998	8.79922	-8.45	1.01	19.4246	23.4222	7.57162	12.5359	2.94612	5.74976	15.26	5.84
-10.96	138.19	20.7751	4.59962	7.79061	11.341	1.44175	4.26474	-7.44	-58.71	17.9612	15.4696	8.33699	8.33652	2.50211	8.46485	8.27	-21.54	20.3428	18.522	8.25856	8.49672	1.2252	8.78018	13.77	-4.15	17.1229	20.4082	11.3087	13.0051	-0.0243164	4.83629	-29.2	3.06	19.2783	13.1349	9.54928	13.9921	1.05714	8.80912	-4.96	-0.5	19.6046	15.5227	6.50972	13.7157	0.97309	8.03273	19.23	-0.24
-13	136.68	23.123	6.29998	6.69043	19.2697	1.46888	6.87298	-0.43	-62.83	17.4571	19.6991	8.41298	13.7686	2.65127	9.11929	8.66	-28.84	21.6728	7.94296	8.00422	11.766	6.04228	7.66471	6.09	-0.56	19.6224	17.8582	10.1924	15.009	1.14416	6.42738	-31.39	4.17	18.2851	12.1764	9.45932	9.53582	1.62126	8.54857	2.01	-8.03	18.138	13.5238	9.73225	14.6015	1.60454	1.2209	16.42	-3.87
-8.29	129.22	19.1289	15.0959	6.81527	21.6977	3.23283	9.85052	1.8	-72.03	13.684	9.69831	8.82682	10.1989	1.94394	9.99229	3.3	-28.38	20.4316	13.6435	8.26739	10.8791	3.08489	7.98586	-0.68	4.7	15.2949	9.8912	12.5322	15.8329	2.8836	6.71669	-26.73	-0.48	16.3007	13.948	7.00662	12.452	2.87133	10.0435	6.23	-16.52	18.8432	21.4397	8.93676	13.385	0.161441	8.85262	7.54	-1.68
-2.08	117	19.9791	8.05145	7.43207	14.7093	3.81071	10.6828	-3.64	-79.24	15.1001	8.11312	7.63975	13.1763	2.14023	7.45511	-3.09	-20.43	20.0549	11.8819	7.42435	13.9112	5.4581	11.6843	-1.37	7.07	12.6833	14.1858	11.395	10.4727	2.58764	4.14425	-19.99	-8.41	13.6835	13.7301	9.39772	15.3816	1.03988	11.0879	3.66	-19.61	21.646	18.9281	7.99363	17.5256	1.47753	6.99986	-1.75	4.74
-0.33	105.79	22.677	4.88838	7.59067	8.8875	4.40163	7.91399	-13.74	-79.13	20.3806	16.2642	9.83496	14.8419	2.13758	6.14767	-4.15	-10.5	25.323	11.4143	10.1673	7.04422	3.00864	6.35063	4.2	4.67	19.2869	13.691	10.7115	15.1574	2.2386	6.17779	-17.52	-13.6	15.7017	13.2007	8.15247	9.51045	0.653657	15.2559	-4.18	-14.47	21.4125	19.1493	6.42246	10.2493	1.923	0.0926642	-5.07	10.17
-4.86	101.99	18.7522	6.93985	6.79074	15.0813	5.39012	12.9238	-21.65	-72.13	16.0419	13.6332	8.69215	10.2377	1.13948	4.30425	3.06	-5.23	20.7933	13.2287	9.44127	10.4999	1.81374	9.97512	11.31	0.14	23.2246	22.4167	10.3395	13.1684	2.40008	5.59839	-22.17	-11.29	16.4249	15.0667	7.89807	12.8392	-1.01524	7.74665	-11.35	-4.11	18.4139	14.93	7.05795	10.4515	1.86551	4.18258	-0.18	10.11
-11.94	107.96	20.1613	6.2144	7.00028	15.9826	2.92467	10.7016	-21.72	-63.91	17.5576	14.0829	7.94177	14.4463	3.05087	6.0054	15.48	-7.44	26.2124	12.8638	9.93259	12.4726	1.61244	9.06317	14.33	-1.32	21.1399	15.9663	11.9158	13.6129	0.20573	6.40377	-30.66	-1.9	14.115	12.1647	7.96798	6.96224	1.86359	13.7727	-12.05	4.8	18.9158	19.9941	7.6045	12.8897	1.90179	5.01228	9.28	4.65
-15.17	119.97	22.6531	13.9217	8.77496	12.5435	1.46678	9.23425	-13.61	-60.82	17.1856	18.3278	8.76953	10.1464	3.00637	7.15302	26.03	-14.25	27.7202	12.8432	9.77151	9.01649	1.66532	1.86442	11.05	3.92	15.2467	16.01	10.2481	13.4679	1.69122	2.89174	-35.88	8.94	17.3992	15.062	7.74384	12.2035	0.727804	11.7517	-5.14	6.86	18.9727	9.09696	7.37734	13.724	1.87152	5.58517	16.56	-1.35
-10.57	130.53	18.4378	4.60346	7.97403	10.347	2.97954	12.8	-2.41	-64.8	14.9966	10.9965	8.18803	12.9779	3.04017	7.27268	28.84	-19.68	26.683	21.248	9.61137	9.12499	6.19716	11.3344	4.28	14.67	15.472	17.3064	11.8003	15.3855	3.02151	2.16401	-32.26	14.43	19.4762	12.2202	9.74993	12.206	1.02925	11.3121	5.03	1.89	19.4859	16.1385	8.24716	15.4788	3.27722	3.3686	16.85	-1.82
0.23	133.45	21.842	5.98812	7.75585	14.2055	2.1485	7.98193	5.09	-71.85	17.317	10.874	7.56393	12.3579	1.50812	4.59166	23.58	-19.54	21.9	10.6882	8.85224	12.9516	3.64554	11.2274	-0.77	25.47	17.173	18.7018	11.0126	16.1482	2.91507	2.15669	-20.33	11.59	9.90029	12.6953	9.58592	9.88783	2.80667	13.0287	12.04	-5.05	23.0317	19.2493	8.1544	12.1113	2.43865	7.19576	10.71	5.68
11.15	127.77	19.9981	13.9865	5.84464	15.3368	5.53068	9.59051	5.29	-75.25	15.334	12.4593	7.61289	15.4845	2.44992	6.25803	15.63	-14.65	22.0015	21.5474	11.5301	9.21076	4.31971	6.75369	-0.75	30.57	21.9856	13.5999	11.5945	9.20717	3.80979	4.34634	-6.65	3.47	16.5541	16.7042	8.46334	9.93813	1.27067	10.1849	12.39	-7.66	15.5784	22.9158	8.47149	12.1615	1.19798	5.26154	3.33	17.85
16.26	117.95	25.4382	10.659	7.69232	12.8789	4.11614	7.38614	0.06	-70.95	18.2374	24.7854	6.91652	13.0191	4.0013	4.00982	11.92	-9.78	24.8475	11.6296	10.1886	8.69846	3.48051	8.64955	3.15	28.22	19.4408	20.3744	12.0322	11.4044	2.27657	10.5095	0.78	-3.23	14.1403	9.7755	9.0489	9.53219	0.419589	9.26103	8.21	-3.22	16.8793	14.5456	8.67664	18.1775	0.758967	8.50278	0.36	27.71
14.2	110.06	19.3418	11.9922	6.86525	13.8188	5.79643	8.18992	-5.02	-61	16.0578	15.8375	8.44395	15.9859	2.93339	12.6778	15.64	-9.35	25.9839	13.1186	9.26519	13.3587	3.72098	9.46599	6.41	21.97	17.571	19.7896	12.8435	12.4559	2.74847	4.51457	-1.66	-3.19	17.1365	11.3645	9.6707	8.91217	-0.00769417	12.3534	5.48	5.49	14.669	19.1668	7.8694	8.77567	1.74722	6.25771	3.51	29.56
9	107.03	21.8571	6.86013	6.36469	14.7051	3.47171	10.0991	-5.13	-52.15	16.21	14.2405	9.31699	14.8818	2.38915	8.02813	23.99	-13.65	23.4155	15.9871	7.92113	10.0087	3.54342	9.11596	5.13	17.79	16.575	17.7187	11.8009	13.2785	2.98104	7.68442	-10.78	3.57	19.4986	8.20892	8.06045	8.5739	0.929673	12.459	9.2	12.48	16.4842	15.7221	7.3314	17.6242	1.88513	5.9291	9.53	22.94
6.68	106.63	19.6143	13.3897	6.0989	15.4856	1.34478	4.50274	0.06	-50.68	13.7214	16.6939	7.86364	15.1126	2.37395	9.20732	30.52	-18.55	18.8088	13.5238	11.5757	10.1936	2.5808	4.96845	-0.56	19.34	19.2316	14.6976	9.09159	13.628	1.78778	9.00768	-19.06	11.77	14.1939	11.1081	9.27246	14.0314	0.928002	11.2465	19.19	13.3	20.1242	15.5128	6.49938	8.39942	2.5684	6.02587	13.08	12.8
10.38	103.59	24.3835	14.2451	6.58697	17.2698	4.25895	7.03869	6.18	-57.61	17.4091	14.7211	7.68953	15.1554	1.85738	6.48978	30.17	-18.99	25.7646	11.0247	8.1337	12.1597	2.78357	9.95818	-6.45	25.15	19.8773	7.99049	12.2396	13.9127	1.52887	8.06267	-20.33	14.92	20.3779	13.5898	9.61629	12.0279	2.39402	11.7204	29.86	8.34	15.315	13.7705	6.85974	13.5706	0.550802	7.27874	11.23	5.78
17.79	94.26	22.1601	9.37302	8.78146	9.65433	2.34672	10.5338	7.6	-67.9	16.5681	15.5509	8.59741	13.9383	3.31036	10.0093	23.12	-13.3	21.1992	15.5414	8.90993	6.72528	2.28064	4.66491	-7.54	29.82	19.8535	15.4338	10.6642	16.2359	2.24957	5.19278	-14.1	10.21	15.0045	7.66624	9.10016	10.7409	0.299584	9.30425	34.25	2.02	21.7226	16.7658	7.12351	12.0891	0.986916	5.65389	5.8	5.43
22.82	80.03	18.2894	8.04941	8.39467	17.3242	0.740327	9.8663	1.79	-74.42	17.4377	9.0149	7.52537	16.3847	2.18124	5.67932	14.46	-4.77	19.9821	16.7149	6.68964	9.91004	1.04377	8.13247	-2.3	28.48	20.8431	10.7791	11.5578	10.0694	2.79441	8.37696	-5.51	0.57	17.4274	13.6486	9.8186	13.6133	0.70469	8.83395	29.32	-1.13	20.6295	11.2818	8.30113	12.6652	1.31791	3.06716	1.84	9.92
20.39	66.61	21.8046	8.0302	6.73569	15.3175	3.30956	3.93324	-8.51	-73.37	15.7522	18.0944	6.52042	11.166	2.17126	5.92768	10.07	0.58	17.6396	13.5366	7.92077	10.8514	4.83941	10.9127	5.64	20.73	22.0353	16.3229	11.0729	11.0742	3.31358	5.8277	-1.14	-7.7	16.2256	19.1357	10.9804	8.9972	4.35171	12.1943	18.53	-0.38	21.606	17.2994	6.77541	11.0917	2.65118	1.98443	3.35	13.92
10.43	59.9	18.9851	11.0864	6.82538	18.7369	4.24486	10.8803	-17.27	-67.04	12.8275	21.4885	9.58034	16.1935	2.83911	5.66893	12.1	-1.41	24.1734	13.1515	9.33821	10.5029	2.93989	10.386	9.87	11.18	16.6491	11.4156	8.93979	12.8485	2.02906	5.40699	-3.9	-9.69	14.0091	15.0592	10.5622	11.4839	1.19772	9.83986	9.5	0.7	19.1642	15.9362	10.1232	12.596	0.242775	5.52603	9.75	12.97
-1.81	61.44	19.5842	16.2266	8.97285	15.327	3.96274	7.03347	-19.62	-61.72	17.3956	12.331	7.85594	12.8683	2.36592	6.60315	17.42	-9.84	20.4737	15.0526	9.21814	13.0055	2.95092	8.87591	5.84	6.04	19.2592	16.2357	10.4585	13.5038	3.63345	4.68086	-11.07	-5.44	17.3396	14.2765	8.53261	12.0224	-0.66453	11.1427	8.56	-2.31	18.7079	18.1245	6.63228	14.8183	1.12559	4.41527	16.06	6.95
-9.41	67.13	23.4922	15.0378	6.95194	14.1589	3.20226	9.10481	-15.4	-62.49	17.7719	14.8593	7.91712	13.3387	2.54932	6.27861	20.33	-19.1	21.4156	3.73721	9.36946	13.6798	2.21053	10.093	-5.51	8.42	23.9927	12.8345	9.06167	17.2276	2.28385	4.59354	-16.68	0.4	18.7428	11.6204	9.38453	10.4926	1.05648	6.69555	16.24	-10.35	18.3632	14.6043	8.90045	9.9926	2.41649	8.25347	16.66	-0.01
-8.71	70.26	21.6835	13.1743	8.01646	13.6358	2.5947	7.44346	-9.17	-69.08	16.9336	12.4307	7.6765	14.8222	4.32735	4.18108	17.22	-22.75	18.5267	12.6967	7.58782	7.42406	4.01508	7.98994	-18.11	15.88	15.1791	20.6816	10.3689	11.6762	2.09843	6.67978	-16.42	2.54	10.0795	17.4093	9.3584	16.662	1.00099	7.44681	26.96	-19.19	17.8815	10.0043	7.63803	15.1488	3.08523	2.26926	9.89	-3.07
-1.79	66.51	24.3257	9.37607	6.8067	11.5106	3.78963	10.9689	-6.55	-75.99	17.2378	15.4128	6.37845	13.5485	4.96488	1.95601	9.61	-18.08	24.7295	12.9159	8.98736	10.6599	2.9904	10.8537	-24.97	22.32	16.7194	25.8606	10.079	11.9646	2.50519	12.8947	-10.91	-0.72	16.0701	13.8594	10.4848	8.58863	1.79244	14.0774	33.24	-22.18	22.2881	17.6752	8.06011	13.7138	3.26285	5.90609	-0.19	-0.68
5.4	57.17	14.1953	5.4653	6.67656	17.2839	1.95514	10.4809	-9.91	-76.81	20.2846	13.8118	8.76899	15.6884	0.350382	8.64243	3.02	-8	17.6471	9.76859	7.27454	12.6535	1.27163	7.48669	-23.18	22.63	15.3383	16.5666	11.0764	11.5929	3.334	4.55272	-5.02	-6.24	11.0236	18.6745	10.4714	7.31215	0.0736427	7.95011	31.15	-15.4	22.1414	16.6569	9.24837	16.6887	1.10609	5.7518	-6.46	4.07
7.6	47.98	25.5693	9.86696	8.02457	15.584	2.30529	6.58064	-16.62	-69.34	11.4092	19.2283	8.71466	14.8771	1.92971	7.44778	2.61	1.13	21.3277	13.0484	10.3304	10.7818	4.52835	8.12724	-16.01	16.71	15.8134	14.5295	10.6037	12.9917	3.84014	7.73532	-3.73	-8.68	15.8225	13.8567	7.60339	10.8498	2.28348	11.0314	22.88	-1.15	16.6293	20.1058	6.19262	13.9343	-0.989919	0.891634	-3.96	6.02
4.09	44.67	18.5218	7.09984	8.0567	11.535	4.46901	7.93842	-21.24	-57.6	16.2405	19.7011	8.57709	12.3464	1.4812	4.58069	8.94	4.12	23.549	10.2742	7.84239	10.7267	1.59473	10.9864	-10.31	9.71	19.1106	15.1559	10.46	14.6853	3.33524	3.45538	-7.87	-4.94	16.1797	22.0074	9.87513	12.7423	2.52479	10.1634	14.69	13	18.2711	22.1431	7.00383	10.0795	3.84003	4.33681	6.31	2.3
-1.08	48.61	29.7804	10.1127	6.84184	12.5325	2.49467	10.3865	-19.9	-49.08	10.7707	20.8808	8.08583	11.9534	3.20485	9.13926	17.33	0.77	20.5188	12.7514	9.30938	6.25615	6.13761	8.83408	-11.2	8.1	19.2169	19.0139	11.2528	13.3796	3.40624	8.91548	-13.36	3.24	12.7956	11.434	8.59541	11.7808	0.00905914	10.4284	12.04	19.3	18.2438	19.8918	8.2578	15.459	3.69421	3.42902	17.81	-4.99
-2.62	55.89	19.8306	7.40072	6.82251	14.3826	3.20438	10.1887	-13.4	-49.25	14.3762	12.4651	7.18873	13.7031	2.81598	6.09981	21.42	-4.22	21.2067	22.5414	9.06812	10.5828	4.54562	12.2964	-18.15	14.62	22.4584	10.0369	12.2159	10.6772	3.09052	3.44342	-14.41	10.56	17.8189	16.3244	9.03693	9.38411	2.44874	9.66358	15.68	15.24	22.5645	17.1373	8.4123	9.31375	4.10731	1.99898	23.14	-10.12
1.64	60.49	19.3031	11.8988	7.7741	15.6519	3.5534	9.08956	-6.47	-57.55	10.0375	17.578	7.25401	15.3486	4.13386	7.91137	18.21	-5.03	21.3727	8.6154	8.40164	9.1379	4.08119	3.71187	-25.44	25.78	17.1863	16.9299	11.9992	12.1141	4.38789	8.73655	-8.28	12.33	17.1531	19.8145	8.0753	11.4663	0.370941	11.7239	21.63	5.32	14.5014	14.4884	8.84568	13.0779	2.9435	3.55034	19.29	-8.22
8.97	59.13	23.021	12.8429	6.71229	14.7704	1.96312	6.74644	-3.95	-67.73	18.5733	11.6601	8.82279	15.447	0.0549152	6.12203	10.6	0.61	23.2767	9.88865	9.86381	10.8699	2.73409	8.67517	-26.79	34.23	19.4758	17.1617	11.2199	12.9507	3.93771	9.56894	2.23	8.2	16.3347	15.5123	8.26498	11.8089	0.5957	12.0895	24.82	-2.25	21.7142	12.4757	6.54379	12.0791	2.39505	5.87565	9.73	0.73
14	53.76	25.5253	15.0092	6.6943	17.3209	3.55848	6.20384	-6.81	-72.42	13.3973	11.6663	8.89582	12.618	4.46933	2.03856	5.29	9.5	24.4261	12.0988	7.54768	14.4982	2.49457	10.9077	-20.38	34.04	16.2699	18.6733	9.76508	16.528	-1.39159	4.91598	10.6	2.42	17.328	20.3349	10.873	8.60547	-1.74726	8.64999	23.25	-1.48	18.1662	12.2745	6.37294	9.95382	0.442504	6.37927	1.61	11.49
13.02	49.77	17.2703	11.0724	7.95037	16.5776	3.08279	8.58781	-11.34	-68.48	20.8627	7.87316	8.35389	13.6712	1.96144	6.63679	7.61	15.3	21.1979	7.54434	7.79283	10.21	4.31146	5.2363	-10.43	25.14	19.7963	11.8245	11.9327	12.3358	4.64822	5.99905	11.55	0.5	18.1289	14.3746	9.35789	11.8122	-0.316769	10.931	19.44	7.14	19.0366	18.2307	7.99936	13.4001	2.56147	2.09605	0.38	17.28
6.97	51.33	20.6265	14.7204	8.13403	11.6904	2.23095	8.07451	-12.21	-59.21	15.8466	14.1157	8.55847	10.2248	2.62536	4.79863	17.24	13.29	19.5253	8.8476	9.99921	10.5345	2.55949	9.1521	-3.97	13.35	19.9564	12.8965	11.3358	13.7337	4.00692	5.78619	5.1	4.73	17.2488	16.226	8.58229	13.4247	0.212661	11.0039	18.08	17.18	17.4035	14.7882	8.94193	17.7322	0.768157	2.3357	5.82	14.77
0.69	57.53	21.5397	15.4842	5.51852	8.73535	4.15759	7.04138	-6.99	-51.63	16.6857	13.7312	7.87356	11.7458	2.6032	5.45898	28.2	4.02	20.9237	18.028	9.23338	13.2294	4.80198	8.34509	-5.53	5.97	18.4001	19.0471	10.0557	14.3746	2.98462	7.58587	-3.32	12.22	17.8959	16.0966	9.71009	9.31917	2.1557	8.03383	21.84	21.04	19.2379	12.7228	8.12756	14.6802	2.9465	5.37458	12.54	6.47
-1.09	62.61	22.2695	10.3336	8.11084	19.4114	4.32898	7.4722	1.47	-51.09	18.7454	16.8681	6.7784	9.4561	2.61057	4.97294	33.13	-7.01	25.3958	16.0558	9.01865	8.27803	3.40309	10.0538	-13.73	6.34	15.6007	14.8561	11.8087	14.452	4.42213	7.06342	-6.96	17.07	15.7966	20.6646	8.04985	7.72938	1.90023	11.0183	28.83	15.46	17.7151	19.6155	9.00294	12.1555	3.31557	3.94627	14.31	-1.36
2.41	60.34	20.0746	15.0389	8.20206	14.4984	2.92938	6.50718	7	-57.23	16.6671	15.578	9.53067	15.1973	2.54265	3.55888	28.74	-13.38	19.9316	19.4091	9.53199	11.7404	3.80541	7.82055	-22.51	11.53	19.3924	17.4952	11.7996	11.3857	3.85907	5.57612	-2.96	15.01	16.1267	13.1492	8.83259	11.5054	-0.880383	9.79407	33.72	3.7	20.0578	16.5217	7.98656	11.4881	0.0506614	7.30928	8.77	-3.58
7.3	49.11	22.3939	7.7283	7.05542	15.728	4.07298	6.67591	4.79	-64.52	13.1254	13.9264	7.42286	11.1909	2.00581	5.27385	18.15	-12.48	24.2736	12.4248	7.77474	11.6847	3.88475	5.74361	-25.84	14.91	18.3627	12.2559	10.4001	14.1137	0.514703	7.45869	5.37	7.04	15.876	21.1139	8.76884	5.43715	0.185238	11.8963	31.98	-7.15	14.6555	16.9118	6.82795	13.4126	3.88413	6.71278	-1.05	-0.07
8.13	33.83	22.3137	11.8056	7.1377	15.5021	2.73366	5.91754	-4.56	-66.83	20.0402	14.5304	7.4324	13.6534	3.2999	9.42199	8.5	-7.25	16.7603	4.43339	8.73451	10.1076	4.93375	8.80781	-22.21	11.58	19.0206	16.6705	11.3548	10.4156	1.98251	6.70068	11.12	-1.02	18.9776	13.6214	9.79755	14.2061	1.07641	13.7179	23.6	-11.39	22.421	14.4584	7.13669	17.1269	-1.09375	4.43574	-9.4	4.22
2.4	22.8	19.8099	15.5271	7.33219	13.5818	1.97587	9.82276	-15.19	-62.45	14.2656	6.6502	7.47763	10.6311	3.73884	7.39475	5.6	-3.74	18.3166	15.7107	7.83112	12.2344	2.42757	8.70448	-15.54	2.26	17.1114	16.6734	10.5628	12.78	3.71056	3.4512	9.08	-2.78	18.3789	11.1931	6.53279	10.6422	1.38119	11.6474	13.61	-8.68	16.1417	14.1678	8.90796	17.5165	0.0763112	2.16153	-12.33	3.28
-7.18	21.99	17.1959	4.63104	7.05779	16.8033	2.59667	12.8551	-20.12	-55.39	13.566	11.4491	7.42955	9.96588	4.07909	9.24728	9.81	-6.21	21.788	13.7995	8.43843	8.87214	5.53195	8.40084	-11.85	-7.27	16.3498	16.1191	11.8198	12.8815	1.06451	6.85424	-0.17	3.83	16.369	14.028	9.19112	15.4445	3.0842	11.0733	8.5	-3.77	20.0682	15.8248	6.97127	15.0819	-0.893122	4.37994	-10.57	-5.16
-14.55	30.84	17.4073	3.98132	8.22014	14.3046	2.97121	6.82304	-16.48	-52.07	18.8778	9.39732	7.5668	16.3846	0.401241	3.3577	16.08	-13.76	27.2211	4.32907	9.01097	9.23007	4.12223	6.7069	-14.52	-10.68	19.0069	11.3877	10.0221	12.6009	2.97447	6.36948	-10.65	14.71	10.6663	19.8238	10.4138	8.31484	2.35766	12.8013	11.3	-2.43	15.0323	17.0408	8.55843	16.1536	1.37113	4.26439	-8.53	-17.58
-14.94	42.74	17.2452	10.6862	7.33032	15.7818	3.02745	4.72983	-7.68	-55.89	19.5492	12.3925	8.05372	14.8576	2.99801	5.93771	18.14	-21.01	20.2475	13.8033	8.32275	11.3852	3.84968	9.72062	-21.57	-5.95	17.6685	19.8942	10.928	11.4151	1.69067	8.294	-15.56	22.46	17.6844	17.1689	10.1137	12.4167	1.30817	11.6013	19.11	-6.75	14.6936	12.7784	9.12378	11.3495	-0.0840773	5.28946	-10.45	-27.1
-8.7	49.74	20.6525	11.4469	7.17134	12.2404	1.75269	14.3083	-0.94	-64.28	16.084	11.3921	9.56936	14.8567	2.99077	4.76129	13.39	-22.34	23.8661	9.41332	9.97349	11.5387	5.14899	10.6761	-27.19	3.2	18.9133	13.2238	12.378	12.8134	5.21958	5.96266	-12.28	21.75	21.168	19.3446	9.41534	9.34582	-0.0899958	9.23153	25.2	-13.55	20.371	19.3891	9.02401	19.8981	1.7385	9.53088	-16.67	-28.46
-1.21	47.89	22.2502	10.4318	8.59555	14.7306	4.46216	6.63145	-1.8	-70.45	13.9073	14.5645	8.25735	15.5492	2.84736	4.43918	4.87	-16.47	23.0354	8.31375	8.27706	7.98278	5.22522	5.82908	-26.23	10.29	18.7238	15.0176	12.199	13.8648	1.66225	5.80559	-4.2	13.25	17.8033	11.4758	9.39929	7.64068	2.19496	12.7746	24.14	-17.04	17.1713	14.3069	9.36747	15.9245	-0.433035	3.66056	-23.16	-21.82
1.11	39.42	27.8193	0.696007	6.91673	12.4901	2.40194	4.21668	-10.03	-68.69	21.9347	11.742	8.70766	16.1081	2.70825	8.30734	-1.36	-7.6	16.1972	15.8377	9.76216	12.2379	3.71416	7.41874	-18.31	11.05	13.2884	13.4235	10.9899	13.0748	3.03743	2.31374	2.21	3.14	17.8334	11.5786	8.18124	12.5171	0.0319167	7.9182	16.07	-13.54	21.25	10.7307	9.26553	14.843	1.62744	1.76269	-24.55	-12.53
-4.17	30.48	18.9907	11.5704	8.30283	13.6809	4.65155	7.70305	-19.76	-58.91	21.6303	7.97384	8.22854	15.3834	2.26289	5.01257	-0.98	-2.13	22.8933	17.9068	8.94143	11.5367	5.12043	11.6242	-8.27	6.6	20.9776	15.1161	10.1355	15.3145	1.28432	4.22684	2.54	-1.38	18.1395	10.5386	8.9565	11.0664	4.78182	14.7012	6.71	-4.65	20.2376	14.1669	8.78952	15.6326	4.73736	4.1925	-18.55	-6.89
-13.47	26.42	21.1596	17.625	7.00231	14.2398	1.68107	8.46901	-23.94	-46.91	17.4668	12.1655	10.2977	14.0596	4.73886	5.06438	5.16	-3.58	24.3585	13.8223	8.67237	13.0316	3.82272	4.78036	-2.75	2.22	20.5624	22.7524	12.1798	13.7512	3.91018	3.77519	-2.24	2.67	20.7558	15.582	8.62692	15.3008	2.26274	10.9284	3.04	3.85	21.8705	15.0699	6.21909	13.287	4.94612	0.424225	-8.11	-7.44
-19.73	28.24	24.3807	9.84675	7.04709	12.4386	2.60121	3.59316	-19.53	-40.06	10.338	11.093	7.9025	10.5052	1.51115	5.31701	11.86	-9.58	25.2426	16.9948	7.91148	10.8629	3.6869	13.8035	-5.17	3.08	19.9319	18.0426	11.6915	13.7398	3.08347	2.15584	-6.82	12.13	12.4051	11.5879	8.93232	12.9126	-0.612145	9.40911	7.93	6.5	16.4499	14.6154	6.67268	12.3131	-0.614349	6.90115	0.42	-11.28
-17.7	32.67	23.6109	11.5347	7.14086	17.4176	3.39465	9.23895	-9.63	-41.86	16.8903	16.3796	8.16109	13.1155	1.61182	5.40495	13.73	-13.71	21.1611	13.8964	9.85812	16.2724	1.391	7.10049	-13.08	9.98	19.3856	21.6943	12.2279	15.5377	2.77421	4.18282	-5.9	20.23	16.7478	19.8692	7.87685	9.41946	0.104448	15.8824	18.01	2.5	19.6692	13.0658	10.5674	9.85919	0.694376	0.637474	1.91	-12.83
-8.02	35.43	22.204	7.25934	5.83593	13.7952	2.77409	14.1203	-0.98	-49.52	13.058	16.6809	9.02115	14.7836	2.41383	7.6204	9.41	-10.56	24.9404	14.1034	8.53133	8.72465	4.56492	11.2113	-19.92	18.66	16.7816	13.869	11.7512	11.4337	2.12927	9.36209	1.48	21.65	14.7987	15.1809	8.77779	11.6293	-0.196597	9.7334	26.25	-3.53	20.433	18.4577	8.46831	16.5132	2.30261	8.48921	-3.71	-8.68
3.12	34.9	23.3832	12.0374	7.80689	13.5011	3.1378	10.8244	1.24	-56.31	16.0252	13.9761	6.81568	14.6301	1.45952	6.77141	2.53	-0.29	21.6759	16.6471	9.1247	11.8455	1.7459	7.22268	-19.83	23.08	16.1604	13.3576	10.4604	16.0442	3.79476	8.89318	11.06	16.19	14.378	15.4155	7.87972	12.3622	-0.696036	11.4819	27.29	-5.17	15.5024	17.9539	8.06743	11.2324	0.810266	1.66998	-11.41	-0.6
8.53	33.17	20.6843	5.71609	7.53965	12.0496	5.65446	13.048	-2.78	-56.9	14.7719	13.6015	6.9403	14.1657	1.9074	9.45488	-1.44	11.04	15.7039	12.5296	9.82918	11.014	3.77781	9.01107	-12.09	20.1	20.2433	18.6856	9.89115	14.7994	1.1829	5.83007	16.77	8.49	13.6329	21.5185	12.0713	14.0534	1.31642	14.3541	21.33	0.6	17.9504	16.8911	7.74448	9.72541	3.5303	8.51376	-14.98	5.81
5.3	33.87	23.1616	11.6111	6.68947	15.4823	2.71893	8.05548	-7.95	-51.43	17.4666	10.8693	9.08007	16.7435	2.42806	7.45475	0.37	15.88	21.5419	15.0514	5.81097	13.0237	3.49986	8.72964	-1.53	12.05	16.5578	14.8605	9.48026	13.2202	2.8311	2.75321	15.41	4.14	15.1526	18.0444	7.60997	10.0175	0.777077	13.9297	13.68	10.82	18.0214	14.2366	9.08813	9.61132	1.44454	2.71505	-11.86	5.76
-3.17	38.44	27.8366	8.9693	7.08466	17.2476	1.4748	5.87698	-8.52	-45.17	20.121	13.7523	8.70938	11.1254	4.4548	3.37668	5.81	10.83	20.7239	7.19678	8.8379	8.7656	0.145975	8.64574	5.14	5.06	20.8448	11.5988	11.9313	9.51073	3.49092	5.71332	9.19	5.46	15.2046	13.1611	8.93393	9.31575	2.7325	5.97971	10.35	18.52	20.8799	14.7501	10.3204	11.5533	0.314026	5.13196	-5.18	-0.72
-9.87	44.14	21.4674	3.71724	8.46289	10.1826	5.91448	8.93475	-2.84	-44.19	9.35092	13.8468	8.0235	16.2477	2.68629	4.61937	9.4	-0.71	19.4903	15.7613	7.83575	11.2806	1.61316	8.2384	4.43	4.43	19.2064	9.33087	10.5421	12.1765	3.32669	4.79759	3.98	10.08	18.4413	13.2144	9.64228	11.3058	3.73335	11.5302	13.32	17.94	16.797	14.3666	8.47654	13.3926	3.08394	11.5547	-1.24	-8.52
-9.63	45.61	23.4441	9.57596	6.89757	18.0215	4.1537	6.97656	5.28	-50.52	16.8209	12.3332	7.44839	15.8163	2.81402	5.31781	6.66	-11.06	16.1688	12.0769	9.31217	13.5436	4.68594	5.60807	-1.46	10.5	16.9707	13.3887	11.9097	16.6501	1.36209	5.52349	4.64	13.23	17.7448	14.4672	7.66861	12.4459	0.771487	8.35063	19.07	8.85	11.0471	19.5842	7.79118	11.1584	0.0985705	4.94748	-4.43	-11.54
-2.95	38.89	22.7333	11.9435	7.46473	16.9376	3.16594	9.33101	9.66	-60.57	14.8308	18.6695	7.8983	15.9319	2.66083	8.23935	-2.23	-14.05	17.7336	14.0066	8.59616	12.1682	4.01276	10.0676	-6.67	18.31	15.0135	20.916	10.2804	16.1377	0.706407	2.62813	11.11	11.83	20.1174	16.3708	9.79349	11.2622	-1.0652	10.0364	21.56	-3.28	20.0846	20.7678	8.45649	12.07	-0.238522	5.70157	-13.63	-7.62
4.53	24.91	20.4533	5.83065	7.42579	12.3261	2.04864	6.08079	6.81	-68.13	10.6817	16.919	9.40369	14.7197	0.846133	7.63549	-12.45	-9.5	23.3146	12.3448	8.70479	12.3718	3.16159	9.77324	-6.47	21.34	19.5506	19.1055	12.9704	15.3889	3.18704	8.71835	18.27	6.92	14.5275	13.5541	9.11324	11.5129	2.22009	9.73835	17.06	-11.42	19.8292	13.1718	8.07657	13.825	0.892991	4.58461	-22.88	-0.48
6.61	9.5	16.6404	11.7926	6.85412	14.7227	2.37737	8.17285	-1.16	-69.2	20.8509	17.5848	7.12876	15.9402	3.07082	5.79064	-18.18	-2.98	17.1368	14.5873	8.25122	10.5167	3.21518	11.6107	-0.94	16.4	12.9692	16.6242	11.2258	15.2881	3.12888	8.54815	19.92	2.63	13.7427	21.0344	8.31404	10.6461	-0.701972	10.6669	7.21	-12.02	17.0033	25.1783	8.66068	11.1382	1.86399	6.57032	-25.99	3.03
1.37	-0.3	22.5576	15.4739	7.05051	14.6683	3.4793	10.4982	-8.01	-65.13	16.2518	16.5083	8.35523	9.20206	2.04306	5.4129	-17.02	-1.03	25.663	12.249	8.44541	11.8878	3.66011	10.7698	5.27	6.09	20.0509	15.537	9.59487	14.9561	3.19742	3.65516	13.63	2.61	17.7063	22.4385	7.44883	15.1109	-1.62811	14.4089	-2.25	-7.35	16.6971	16.7171	8.41333	20.3205	3.80211	4.58342	-21.39	-1.6
-7.35	-1.09	21.4119	10.5333	7.29761	15.9898	1.30391	6.33351	-8.36	-61.33	16.5231	9.87035	7.83716	14.1737	2.30577	3.9655	-11.84	-5.81	24.3309	10.1952	9.98794	12.9583	3.73256	12.0289	6.94	-3.24	19.4541	20.5198	11.8983	12.1906	4.00466	4.5411	2.91	6.83	19.363	9.26286	10.8955	9.66682	0.957091	8.65654	-5.95	-3.17	17.0515	14.1232	8.36532	13.5694	1.89135	3.98092	-13.54	-12.77
-13.02	4.69	22.4114	7.80919	7.44319	18.567	3.45988	7.14615	-1.94	-62.78	16.9223	12.9839	7.91227	17.7164	3.27274	4.11753	-8.49	-13.38	19.1546	10.7548	10.4776	9.18902	3.52749	11.2412	2.59	-6.32	19.3766	16.2466	9.3985	13.6936	2.18584	3.76016	-5.26	11.41	15.3635	17.6746	8.01336	19.4939	0.529573	12.4914	-3.13	-3.98	21.0307	10.6304	7.57345	13.4601	1.63933	-1.96352	-9.59	-23.68
[truncated: 142 more rows]
[truncated: 750 more columns]

## Sheet: sub_msd_a_rest
22.2801	14.55	19.6599	21.0233	23.3239	13.1022	22.7593	13.6455	20.4958	19.6662	16.863	15.2154	18.0236	18.4711	23.1438	16.1437	12.6351	23.0689	13.23	18.6981	18.9667	13.7084	27.4591	18.6827	14.9137	20.2563	21.1981	21.1872	20.2554	22.1832	17.9873	17.4757	23.9213	14.6968	14.6076	20.6535	17.1886	22.9228	10.5453	20.8991	23.6595	17.4354	12.2266	25.1899	21.3969	19.0154	14.8449	21.9645	16.2756	18.6526
[truncated: 399 more rows]
[truncated: 166 more columns]

[truncated: 5 more sheets: sub_msd_a_work, sub_msd_beta1_rest, sub_msd_beta1_work, sub_msd_beta2_rest, sub_msd_beta2_work]
